# Supplementary material for: 5′ Untranslated mRNA Regions Allow Bypass of Host Cell Translation Inhibition by Legionella pneumophila
Source: Infect Immun. 2022 Nov 2;90(11):e00179-22. doi: 10.1128/iai.00179-22 (PMC9670960; doi:10.1128/iai.00179-22)
Supplement: Supplemental file 1 — Data Set S1. Download iai.00179-22-s0002.xlsx, XLSX file, 0.5 MB [file iai.00179-22-s0002.xlsx]

## Sheet: WT Infected BMDMs
Gene Name	Gene Symbol	MWT(kDa)	Unique S1	Total S1	AVG S1	Sum Intensity S1	Modifed Z-Score S1	Unique S2	Total S2	AVG S2	Sum Intensity S2	Modifed Z-Score S2	Average MZ-Score S1 and S2
P01899_HA11_MOUSE	H2-D1	40.81	12	34	2.7629	68000000	304.964	9	20	2.6759	5300000	35.6521	170.308
P38647_GRP75_MOUSE	Hspa9	73.42	26	61	2.9481	40000000	179.057	14	29	3.3785	11000000	74.8833	126.97
P01887_B2MG_MOUSE	B2m	13.77	3	9	2.2142	44000000	197.044	1	6	2.639	4500000	30.146	113.595
P08226_APOE_MOUSE	Apoe	35.84	15	37	2.7288	36000000	161.071	7	27	2.8014	7800000	52.8588	106.965
Q9WVK4_EHD1_MOUSE	Ehd1	60.56	27	44	3.0193	11000000	48.6539	25	53	3.2358	23000000	157.475	103.065
Q05769_PGH2_MOUSE	Ptgs2	68.97	11	16	3.1208	4400000	18.9759	11	27	3.1087	23000000	157.475	88.2255
P54987_IRG1_MOUSE	Irg1	53.72	7	10	2.9033	2700000	11.3316	7	19	3.3775	20000000	136.827	74.0794
P60843_IF4A1_MOUSE	Eif4a1	46.12	17	32	2.9809	20000000	89.1239	16	30	3.0806	8300000	56.3001	72.712
P97429_ANXA4_MOUSE	Anxa4	35.89	15	27	3.4315	12000000	53.1506	10	41	3.2281	11000000	74.8833	64.0169
Q9Z0E6_GBP2_MOUSE	Gbp2	66.7	5	10	3.3524	2400000	9.9826	5	13	3.7283	17000000	116.179	63.0809
P01898_HA10_MOUSE	H2-Q10	37.23	4	10	3.3322	9800000	43.2579	5	10	3.0467	11000000	74.8833	59.0706
P14901_HMOX1_MOUSE	Hmox1	32.91	10	24	3.0527	15000000	66.6406	8	12	3.5311	7300000	49.4174	58.029
Q8CBB9_RSAD2_MOUSE	Rsad2	41.5	8	10	3.377	1600000	6.38527	12	28	3.3604	16000000	109.297	57.8409
Q9CZY3_UB2V1_MOUSE	Ube2v1	16.34	4	5	2.9737	1500000	5.9356	5	9	2.6897	16000000	109.297	57.6161
P63101_1433Z_MOUSE	Ywhaz	27.75	10	20	3.4862	12000000	53.1506	8	42	3.3792	8900000	60.4297	56.7901
P31001_DESM_MOUSE	Des	53.47	2	8	3.3201	16000000	71.1373	1	8	2.5312	4300000	28.7695	49.9534
P10749_IL1B_MOUSE	Il1b	30.91	2	3	3.1896	830000	2.92283	6	12	2.7827	14000000	95.5312	49.227
Q64282_IFIT1_MOUSE	Ifit1	53.7	5	5	3.1939	640000	2.06847	11	22	3.6602	14000000	95.5312	48.7998
P59108_CPNE2_MOUSE	Cpne2	61	2	3	3.3237	120000	-0.2698	5	6	3.1737	14000000	95.5312	47.6307
Q60769_TNAP3_MOUSE	Tnfaip3	87.6	25	45	2.8356	19000000	84.6273	10	12	3.1481	1600000	10.1863	47.4068
Q9QYB1_CLIC4_MOUSE	Clic4	28.71	13	31	2.7437	11000000	48.6539	12	41	3.0082	6200000	41.8465	45.2502
P26040_EZRI_MOUSE	Ezr	69.36	9	18	2.701	9300000	41.0096	11	14	3.1183	7100000	48.0409	44.5253
Q8CGE8_IFI5A_MOUSE	Ifi205a	45.15	9	12	3.0482	2100000	8.6336	8	16	3.3706	11000000	74.8833	41.7584
Q61333_TNAP2_MOUSE	Tnfaip2	78.05	15	27	3.4291	8900000	39.2109	13	37	2.987	5900000	39.7817	39.4963
P11835_ITB2_MOUSE	Itgb2	84.97	17	34	3.3719	11000000	48.6539	13	28	3.5928	4400000	29.4578	39.0558
Q9JHK5_PLEK_MOUSE	Plek	39.88	8	15	2.9246	8300000	36.5129	5	10	3.0832	6100000	41.1583	38.8356
Q9JL25_RGS1_MOUSE	Rgs1	24.09	7	15	2.6954	15000000	66.6406	5	10	3.1837	1100000	6.745	36.6928
Q9R0Q8_CLC4E_MOUSE	Clec4e	24.42	4	11	2.512	15000000	66.6406	2	14	2.8677	1100000	6.745	36.6928
Q9JHU4_DYHC1_MOUSE	Dync1h1	531.71	36	40	2.9853	2700000	11.3316	40	44	3.2267	9100000	61.8062	36.5689
P50516_VATA_MOUSE	Atp6v1a	68.28	27	42	2.7608	11000000	48.6539	15	21	3.6054	3500000	23.2634	35.9587
P13597_ICAM1_MOUSE	Icam1	58.81	7	11	2.9516	880000	3.14767	7	10	3.0941	10000000	68.0006	35.5741
P62814_VATB2_MOUSE	Atp6v1b2	56.51	14	24	3.2296	7800000	34.2646	12	21	3.3525	5200000	34.9639	34.6142
Q2EMV9_PAR14_MOUSE	Parp14	203.67	17	21	3.0636	1600000	6.38527	39	61	2.9689	8800000	59.7414	33.0633
Q61879_MYH10_MOUSE	Myh10	228.85	3	3	3.8424	230000	0.224833	4	5	3.244	9500000	64.5593	32.3921
P06804_TNFA_MOUSE	Tnf	25.88	4	8	2.7046	7600000	33.3653	5	8	2.6778	4400000	29.4578	31.4115
P16675_PPGB_MOUSE	Ctsa	53.81	12	25	2.933	8700000	38.3116	10	20	3.074	3600000	23.9516	31.1316
Q3U5Q7_CMPK2_MOUSE	Cmpk2	50	6	6	3.2274	550000	1.66377	12	23	3.0261	8800000	59.7414	30.7026
Q91VI7_RINI_MOUSE	Rnh1	49.78	21	44	3.3871	12000000	53.1506	10	16	3.0913	1300000	8.12153	30.6361
P10852_4F2_MOUSE	Slc3a2	58.3	14	24	2.8603	11000000	48.6539	9	11	2.8426	1900000	12.2511	30.4525
E9Q555_RN213_MOUSE	Rnf213	584.13	29	38	2.7751	2000000	8.18393	58	89	3.012	7300000	49.4174	28.8007
P15092_IFI4_MOUSE	Ifi204	71.61	8	17	2.6634	4300000	18.5263	11	46	2.2441	5600000	37.7169	28.1216
P62835_RAP1A_MOUSE	Rap1a	20.97	5	10	2.5785	8500000	37.4123	4	12	2.5666	2600000	17.069	27.2406
P01901_HA1B_MOUSE	H2-K1	41.28	9	16	3.3965	7200000	31.5666	6	9	3.6813	3200000	21.1986	26.3826
Q9CQV8_1433B_MOUSE	Ywhab	28.07	6	12	2.5829	7200000	31.5666	7	11	2.9938	3100000	20.5103	26.0385
Q8R4B8_NALP3_MOUSE	Nlrp3	118.2	20	32	2.8636	5800000	25.2713	17	28	2.9937	3800000	25.3282	25.2997
Q9EQ32_BCAP_MOUSE	Pik3ap1	90.87	17	23	2.8781	3900000	16.7276	15	23	2.9139	5000000	33.5873	25.1575
Q9QZB7_ARP10_MOUSE	Actr10	46.18	2	3	2.7655	120000	-0.2698	4	4	2.9186	7200000	48.7292	24.2297
Q80X95_RRAGA_MOUSE	Rraga	36.54	4	4	2.4987	11000000	48.6539	2	2	2.9867	57000	-0.433607	24.1102
P56480_ATPB_MOUSE	Atp5b	56.27	14	23	3.2268	3900000	16.7276	12	18	2.8949	4200000	28.0812	22.4044
Q8BGQ7_SYAC_MOUSE	Aars	106.84	22	32	3.2252	6500000	28.4189	13	16	3.5877	2500000	16.3807	22.3998
P09450_JUNB_MOUSE	Junb	35.74	12	19	3.4202	6600000	28.8686	7	12	3.1081	2200000	14.3159	21.5923
Q64345_IFIT3_MOUSE	Ifit3	47.19	7	11	3.0373	1800000	7.2846	14	34	2.9298	5200000	34.9639	21.1242
P14426_HA13_MOUSE	H2-D1	40.59	5	10	3.9312	3300000	14.0296	6	9	3.6323	4200000	28.0812	21.0554
E9PYB0_E9PYB0_MOUSE	Ahnak2	182.5	12	17	3.3712	5100000	22.1236	6	11	4.2082	3000000	19.822	20.9728
Q9D1L0_CHCH2_MOUSE	Chchd2	15.65	4	11	3.6774	6400000	27.9693	3	10	3.1513	2000000	12.9394	20.4543
Q9EST8_IKBZ_MOUSE	Nfkbiz	78.96	16	22	3.2318	5300000	23.0229	7	8	3.7071	2600000	17.069	20.046
O89017_LGMN_MOUSE	Lgmn	49.34	4	8	3.2908	2800000	11.7813	4	20	3.1775	4200000	28.0812	19.9312
Q9QXS1_PLEC_MOUSE	Plec	533.86	48	60	3.0123	4600000	19.8753	42	45	3.2202	2900000	19.1338	19.5045
A1L314_MPEG1_MOUSE	Mpeg1	78.34	10	19	2.4136	4400000	18.9759	9	13	2.8452	2900000	19.1338	19.0549
P70290_EM55_MOUSE	Mpp1	52.19	12	18	3.0208	3800000	16.2779	8	10	3.51	3100000	20.5103	18.3941
O35375_NRP2_MOUSE	Nrp2	104.56	11	22	3.1871	4800000	20.7746	14	20	2.7653	2400000	15.6924	18.2335
P99027_RLA2_MOUSE	Rplp2	11.64	5	10	3.7184	5000000	21.6739	4	5	3.4827	2200000	14.3159	17.9949
Q8CFB4_GBP5_MOUSE	Gbp5	66.89	6	8	2.8957	1300000	5.03627	10	15	2.7851	4600000	30.8343	17.9353
Q99JY9_ARP3_MOUSE	Actr3	47.33	10	19	2.9157	3900000	16.7276	10	13	3.0472	2900000	19.1338	17.9307
Q61990_PCBP2_MOUSE	Pcbp2	38.2	4	8	3.0396	4200000	18.0766	4	6	2.4095	2700000	17.7572	17.9169
Q60787_LCP2_MOUSE	Lcp2	60.2	6	10	2.6933	810000	2.8329	7	10	3.0584	4900000	32.8991	17.866
O89001_CBPD_MOUSE	Cpd	152.31	12	17	2.9404	6800000	29.7679	10	10	2.6405	970000	5.85026	17.8091
O35737_HNRH1_MOUSE	Hnrnph1	49.17	7	15	3.3323	4300000	18.5263	5	8	3.2421	2500000	16.3807	17.4535
P08113_ENPL_MOUSE	Hsp90b1	92.42	16	26	2.8454	4900000	21.2243	10	13	3.4845	2100000	13.6277	17.426
E9Q3L4_E9Q3L4_MOUSE	AI607873	104.42	10	14	3.1183	2600000	10.8819	12	17	3.0282	3600000	23.9516	17.4168
Q9QUI0_RHOA_MOUSE	Rhoa	21.77	7	15	2.8248	5800000	25.2713	4	8	2.6389	1500000	9.49806	17.3847
P29351_PTN6_MOUSE	Ptpn6	67.52	13	18	3.2145	1500000	5.9356	13	28	3.1475	4300000	28.7695	17.3525
P59999_ARPC4_MOUSE	Arpc4	19.65	5	9	2.8828	4200000	18.0766	3	4	2.898	2400000	15.6924	16.8845
Q99L47_F10A1_MOUSE	St13	41.63	6	12	3.2853	4900000	21.2243	4	7	3.2086	1800000	11.5629	16.3936
P16381_DDX3L_MOUSE	D1Pas1	73.1	13	19	2.889	4000000	17.1773	5	9	3.4949	2300000	15.0042	16.0907
Q62433_NDRG1_MOUSE	Ndrg1	42.98	6	12	3.6272	6800000	29.7679	2	9	2.8595	400000	1.92714	15.8475
Q2TBA3_MALT1_MOUSE	Malt1	93.16	15	26	3.0112	5100000	22.1236	10	14	3.0818	1500000	9.49806	15.8108
Q9EQK5_MVP_MOUSE	Mvp	95.87	17	24	3.0798	3400000	14.4793	16	22	3.3755	2600000	17.069	15.7741
Q60854_SPB6_MOUSE	Serpinb6	42.57	11	18	2.9031	3300000	14.0296	9	16	3.3268	2600000	17.069	15.5493
Q9WTK5_NFKB2_MOUSE	Nfkb2	96.77	13	21	3.2791	3100000	13.1303	10	16	3.4177	2700000	17.7572	15.4438
Q3TW96_UAP1L_MOUSE	Uap1l1	56.58	10	17	2.7761	4300000	18.5263	9	13	2.8591	1900000	12.2511	15.3887
P23492_PNPH_MOUSE	Pnp	32.26	9	13	2.6484	2400000	9.9826	13	19	2.9766	3100000	20.5103	15.2465
P97369_NCF4_MOUSE	Ncf4	38.68	12	15	3.0475	1700000	6.83493	14	21	3.2152	3500000	23.2634	15.0492
P62908_RS3_MOUSE	Rps3	26.66	11	18	2.744	3700000	15.8283	9	13	2.7597	2100000	13.6277	14.728
Q8VDD5_MYH9_MOUSE	Myh9	226.23	19	22	3.3812	2000000	8.18393	26	31	3.5873	3200000	21.1986	14.6913
P62915_TF2B_MOUSE	Gtf2b	34.8	10	17	3.0806	3500000	14.9289	9	14	3.0769	2200000	14.3159	14.6224
Q8VIJ6_SFPQ_MOUSE	Sfpq	75.39	7	13	2.8869	4500000	19.4256	4	14	2.7334	1400000	8.8098	14.1177
P61089_UBE2N_MOUSE	Ube2n	17.13	3	7	2.935	5300000	23.0229	5	8	2.4148	860000	5.09316	14.058
P98078_DAB2_MOUSE	Dab2	82.26	10	15	3.0803	2800000	11.7813	10	14	3.2013	2400000	15.6924	13.7369
P54823_DDX6_MOUSE	Ddx6	54.16	9	13	3.1573	1700000	6.83493	5	6	3.2029	3100000	20.5103	13.6726
O08992_SDCB1_MOUSE	Sdcbp	32.36	5	10	2.5676	4900000	21.2243	2	3	2.8351	1000000	6.05673	13.6405
Q60865_CAPR1_MOUSE	Caprin1	78.12	10	15	3.2676	4900000	21.2243	5	9	2.9818	990000	5.98791	13.6061
P37040_NCPR_MOUSE	Por	77	12	20	2.8509	4900000	21.2243	10	13	3.5746	980000	5.91908	13.5717
P61161_ARP2_MOUSE	Actr2	44.73	11	15	3.2178	3300000	14.0296	7	11	3.1487	2000000	12.9394	13.4845
Q61937_NPM_MOUSE	Npm1	32.54	6	19	2.3978	5600000	24.3719	3	3	4.0054	410000	1.99597	13.184
Q9WUM5_SUCA_MOUSE	Suclg1	36.13	3	4	2.4667	250000	0.314767	1	1	3.39	3900000	26.0164	13.1656
Q8BP47_SYNC_MOUSE	Nars	64.24	11	20	2.9019	4300000	18.5263	9	9	3.4458	1200000	7.43327	12.9798
Q8CBA2_SLFN5_MOUSE	Slfn5	100.75	6	6	2.5533	340000	0.719467	14	22	2.9934	3700000	24.6399	12.6797
P68510_1433F_MOUSE	Ywhah	28.19	5	15	2.6578	5000000	21.6739	4	6	3.8044	620000	3.44133	12.5576
Q6IRU2_TPM4_MOUSE	Tpm4	28.45	8	10	3.473	1500000	5.9356	7	25	3.3669	2900000	19.1338	12.5347
Q3V0K9_PLSI_MOUSE	Pls1	70.36	1	1	3.3989	94000	-0.386713	1	2	2.1185	3800000	25.3282	12.4707
Q99JI6_RAP1B_MOUSE	Rap1b	20.81	3	7	2.8945	2800000	11.7813	3	6	3.0795	2000000	12.9394	12.3603
Q02053_UBA1_MOUSE	Uba1	117.73	13	19	3.5443	2900000	12.2309	16	22	3.2034	1900000	12.2511	12.241
Q07076_ANXA7_MOUSE	Anxa7	49.89	9	12	2.9102	2900000	12.2309	6	9	3.3018	1900000	12.2511	12.241
Q61635_Q61635_MOUSE	Ifi47	46.76	3	3	3.177	130000	-0.224833	12	18	3.2136	3700000	24.6399	12.2075
Q60710_SAMH1_MOUSE	Samhd1	72.6	6	9	2.5917	1000000	3.68727	16	23	2.9137	3100000	20.5103	12.0988
Q64112_IFIT2_MOUSE	Ifit2	54.99	4	5	3.5364	450000	1.2141	7	13	3.6819	3400000	22.5751	11.8946
Q8R151_ZNFX1_MOUSE	Znfx1	218.69	13	17	2.8275	2400000	9.9826	20	28	3.2442	2100000	13.6277	11.8051
Q02105_C1QC_MOUSE	C1qc	25.97	5	10	2.1791	4700000	20.3249	3	5	2.4102	580000	3.16602	11.7455
Q8R0X7_SGPL1_MOUSE	Sgpl1	63.64	10	16	2.9267	3900000	16.7276	4	7	3.0393	1100000	6.745	11.7363
P34960_MMP12_MOUSE	Mmp12	54.94	13	20	2.1011	3500000	14.9289	8	9	2.42	1300000	8.12153	11.5252
P29477_NOS2_MOUSE	Nos2	130.49	4	4	2.8714	150000	-0.1349	14	20	3.4047	3400000	22.5751	11.2201
O35405_PLD3_MOUSE	Pld3	54.35	7	10	3.1821	2500000	10.4323	7	9	2.876	1800000	11.5629	10.9976
Q9Z0M5_LICH_MOUSE	Lipa	45.3	4	6	2.6095	2000000	8.18393	5	9	2.6716	2100000	13.6277	10.9058
Q9D8B3_CHM4B_MOUSE	Chmp4b	24.92	5	14	2.6452	4300000	18.5263	1	5	3.4595	480000	2.47776	10.502
P63038_CH60_MOUSE	Hspd1	60.92	15	22	3.3106	3500000	14.9289	9	12	3.346	1000000	6.05673	10.4928
P42225_STAT1_MOUSE	Stat1	87.14	5	5	3.0685	270000	0.4047	13	19	2.8976	3100000	20.5103	10.4575
Q91W50_CSDE1_MOUSE	Csde1	88.73	14	26	2.9036	3300000	14.0296	10	10	2.8989	1100000	6.745	10.3873
P17918_PCNA_MOUSE	Pcna	28.77	8	13	3.2053	3600000	15.3786	6	6	2.9473	890000	5.29964	10.3391
Q61316_HSP74_MOUSE	Hspa4	94.07	17	21	3.1974	2900000	12.2309	11	13	3.153	1300000	8.12153	10.1762
P97384_ANX11_MOUSE	Anxa11	54.04	11	15	3.244	2400000	9.9826	8	16	2.8768	1600000	10.1863	10.0845
Q8K124_PKHO2_MOUSE	Plekho2	53.84	6	19	2.765	3500000	14.9289	7	9	3.1316	880000	5.23082	10.0799
P09405_NUCL_MOUSE	Ncl	76.68	15	21	2.6917	3000000	12.6806	9	12	2.7207	1200000	7.43327	10.0569
P06800_PTPRC_MOUSE	Ptprc	144.51	12	18	2.8147	2000000	8.18393	11	20	3.0893	1800000	11.5629	9.8734
P28867_KPCD_MOUSE	Prkcd	77.5	11	17	2.6897	2000000	8.18393	12	19	2.9116	1800000	11.5629	9.8734
P61982_1433G_MOUSE	Ywhag	28.28	4	9	3.5428	3300000	14.0296	2	6	3.3807	940000	5.64378	9.83669
P28033_CEBPB_MOUSE	Cebpb	31.43	7	15	3.0864	3900000	16.7276	4	6	2.6817	540000	2.89071	9.80916
P09055_ITB1_MOUSE	Itgb1	88.17	12	17	2.7584	2200000	9.08327	6	11	2.6822	1600000	10.1863	9.6348
P62858_RS28_MOUSE	Rps28	7.84	2	5	2.497	2200000	9.08327	1	2	3.001	1600000	10.1863	9.6348
P50518_VATE1_MOUSE	Atp6v1e1	26.14	6	14	3.2356	3300000	14.0296	3	4	3.9988	880000	5.23082	9.63021
Q9R0G7_ZEB2_MOUSE	Zeb2	136.53	15	23	3.1696	2800000	11.7813	12	13	3.2392	1200000	7.43327	9.60727
Q8R5F7_IFIH1_MOUSE	Ifih1	115.9	3	4	3.1282	160000	-0.0899333	14	21	2.9268	2900000	19.1338	9.52192
Q9D8E6_RL4_MOUSE	Rpl4	47.12	8	9	2.5861	590000	1.84363	8	11	2.7554	2600000	17.069	9.45631
P26638_SYSC_MOUSE	Sars	58.35	8	11	3.0015	1600000	6.38527	4	7	3.4034	1900000	12.2511	9.31819
P58771_TPM1_MOUSE	Tpm1	32.66	3	4	2.7426	1600000	6.38527	2	4	2.6835	1900000	12.2511	9.31819
P15307_REL_MOUSE	Rel	64.92	6	9	2.7474	2200000	9.08327	4	6	3.3572	1500000	9.49806	9.29066
P49312_ROA1_MOUSE	Hnrnpa1	34.18	7	11	3.2433	2800000	11.7813	4	5	3.481	1100000	6.745	9.26313
P54116_STOM_MOUSE	Stom	31.36	6	15	2.6234	2300000	9.53293	5	8	3.0138	1400000	8.8098	9.17136
P61027_RAB10_MOUSE	Rab10	22.53	3	6	2.7027	3200000	13.5799	3	3	3.6343	800000	4.6802	9.13007
Q8BHZ0_FA49A_MOUSE	Fam49a	37.32	5	7	2.7721	590000	1.84363	7	9	3.1865	2500000	16.3807	9.11217
Q3TRM8_HXK3_MOUSE	Hk3	100.04	16	21	3.4121	3200000	13.5799	9	10	3.5348	780000	4.54255	9.06124
Q3THS6_METK2_MOUSE	Mat2a	43.66	6	12	3.0135	2700000	11.3316	6	6	3.6105	1100000	6.745	9.0383
Q99PL5_RRBP1_MOUSE	Rrbp1	172.78	9	12	3.3582	1600000	6.38527	6	11	3.2124	1800000	11.5629	8.97406
Q7TMK9_HNRPQ_MOUSE	Syncrip	69.59	8	10	2.8909	1900000	7.73427	10	13	3.1099	1600000	10.1863	8.9603
Q9Z1Q5_CLIC1_MOUSE	Clic1	27	8	14	2.7495	2500000	10.4323	6	13	2.6832	1200000	7.43327	8.93277
Q99NB9_SF3B1_MOUSE	Sf3b1	145.72	15	23	2.7516	3500000	14.9289	6	8	2.6707	530000	2.82189	8.87541
Q99PT1_GDIR1_MOUSE	Arhgdia	23.39	9	11	3.2076	3300000	14.0296	2	2	4.238	630000	3.51015	8.76988
P14211_CALR_MOUSE	Calr	47.96	7	12	2.5442	2700000	11.3316	3	5	3.5917	1000000	6.05673	8.69417
P80315_TCPD_MOUSE	Cct4	58.03	14	19	2.8726	1600000	6.38527	11	13	3.3763	1700000	10.8746	8.62993
P97371_PSME1_MOUSE	Psme1	28.65	7	11	3.1307	1600000	6.38527	6	9	3.3394	1700000	10.8746	8.62993
Q9WU78_PDC6I_MOUSE	Pdcd6ip	95.96	12	16	3.3228	1900000	7.73427	14	17	3.4356	1500000	9.49806	8.61616
P62821_RAB1A_MOUSE	Rab1A	22.66	5	7	2.4859	2200000	9.08327	5	9	3.7482	1300000	8.12153	8.6024
Q61081_CDC37_MOUSE	Cdc37	44.56	6	9	3.4298	1100000	4.13693	7	10	3.5353	2000000	12.9394	8.53816
Q8BR63_F177A_MOUSE	Fam177a1	23.56	5	8	3.7817	1500000	5.9356	6	9	3.1623	1700000	10.8746	8.4051
G5E829_AT2B1_MOUSE	Atp2b1	134.66	12	18	3.4241	3100000	13.1303	10	12	3.2955	650000	3.64781	8.38904
Q61490_CD166_MOUSE	Alcam	65.05	6	8	3.0748	630000	2.0235	8	9	2.6773	2200000	14.3159	8.16971
Q9QYJ0_DNJA2_MOUSE	Dnaja2	45.72	6	12	3.0468	2000000	8.18393	7	12	3.0773	1300000	8.12153	8.15273
P42932_TCPQ_MOUSE	Cct8	59.52	12	16	2.7972	2800000	11.7813	8	9	3.0634	750000	4.33607	8.05867
P22437_PGH1_MOUSE	Ptgs1	69	2	2	1.9177	97000	-0.373223	1	2	2.5358	2500000	16.3807	8.00375
P14206_RSSA_MOUSE	Rpsa	32.82	6	10	2.8599	2600000	10.8819	4	7	2.7652	860000	5.09316	7.98755
Q60766_IRGM1_MOUSE	Irgm1	46.52	4	5	2.4319	680000	2.24833	7	11	2.6934	2100000	13.6277	7.93799
Q99L45_IF2B_MOUSE	Eif2s2	38.07	11	13	2.7549	2500000	10.4323	8	8	3.9219	910000	5.4373	7.93478
P84078_ARF1_MOUSE	Arf1	20.68	4	9	2.7769	1100000	4.13693	5	8	3.0814	1800000	11.5629	7.8499
P97449_AMPN_MOUSE	Anpep	109.58	9	16	2.9909	3200000	13.5799	9	10	3.3672	420000	2.0648	7.82236
Q3UPF5_ZCCHV_MOUSE	Zc3hav1	106.62	9	14	3.5719	1700000	6.83493	8	9	3.7564	1400000	8.8098	7.82236
P80318_TCPG_MOUSE	Cct3	60.59	11	17	2.8972	2300000	9.53293	8	8	3.1951	1000000	6.05673	7.79483
Q9WUM4_COR1C_MOUSE	Coro1c	53.09	5	20	2.7967	3000000	12.6806	5	6	3.8687	530000	2.82189	7.75124
Q9Z130_HNRDL_MOUSE	Hnrnpdl	33.54	2	4	2.7091	2300000	9.53293	3	6	2.7748	980000	5.91908	7.72601
Q8R5A3_AB1IP_MOUSE	Apbb1ip	74.27	7	9	2.297	1500000	5.9356	5	9	2.87	1500000	9.49806	7.71683
Q9Z0F8_ADA17_MOUSE	Adam17	93	11	15	2.9787	1800000	7.2846	6	9	3.5046	1300000	8.12153	7.70307
Q8R1F1_NIBL1_MOUSE	Fam129b	84.76	8	13	3.3002	2100000	8.6336	7	8	2.9418	1100000	6.745	7.6893
O08709_PRDX6_MOUSE	Prdx6	24.85	7	10	2.9813	2100000	8.6336	6	6	2.3981	1100000	6.745	7.6893
Q07797_LG3BP_MOUSE	Lgals3bp	64.45	9	13	3.2032	2500000	10.4323	4	5	3.6753	810000	4.74903	7.59065
Q8CAS9_PARP9_MOUSE	Parp9	96.6	10	11	3.2652	660000	2.1584	15	21	3.097	2000000	12.9394	7.54889
P61957_SUMO2_MOUSE	Sumo2	10.86	1	3	3.159	2800000	11.7813	1	3	2.8539	600000	3.30367	7.54247
Q6A028_SWP70_MOUSE	Swap70	68.95	9	14	2.6054	2300000	9.53293	7	10	2.9902	920000	5.50612	7.51953
Q61024_ASNS_MOUSE	Asns	64.24	10	17	2.8722	1800000	7.2846	12	14	2.7642	1200000	7.43327	7.35893
P27512_TNR5_MOUSE	Cd40	32.07	5	10	2.686	2200000	9.08327	6	9	2.9089	930000	5.57495	7.32911
Q9D0E1_HNRPM_MOUSE	Hnrnpm	77.6	8	14	2.7867	2900000	12.2309	4	8	2.2595	460000	2.3401	7.28552
Q920A5_RISC_MOUSE	Scpep1	50.93	6	8	2.5812	1600000	6.38527	5	7	2.9559	1300000	8.12153	7.2534
P43883_PLIN2_MOUSE	Plin2	46.62	8	12	3.1663	2700000	11.3316	5	6	3.7265	580000	3.16602	7.24881
Q9CVB6_ARPC2_MOUSE	Arpc2	34.34	4	7	2.1559	2800000	11.7813	2	3	2.0767	500000	2.61541	7.19834
Q8CGC7_SYEP_MOUSE	Eprs	169.97	17	23	3.2174	2500000	10.4323	9	10	3.5817	690000	3.92311	7.17769
Q9CQR2_RS21_MOUSE	Rps21	9.14	4	10	2.4357	2500000	10.4323	2	4	2.1969	690000	3.92311	7.17769
Q02819_NUCB1_MOUSE	Nucb1	53.38	9	16	2.4263	2900000	12.2309	5	7	2.5018	420000	2.0648	7.14786
P47757_CAPZB_MOUSE	Capzb	31.33	7	10	2.6526	1700000	6.83493	6	8	2.7774	1200000	7.43327	7.1341
P48025_KSYK_MOUSE	Syk	71.33	6	9	3.4056	1700000	6.83493	7	12	3.5532	1200000	7.43327	7.1341
P70670_NACAM_MOUSE	Naca	220.36	4	7	4.1484	2000000	8.18393	3	5	4.1948	1000000	6.05673	7.12033
Q9WV80_SNX1_MOUSE	Snx1	58.92	7	8	2.8695	1200000	4.5866	7	7	2.8136	1500000	9.49806	7.04233
P05555_ITAM_MOUSE	Itgam	127.4	9	12	2.7802	1500000	5.9356	8	11	3.1887	1300000	8.12153	7.02857
P51881_ADT2_MOUSE	Slc25a5	32.91	4	5	2.7626	1300000	5.03627	4	6	2.928	1400000	8.8098	6.92303
Q9Z1G3_VATC1_MOUSE	Atp6v1c1	43.86	6	10	2.5938	2000000	8.18393	6	8	2.8259	940000	5.64378	6.91385
Q78PY7_SND1_MOUSE	Snd1	102.02	16	22	2.8996	1600000	6.38527	8	10	3.3696	1200000	7.43327	6.90927
P97287_MCL1_MOUSE	Mcl1	35.2	6	9	3.2236	1900000	7.73427	1	2	4.6645	1000000	6.05673	6.8955
P25444_RS2_MOUSE	Rps2	31.21	5	7	2.3389	2800000	11.7813	4	6	2.6545	410000	1.99597	6.88862
Q9DB05_SNAA_MOUSE	Napa	33.17	11	13	3.0662	2400000	9.9826	5	7	2.8816	670000	3.78546	6.88403
Q3UKC1_TAXB1_MOUSE	Tax1bp1	93.57	11	17	3.1241	2700000	11.3316	6	11	2.9503	440000	2.20245	6.76702
P15379_CD44_MOUSE	Cd44	85.56	4	9	3.32	2500000	10.4323	3	7	2.9731	560000	3.02837	6.73032
Q3UIR3_DTX3L_MOUSE	Dtx3l	82.99	5	6	3.4674	290000	0.494633	10	13	3.8257	2000000	12.9394	6.71701
P47753_CAZA1_MOUSE	Capza1	32.92	4	8	2.7043	2000000	8.18393	4	7	2.5506	870000	5.16199	6.67296
Q9QYS9_QKI_MOUSE	Qki	37.65	7	12	3.0067	2100000	8.6336	4	5	3.3042	780000	4.54255	6.58808
Q62448_IF4G2_MOUSE	Eif4g2	102.04	11	14	2.8086	2100000	8.6336	7	8	2.9341	760000	4.4049	6.51925
P62880_GBB2_MOUSE	Gnb2	37.31	3	5	3.836	1800000	7.2846	3	7	2.6652	950000	5.7126	6.4986
Q8CIE6_COPA_MOUSE	Copa	138.34	10	13	2.8181	1100000	4.13693	11	13	2.7053	1400000	8.8098	6.47336
Q9QUN7_TLR2_MOUSE	Tlr2	89.39	10	11	3.2739	1400000	5.48593	8	10	3.238	1200000	7.43327	6.4596
Q64281_LIRB4_MOUSE	Lilrb4	37.52	5	9	2.7785	1700000	6.83493	2	3	3.7445	1000000	6.05673	6.44583
Q61830_MRC1_MOUSE	Mrc1	164.87	14	23	2.7417	2400000	9.9826	9	10	3.258	530000	2.82189	6.40224
P06803_PIM1_MOUSE	Pim1	44.51	6	8	2.4339	1700000	6.83493	7	7	2.5108	960000	5.78143	6.30818
P49710_HCLS1_MOUSE	Hcls1	54.21	7	10	2.9713	2100000	8.6336	5	9	2.6468	690000	3.92311	6.27836
Q69ZN7_MYOF_MOUSE	Myof	233.18	14	19	2.7524	1300000	5.03627	20	21	3.2859	1200000	7.43327	6.23477
P25799_NFKB1_MOUSE	Nfkb1	105.55	12	17	3.0177	1300000	5.03627	12	16	3.4631	1200000	7.43327	6.23477
O35639_ANXA3_MOUSE	Anxa3	36.36	9	11	3.0883	1100000	4.13693	7	11	3.23	1300000	8.12153	6.12923
Q61510_TRI25_MOUSE	Trim25	71.68	9	10	3.0788	1100000	4.13693	12	14	2.9892	1300000	8.12153	6.12923
O88878_ZFAN5_MOUSE	Zfand5	23.04	7	12	2.6005	2900000	12.2309	1	2	2.1875	120000	0	6.11547
Q9Z0I6_Q9Z0I6_MOUSE	Slfn2	42.41	7	12	2.8566	2100000	8.6336	4	5	3.2127	630000	3.51015	6.07188
D3Z2H9_D3Z2H9_MOUSE	Tpm3-rs7	28.97	2	5	4.6873	2100000	8.6336	2	9	3.8451	630000	3.51015	6.07188
P70372_ELAV1_MOUSE	Elavl1	36.15	6	8	3.0035	1800000	7.2846	4	7	3	810000	4.74903	6.01682
E9Q634_MYO1E_MOUSE	Myo1e	126.74	10	11	2.9058	590000	1.84363	14	18	2.8467	1600000	10.1863	6.01498
Q9JM76_ARPC3_MOUSE	Arpc3	20.51	6	14	3.0078	1900000	7.73427	2	4	4.1372	720000	4.12959	5.93193
Q99P72_RTN4_MOUSE	Rtn4	126.54	7	12	3.298	1800000	7.2846	6	8	3.0943	780000	4.54255	5.91358
Q08857_CD36_MOUSE	Cd36	52.66	5	6	2.85	1700000	6.83493	3	5	3.0553	840000	4.95551	5.89522
Q3THE2_ML12B_MOUSE	Myl12b	19.77	3	7	3.2706	2000000	8.18393	4	5	3.0967	640000	3.57898	5.88146
Q921Y0_MOB1A_MOUSE	Mob1a	25.06	4	7	2.3555	1800000	7.2846	1	1	3.3181	760000	4.4049	5.84475
P63330_PP2AA_MOUSE	Ppp2ca	35.59	7	11	3.38	1500000	5.9356	6	7	3.5925	930000	5.57495	5.75527
P70460_VASP_MOUSE	Vasp	39.64	8	12	2.984	1900000	7.73427	6	10	3.2347	660000	3.71663	5.72545
Q61545_EWS_MOUSE	Ewsr1	68.42	8	13	3.4098	2200000	9.08327	3	13	2.9431	460000	2.3401	5.71168
Q9CZU6_CISY_MOUSE	Cs	51.7	4	4	2.5529	870000	3.1027	4	5	2.7663	1300000	8.12153	5.61212
Q8VEH3_ARL8A_MOUSE	Arl8a	21.38	4	7	2.3561	1900000	7.73427	4	4	2.8307	620000	3.44133	5.5878
Q7TMB8_CYFP1_MOUSE	Cyfip1	145.15	8	10	3.0393	700000	2.33827	9	11	2.7844	1400000	8.8098	5.57403
P80317_TCPZ_MOUSE	Cct6a	57.97	6	9	2.5892	1500000	5.9356	6	7	3.3353	870000	5.16199	5.54879
P68254_1433T_MOUSE	Ywhaq	27.76	4	8	3.6596	2400000	9.9826	4	11	3.203	280000	1.10122	5.54191
P62960_YBOX1_MOUSE	Ybx1	35.71	5	9	3.4303	2100000	8.6336	2	5	3.6968	470000	2.40893	5.52126
Q8BFR4_GNS_MOUSE	Gns	61.14	8	12	2.7706	1900000	7.73427	4	7	2.6298	600000	3.30367	5.51897
Q8CDN6_TXNL1_MOUSE	Txnl1	32.22	6	11	2.8362	2200000	9.08327	3	5	3.4455	400000	1.92714	5.5052
Q01514_GBP1_MOUSE	Gbp1	67.67	3	4	3.8301	660000	2.1584	2	3	4.6049	1400000	8.8098	5.4841
Q9JJU8_SH3L1_MOUSE	Sh3bgrl	12.8	6	12	3.5436	1700000	6.83493	3	6	2.9409	710000	4.06077	5.44785
P47962_RL5_MOUSE	Rpl5	34.38	4	8	2.8214	1400000	5.48593	3	5	2.8269	900000	5.36847	5.4272
Q99020_ROAA_MOUSE	Hnrnpab	30.81	4	8	2.9765	2400000	9.9826	2	4	3.2452	210000	0.619439	5.30102
Q76MZ3_2AAA_MOUSE	Ppp2r1a	65.28	13	20	2.7407	2200000	9.08327	5	6	3.3212	340000	1.51418	5.29873
P57759_ERP29_MOUSE	Erp29	28.81	9	12	3.0303	2000000	8.18393	4	5	3.1251	460000	2.3401	5.26202
Q9CZD3_SYG_MOUSE	Gars	81.83	9	13	2.9331	1200000	4.5866	7	10	2.9412	980000	5.91908	5.25284
P43406_ITAV_MOUSE	Itgav	115.29	13	18	2.7064	1400000	5.48593	12	13	3.1394	840000	4.95551	5.22072
Q9DBC7_KAP0_MOUSE	Prkar1a	43.16	8	11	2.5786	1900000	7.73427	1	2	3.499	510000	2.68423	5.20925
Q8BVE3_VATH_MOUSE	Atp6v1h	55.82	9	12	2.6427	1600000	6.38527	6	7	2.5302	700000	3.99194	5.1886
P59325_IF5_MOUSE	Eif5	48.94	10	13	2.6911	1600000	6.38527	8	9	2.8457	690000	3.92311	5.15419
Q8BZN6_DOC10_MOUSE	Dock10	245.6	12	17	2.9633	1300000	5.03627	14	16	3.1351	870000	5.16199	5.09913
P12023_A4_MOUSE	App	86.67	9	14	3.2236	2200000	9.08327	5	7	3.5283	280000	1.10122	5.09225
P70122_SBDS_MOUSE	Sbds	28.76	5	5	2.7253	1400000	5.48593	3	3	3.6462	800000	4.6802	5.08307
Q8BL66_EEA1_MOUSE	Eea1	160.82	14	17	2.9777	1900000	7.73427	8	8	3.4103	470000	2.40893	5.0716
P63242_IF5A1_MOUSE	Eif5a	16.82	8	11	2.6058	1900000	7.73427	3	7	2.8622	470000	2.40893	5.0716
Q00612_G6PD1_MOUSE	G6pdx	59.22	9	10	3.0585	1200000	4.5866	9	14	2.5199	910000	5.4373	5.01195
Q8JZL7_RGF1B_MOUSE	Rasgef1b	55.24	5	5	2.9209	450000	1.2141	8	11	3.4042	1400000	8.8098	5.01195
Q9D8Y0_EFHD2_MOUSE	Efhd2	26.77	4	7	3.1687	2100000	8.6336	2	7	3.5548	310000	1.3077	4.97065
E9QKL6_E9QKL6_MOUSE	Ifi204	69.39	1	1	3.1996	120000	-0.2698	1	2	3.4108	1600000	10.1863	4.95826
Q9EQH3_VPS35_MOUSE	Vps35	91.65	8	12	3.0638	1200000	4.5866	8	9	3.2413	890000	5.29964	4.94312
Q9WUU8_TNIP1_MOUSE	Tnip1	73	8	14	2.5904	2400000	9.9826	2	3	2.2271	100000	-0.137653	4.92247
P09581_CSF1R_MOUSE	Csf1r	109.11	10	15	3.0018	2100000	8.6336	4	4	2.7915	290000	1.17005	4.90183
P11983_TCPA_MOUSE	Tcp1	60.41	12	16	2.7887	1300000	5.03627	7	8	2.7745	810000	4.74903	4.89265
P26443_DHE3_MOUSE	Glud1	61.3	8	11	3.0111	1400000	5.48593	7	12	3.1727	730000	4.19842	4.84218
P23116_EIF3A_MOUSE	Eif3a	161.84	14	18	2.534	1800000	7.2846	8	11	3.373	460000	2.3401	4.81235
Q6GTM0_Q6GTM0_MOUSE	Ifit2	54.69	2	2	3.7959	200000	0.0899333	2	4	3.8493	1500000	9.49806	4.794
Q63844_MK03_MOUSE	Mapk3	43.04	5	9	2.4803	1600000	6.38527	3	4	3.8668	580000	3.16602	4.77564
P19182_IFRD1_MOUSE	Ifrd1	49.9	8	15	2.7527	2100000	8.6336	3	3	2.8348	250000	0.894745	4.76417
O55135_IF6_MOUSE	Eif6	26.49	5	10	3.1798	1500000	5.9356	4	7	3.3561	630000	3.51015	4.72288
Q91ZX7_LRP1_MOUSE	Lrp1	504.41	15	18	3.0899	1300000	5.03627	10	11	3.1481	750000	4.33607	4.68617
Q9QUJ7_ACSL4_MOUSE	Acsl4	79.03	10	13	2.9832	1300000	5.03627	8	10	2.6782	750000	4.33607	4.68617
Q8K1B8_URP2_MOUSE	Fermt3	75.59	9	10	2.9996	1100000	4.13693	13	14	3.4328	830000	4.88668	4.51181
Q8CIN4_PAK2_MOUSE	Pak2	57.89	8	10	2.8916	1100000	4.13693	6	8	3.0633	830000	4.88668	4.51181
Q9JJ28_FLII_MOUSE	Flii	144.71	7	9	2.9625	380000	0.899333	8	8	3.1686	1300000	8.12153	4.51043
Q9D020_5NT3A_MOUSE	Nt5c3a	37.23	4	4	3.5328	220000	0.179867	8	8	3.5657	1400000	8.8098	4.49483
Q6Q899_DDX58_MOUSE	Ddx58	105.91	1	1	2.65	54000	-0.56658	10	12	2.8557	1500000	9.49806	4.46574
P80314_TCPB_MOUSE	Cct2	57.44	12	14	3.023	960000	3.5074	8	12	3.712	890000	5.29964	4.40352
P08752_GNAI2_MOUSE	Gnai2	40.46	5	8	3.5207	1300000	5.03627	6	8	3.0256	660000	3.71663	4.37645
Q8BG81_PDIP3_MOUSE	Poldip3	46.1	8	14	3.4798	1500000	5.9356	6	7	3.3963	510000	2.68423	4.30992
Q04207_TF65_MOUSE	Rela	60.17	8	11	2.9232	1500000	5.9356	5	6	3.2873	500000	2.61541	4.2755
Q9DBP5_KCY_MOUSE	Cmpk1	22.15	6	12	2.9195	1900000	7.73427	2	2	2.8491	220000	0.688265	4.21127
P10649_GSTM1_MOUSE	Gstm1	25.95	4	6	2.4661	1200000	4.5866	7	10	2.6077	660000	3.71663	4.15162
Q9CQD1_RAB5A_MOUSE	Rab5a	23.58	5	7	3.2327	1100000	4.13693	4	5	3.0865	720000	4.12959	4.13326
O88487_DC1I2_MOUSE	Dync1i2	68.35	4	7	2.9862	1700000	6.83493	4	5	3.0319	290000	1.17005	4.00249
P35278_RAB5C_MOUSE	Rab5c	23.4	3	5	3.3016	1500000	5.9356	4	9	2.3967	420000	2.0648	4.0002
Q8BKC5_IPO5_MOUSE	Ipo5	123.51	10	11	3.0769	610000	1.93357	7	9	3.0299	1000000	6.05673	3.99515
P50580_PA2G4_MOUSE	Pa2g4	43.67	9	12	3.0292	1700000	6.83493	4	4	3.1736	280000	1.10122	3.96808
Q9Z1M8_RED_MOUSE	Ik	65.58	6	8	3.1328	1300000	5.03627	6	6	3.1756	540000	2.89071	3.96349
Q9CX86_ROA0_MOUSE	Hnrnpa0	30.51	3	5	2.5962	700000	2.33827	3	7	2.2631	930000	5.57495	3.95661
Q9CZ13_QCR1_MOUSE	Uqcrc1	52.82	6	7	2.6279	850000	3.01277	6	12	2.7269	830000	4.88668	3.94973
P97765_WBP2_MOUSE	Wbp2	28.01	5	9	2.859	2100000	8.6336	1	1	2.4265	6000	-0.784622	3.92449
Q61599_GDIR2_MOUSE	Arhgdib	22.84	3	6	3.3923	860000	3.05773	5	11	3.3237	810000	4.74903	3.90338
Q00322_CEBPD_MOUSE	Cebpd	28.61	2	3	3.1682	110000	-0.314767	2	3	2.3723	1300000	8.12153	3.90338
Q8K012_FBP1L_MOUSE	Fnbp1l	69.84	6	7	2.5347	1800000	7.2846	2	3	2.6211	190000	0.481786	3.88319
Q6ZWX6_IF2A_MOUSE	Eif2s1	36.09	8	10	2.8634	1500000	5.9356	5	8	2.7874	380000	1.78949	3.86254
P14869_RLA0_MOUSE	Rplp0	34.19	6	11	3.1911	1500000	5.9356	3	3	2.9369	380000	1.78949	3.86254
Q9CQI6_COTL1_MOUSE	Cotl1	15.93	4	6	2.1394	1400000	5.48593	4	6	2.5863	430000	2.13362	3.80978
Q61753_SERA_MOUSE	Phgdh	56.55	8	11	2.6784	1200000	4.5866	7	8	2.9171	560000	3.02837	3.80748
Q9CY64_BIEA_MOUSE	Blvra	33.5	6	8	3.1852	1100000	4.13693	5	5	3.5211	620000	3.44133	3.78913
Q3UKU1_ELL2_MOUSE	Ell2	72.08	2	2	2.1251	2000000	8.18393	1	1	3.5069	21000	-0.681383	3.75128
Q9DCN2_NB5R3_MOUSE	Cyb5r3	34.11	3	4	2.8247	500000	1.43893	4	6	2.307	1000000	6.05673	3.74783
P29758_OAT_MOUSE	Oat	48.32	9	14	3.0956	1300000	5.03627	5	7	3.7635	470000	2.40893	3.7226
P26231_CTNA1_MOUSE	Ctnna1	100.04	7	9	2.964	1400000	5.48593	9	12	3.0214	400000	1.92714	3.70654
Q5SSZ5_TENS3_MOUSE	Tns3	155.49	8	13	2.8444	1100000	4.13693	5	6	2.9177	590000	3.23485	3.68589
Q61166_MARE1_MOUSE	Mapre1	30	5	6	2.8908	930000	3.3725	4	5	3.5713	700000	3.99194	3.68222
Q9D620_RFIP1_MOUSE	Rab11fip1	70.64	9	15	3.212	1300000	5.03627	6	11	2.7559	450000	2.27128	3.65377
P31266_SUH_MOUSE	Rbpj	58.5	6	9	2.445	1200000	4.5866	5	5	3.0106	500000	2.61541	3.601
P41216_ACSL1_MOUSE	Acsl1	77.9	7	9	2.7694	760000	2.60807	8	9	3.3855	780000	4.54255	3.57531
O35343_IMA3_MOUSE	Kpna4	57.89	2	3	2.4959	520000	1.52887	4	5	2.8812	930000	5.57495	3.55191
Q9R0P5_DEST_MOUSE	Dstn	18.51	3	3	3.1875	1200000	4.5866	4	5	3.4046	480000	2.47776	3.53218
Q99KJ8_DCTN2_MOUSE	Dctn2	44.09	4	5	4.0119	230000	0.224833	7	7	3.6614	1100000	6.745	3.48492
Q6A068_CDC5L_MOUSE	Cdc5l	92.13	7	8	2.7996	470000	1.30403	7	9	3.1928	940000	5.64378	3.4739
Q8BV49_IFIX_MOUSE	Pyhin1	46.86	3	5	2.9743	220000	0.179867	4	6	3.0741	1100000	6.745	3.46243
P70349_HINT1_MOUSE	Hint1	13.77	3	4	2.716	1700000	6.83493	1	1	3.3302	130000	0.0688265	3.45188
O35601_FYB_MOUSE	Fyb	90	3	5	3.0683	550000	1.66377	2	2	3.7829	880000	5.23082	3.44729
P14576_SRP54_MOUSE	Srp54	55.68	6	9	3.5931	1100000	4.13693	8	8	3.2415	520000	2.75306	3.445
Q5SUA5_MYO1G_MOUSE	Myo1g	117.15	8	9	3.204	440000	1.16913	11	12	3.3089	950000	5.7126	3.44087
P29452_CASP1_MOUSE	Casp1	45.61	7	7	2.4609	470000	1.30403	6	6	3.3976	930000	5.57495	3.43949
P14824_ANXA6_MOUSE	Anxa6	75.84	6	6	3.0923	390000	0.9443	10	13	3.6541	980000	5.91908	3.43169
P10711_TCEA1_MOUSE	Tcea1	33.86	10	17	3.0729	1700000	6.83493	2	2	3.4412	120000	0	3.41747
Q9WV54_ASAH1_MOUSE	Asah1	44.64	5	8	2.2321	1000000	3.68727	4	6	2.482	570000	3.09719	3.39223
Q5SSL4_ABR_MOUSE	Abr	97.61	9	10	3.0859	660000	2.1584	6	7	2.9361	780000	4.54255	3.35048
Q6PFQ7_RASL2_MOUSE	Rasa4	90	7	8	2.9449	660000	2.1584	7	7	3.0608	780000	4.54255	3.35048
Q91VW3_SH3L3_MOUSE	Sh3bgrl3	10.47	2	2	3.6143	350000	0.764433	3	3	2.8348	980000	5.91908	3.34176
Q8BLF1_NCEH1_MOUSE	Nceh1	45.71	5	7	2.7466	1200000	4.5866	2	3	3.1126	420000	2.0648	3.3257
Q9ER72_SYCC_MOUSE	Cars	94.8	9	14	2.7086	1100000	4.13693	10	11	2.667	480000	2.47776	3.30734
Q80X90_FLNB_MOUSE	Flnb	277.65	12	12	3.5346	380000	0.899333	20	21	3.2438	950000	5.7126	3.30597
P58058_NADK_MOUSE	Nadk	48.57	3	3	3.4305	150000	-0.1349	7	8	2.9216	1100000	6.745	3.30505
P80316_TCPE_MOUSE	Cct5	59.59	5	9	3.1224	680000	2.24833	4	5	3.2328	740000	4.26724	3.25779
Q8C1B7_SEP11_MOUSE	2021-09-11	49.66	7	10	2.6295	1300000	5.03627	6	8	2.9434	330000	1.44536	3.24081
O35226_PSMD4_MOUSE	Psmd4	40.68	5	6	3.3325	870000	3.1027	4	6	3.4122	610000	3.3725	3.2376
Q9DBG5_PLIN3_MOUSE	Plin3	47.23	6	9	3.133	1500000	5.9356	3	3	3.3783	190000	0.481786	3.20869
Q11136_PEPD_MOUSE	Pepd	54.99	10	14	3.2307	1100000	4.13693	6	6	2.8014	450000	2.27128	3.2041
P14152_MDHC_MOUSE	Mdh1	36.49	4	5	3.2922	860000	3.05773	3	4	3.0481	600000	3.30367	3.1807
O88685_PRS6A_MOUSE	Psmc3	49.52	8	12	2.6525	560000	1.70873	6	8	3.1643	790000	4.61138	3.16006
Q99LC5_ETFA_MOUSE	Etfa	34.99	6	12	3.0778	1300000	5.03627	4	4	3.6072	300000	1.23888	3.13757
Q8R1B4_EIF3C_MOUSE	Eif3c	105.46	7	9	3.1437	730000	2.47317	6	6	2.9818	670000	3.78546	3.12931
G3X9N6_G3X9N6_MOUSE	Osbpl8	96.92	7	9	3.3595	690000	2.2933	10	10	3.7291	690000	3.92311	3.10821
Q80X50_UBP2L_MOUSE	Ubap2l	116.73	9	12	3.4278	1300000	5.03627	6	6	3.3316	290000	1.17005	3.10316
O35495_CDK14_MOUSE	Cdk14	52.96	2	2	2.6311	1700000	6.83493	1	1	2.6439	26000	-0.646969	3.09398
Q05910_ADAM8_MOUSE	Adam8	89.99	10	14	2.7435	1600000	6.38527	2	2	3.4002	91000	-0.199597	3.09283
P11152_LIPL_MOUSE	Lpl	53.08	2	4	3.5423	460000	1.25907	5	6	3.297	830000	4.88668	3.07288
P08103_HCK_MOUSE	Hck	59.09	3	4	2.7599	500000	1.43893	6	7	2.701	800000	4.6802	3.05957
F6ZDS4_TPR_MOUSE	Tpr	273.82	11	13	2.9382	620000	1.97853	11	11	3.3749	720000	4.12959	3.05406
Q9Z0J7_GDF15_MOUSE	Gdf15	33.2	4	10	2.7803	1500000	5.9356	2	2	3.2643	130000	0.0688265	3.00221
P05627_JUN_MOUSE	Jun	35.92	3	5	4.4106	1100000	4.13693	2	3	3.8318	390000	1.85832	2.99762
P34022_RANG_MOUSE	Ranbp1	23.58	2	5	2.9679	930000	3.3725	3	4	3.0368	500000	2.61541	2.99395
Q5RKZ7_MOCS1_MOUSE	Mocs1	69.81	1	1	3.2958	4200	-0.790514	2	2	2.9939	1100000	6.745	2.97724
P62492_RB11A_MOUSE	Rab11a	24.38	4	5	2.8633	980000	3.59733	4	6	2.5411	460000	2.3401	2.96872
Q9QX47_SON_MOUSE	Son	265.48	9	11	3.1856	1000000	3.68727	8	8	3.2518	440000	2.20245	2.94486
O70133_DHX9_MOUSE	Dhx9	149.38	6	6	3.2287	540000	1.6188	6	7	3.005	740000	4.26724	2.94302
P80313_TCPH_MOUSE	Cct7	59.61	7	8	2.9447	610000	1.93357	6	7	3.4341	690000	3.92311	2.92834
P62274_RS29_MOUSE	Rps29	6.67	2	3	2.3048	930000	3.3725	1	1	2.5573	470000	2.40893	2.89071
Q9CXF4_TBC15_MOUSE	Tbc1d15	76.48	7	10	3.2513	1400000	5.48593	5	6	3.1478	160000	0.275306	2.88062
Q3UDK1_TRAD1_MOUSE	Trafd1	64.24	6	7	2.3969	450000	1.2141	5	6	2.8737	780000	4.54255	2.87833
Q9D8N0_EF1G_MOUSE	Eef1g	50.03	8	10	2.9768	1100000	4.13693	3	4	3.3801	350000	1.58301	2.85997
Q61093_CY24B_MOUSE	Cybb	65.26	4	6	3.2586	650000	2.11343	6	7	2.9458	640000	3.57898	2.84621
Q3UND0_SKAP2_MOUSE	Skap2	40.69	6	6	2.8135	570000	1.7537	6	11	3.3751	690000	3.92311	2.83841
P46467_VPS4B_MOUSE	Vps4b	49.39	2	3	2.479	370000	0.854367	5	6	3.0136	820000	4.81786	2.83611
Q9QUR6_PPCE_MOUSE	Prep	80.7	9	11	3.2237	700000	2.33827	10	10	3.5592	600000	3.30367	2.82097
P14106_C1QB_MOUSE	C1qb	26.7	3	5	2.8574	1300000	5.03627	3	3	2.7525	200000	0.550612	2.79344
P97797_SHPS1_MOUSE	Sirpa	56.39	4	5	2.6906	950000	3.46243	3	4	3.1085	420000	2.0648	2.76361
Q9WVA3_BUB3_MOUSE	Bub3	36.93	6	11	2.8417	1300000	5.03627	2	3	2.5504	190000	0.481786	2.75903
Q8VDM4_PSMD2_MOUSE	Psmd2	100.14	5	7	2.2427	990000	3.6423	5	6	2.8685	390000	1.85832	2.75031
Q9D0I9_SYRC_MOUSE	Rars	75.63	11	14	2.8016	1000000	3.68727	5	5	3.6112	380000	1.78949	2.73838
Q00651_ITA4_MOUSE	Itga4	115.62	5	7	3.0301	440000	1.16913	8	9	3.2681	740000	4.26724	2.71819
Q91V41_RAB14_MOUSE	Rab14	23.88	3	4	3.4093	290000	0.494633	5	6	3.3103	830000	4.88668	2.69066
Q61549_EMR1_MOUSE	Emr1	102.06	4	6	3.0658	580000	1.79867	5	5	3.1248	640000	3.57898	2.68882
O70318_E41L2_MOUSE	Epb41l2	109.87	9	14	2.5373	1100000	4.13693	5	5	3.9086	300000	1.23888	2.68791
O70503_DHB12_MOUSE	Hsd17b12	34.72	2	2	3.6671	480000	1.349	1	1	3.9723	700000	3.99194	2.67047
Q6PHZ2_KCC2D_MOUSE	Camk2d	56.33	6	6	3.8501	770000	2.65303	6	6	3.3421	510000	2.68423	2.66863
Q99PV0_PRP8_MOUSE	Prpf8	273.44	4	4	2.4881	110000	-0.314767	7	7	3.1277	940000	5.64378	2.6645
Q6P6I8_Q6P6I8_MOUSE	Sirpa	55.95	1	1	4.4438	90000	-0.4047	1	3	4.0551	940000	5.64378	2.61954
Q9Z1R2_BAG6_MOUSE	Bag6	120.96	8	11	3.1279	950000	3.46243	5	5	3.2384	370000	1.72066	2.59155
Q921F2_TADBP_MOUSE	Tardbp	44.52	3	5	2.8592	1100000	4.13693	4	4	3.4242	270000	1.0324	2.58467
Q9CXW4_RL11_MOUSE	Rpl11	20.24	2	4	3.2003	940000	3.41747	2	2	3.5003	370000	1.72066	2.56906
Q0VGB7_PP4R2_MOUSE	Ppp4r2	46.45	7	8	3.1793	950000	3.46243	6	8	3.179	360000	1.65184	2.55714
Q8CFA1_IRAK2_MOUSE	Irak2	69	5	5	2.3458	290000	0.494633	7	8	2.8642	790000	4.61138	2.55301
P32020_NLTP_MOUSE	Scp2	59.09	6	9	2.7339	1100000	4.13693	2	3	2.2069	260000	0.963571	2.55025
Q62167_DDX3X_MOUSE	Ddx3x	73.06	1	2	4.0446	450000	1.2141	2	2	3.3361	680000	3.85429	2.53419
O88844_IDHC_MOUSE	Idh1	46.64	7	8	2.5582	690000	2.2933	5	5	3.2681	520000	2.75306	2.52318
O35381_AN32A_MOUSE	Anp32a	28.52	4	5	3.0058	690000	2.2933	3	4	3.6621	510000	2.68423	2.48877
P63325_RS10_MOUSE	Rps10	18.9	3	6	3.3421	930000	3.3725	2	4	2.9491	350000	1.58301	2.47776
Q7TQH0_ATX2L_MOUSE	Atxn2l	110.58	10	12	3.0147	970000	3.55237	5	6	3.1095	320000	1.37653	2.46445
Q9R0X4_ACOT9_MOUSE	Acot9	50.53	1	1	2.1267	66000	-0.51262	2	2	2.7871	910000	5.4373	2.46234
Q921H8_THIKA_MOUSE	Acaa1a	43.93	6	7	2.4099	380000	0.899333	5	7	3.002	700000	3.99194	2.44564
Q80SU7_GVIN1_MOUSE	Gvin1	280.64	2	2	2.4719	83000	-0.436177	15	15	3.5578	890000	5.29964	2.43173
Q9CSN1_SNW1_MOUSE	Snw1	61.44	7	9	2.6454	1000000	3.68727	4	4	2.5465	290000	1.17005	2.42866
P52332_JAK1_MOUSE	Jak1	133.28	6	8	3.3021	570000	1.7537	7	9	2.7832	570000	3.09719	2.42545
P70343_CASP4_MOUSE	Casp4	42.71	2	4	2.5003	400000	0.989267	6	8	2.2754	680000	3.85429	2.42178
P70206_PLXA1_MOUSE	Plxna1	210.96	8	9	2.2798	1200000	4.5866	6	6	2.7005	150000	0.20648	2.39654
A2AGT5_CKAP5_MOUSE	Ckap5	225.49	4	4	2.4384	1200000	4.5866	7	7	2.6681	150000	0.20648	2.39654
Q9CQL7_MOFA1_MOUSE	Mrfap1	14.19	1	3	2.964	930000	3.3725	1	1	3.6788	320000	1.37653	2.37452
O70194_EIF3D_MOUSE	Eif3d	63.95	5	7	3.2823	440000	1.16913	4	5	3.4919	640000	3.57898	2.37406
Q99LR1_ABD12_MOUSE	Abhd12	45.24	4	6	3.041	240000	0.2698	2	4	2.8579	770000	4.47372	2.37176
D3YYM6_D3YYM6_MOUSE	Rps5	20.4	1	2	3.8058	38000	-0.638527	1	5	3.606	900000	5.36847	2.36497
Q01965_LY9_MOUSE	Ly9	73.1	7	10	2.7498	870000	3.1027	4	4	3.1163	350000	1.58301	2.34286
Q61107_GBP4_MOUSE	Gbp4	70.76	1	1	4.4642	98000	-0.368727	7	7	2.9522	850000	5.02434	2.32781
P28658_ATX10_MOUSE	Atxn10	53.67	5	6	3.1672	1300000	5.03627	2	3	2.8283	62000	-0.399194	2.31854
O09159_MA2B1_MOUSE	Man2b1	114.58	7	11	3.0474	670000	2.20337	6	6	3.2295	470000	2.40893	2.30615
Q9Z1E3_IKBA_MOUSE	Nfkbia	35.05	1	3	2.3504	1000000	3.68727	1	1	2.5805	250000	0.894745	2.29101
O88811_STAM2_MOUSE	Stam2	57.42	5	8	2.6789	850000	3.01277	6	7	3.5131	340000	1.51418	2.26348
Q99KQ4_NAMPT_MOUSE	Nampt	55.41	5	6	2.9259	420000	1.0792	5	5	3.5151	620000	3.44133	2.26026
P28063_PSB8_MOUSE	Psmb8	30.24	5	6	2.9173	730000	2.47317	3	3	2.6901	410000	1.99597	2.23457
Q60930_VDAC2_MOUSE	Vdac2	31.71	1	1	2.4197	55000	-0.562083	5	7	2.8646	850000	5.02434	2.23113
O70325_GPX41_MOUSE	Gpx4	22.21	4	5	2.6679	550000	1.66377	3	3	2.3902	520000	2.75306	2.20841
Q8CBW3_ABI1_MOUSE	Abi1	52.26	6	6	3.406	680000	2.24833	4	6	3.0797	430000	2.13362	2.19098
Q9CZX8_RS19_MOUSE	Rps19	16.08	4	7	2.6977	970000	3.55237	2	3	2.4328	240000	0.825918	2.18914
Q3UIA2_RHG17_MOUSE	Arhgap17	92.14	4	4	3.0164	400000	0.989267	8	9	2.6125	600000	3.30367	2.14647
Q62418_DBNL_MOUSE	Dbnl	48.67	4	5	3.4478	490000	1.39397	6	8	3.617	530000	2.82189	2.10793
Q9DCE9_Q9DCE9_MOUSE	Igtp	48.46	1	1	3.6731	14000	-0.746447	6	7	4.1235	840000	4.95551	2.10453
Q9D0R2_SYTC_MOUSE	Tars	83.3	7	8	2.9875	450000	1.2141	8	12	2.633	550000	2.95954	2.08682
Q9JK48_SHLB1_MOUSE	Sh3glb1	40.83	6	10	2.6215	1200000	4.5866	2	2	2.2616	55000	-0.447372	2.06961
Q8VDJ3_VIGLN_MOUSE	Hdlbp	141.66	11	11	3.3589	580000	1.79867	10	13	3.1395	460000	2.3401	2.06938
Q8K297_GT251_MOUSE	Colgalt1	71.02	6	8	2.8882	730000	2.47317	6	6	2.8474	360000	1.65184	2.0625
P21107_TPM3_MOUSE	Tpm3	32.97	4	4	3.0132	360000	0.8094	2	2	2.9771	600000	3.30367	2.05654
Q8VBT6_APOBR_MOUSE	Apobr	102.64	8	9	3.2894	650000	2.11343	7	7	3.0425	410000	1.99597	2.0547
P54729_NUB1_MOUSE	Nub1	70.26	6	10	3.1559	510000	1.4839	7	9	3.6008	500000	2.61541	2.04965
O09131_GSTO1_MOUSE	Gsto1	27.48	2	4	2.5009	1100000	4.13693	1	2	1.9852	110000	-0.0688265	2.03405
Q9WUA3_PFKAP_MOUSE	Pfkp	85.4	5	6	3.31	210000	0.1349	5	5	3.8006	690000	3.92311	2.02901
P15105_GLNA_MOUSE	Glul	42.09	3	3	3.9719	220000	0.179867	5	7	3.6418	680000	3.85429	2.01708
Q60665_SKIL_MOUSE	Skil	76.31	9	13	2.6678	1000000	3.68727	3	4	3.4357	170000	0.344133	2.0157
Q61820_RANT_MOUSE	Rasl2-9	24.44	2	3	3.5311	800000	2.78793	1	1	3.8022	300000	1.23888	2.01341
Q921T2_TOIP1_MOUSE	Tor1aip1	66.74	3	4	3.0792	350000	0.764433	4	4	3.1348	590000	3.23485	1.99964
Q9QZ06_TOLIP_MOUSE	Tollip	30.32	5	8	3.2915	870000	3.1027	2	3	3.7482	250000	0.894745	1.99872
Q61768_KINH_MOUSE	Kif5b	109.48	6	11	3.1501	740000	2.51813	7	9	3.4024	330000	1.44536	1.98175
P97427_DPYL1_MOUSE	Crmp1	62.13	3	6	2.9962	540000	1.6188	2	2	4.0854	460000	2.3401	1.97945
G5E870_TRIPC_MOUSE	Trip12	223.99	5	6	2.7867	110000	-0.314767	6	6	2.9025	740000	4.26724	1.97624
Q921F4_HNRLL_MOUSE	Hnrnpll	64.08	6	7	2.8536	400000	0.989267	7	8	3.4987	550000	2.95954	1.9744
Q9CPW4_ARPC5_MOUSE	Arpc5	16.28	3	6	3.2011	1100000	4.13693	2	2	3.3641	92000	-0.192714	1.97211
Q9DBG3_AP2B1_MOUSE	Ap2b1	104.52	3	7	2.5914	980000	3.59733	1	2	2.7774	170000	0.344133	1.97073
P62245_RS15A_MOUSE	Rps15a	14.83	5	7	2.068	750000	2.5631	3	4	2.5492	320000	1.37653	1.96982
Q60749_KHDR1_MOUSE	Khdrbs1	48.34	4	8	2.2233	960000	3.5074	2	2	3.2027	180000	0.412959	1.96018
Q9JIK5_DDX21_MOUSE	Ddx21	93.49	7	9	3.2267	730000	2.47317	4	4	2.5589	330000	1.44536	1.95926
Q9JMD0_ZN207_MOUSE	Znf207	52.76	1	2	2.7382	450000	1.2141	2	2	3.1486	510000	2.68423	1.94917
Q62318_TIF1B_MOUSE	Trim28	88.79	4	5	3.2399	340000	0.719467	7	8	2.6495	580000	3.16602	1.94274
Q8VEM8_MPCP_MOUSE	Slc25a3	39.61	3	4	2.1694	490000	1.39397	3	8	2.5223	480000	2.47776	1.93586
O88746_TOM1_MOUSE	Tom1	54.29	6	14	2.905	1100000	4.13693	4	4	4.3158	79000	-0.282189	1.92737
Q9CZN7_Q9CZN7_MOUSE	Shmt2	55.72	3	5	3.4491	500000	1.43893	8	8	3.4431	470000	2.40893	1.92393
P11680_PROP_MOUSE	Cfp	50.29	5	8	2.9332	880000	3.14767	2	2	2.8209	220000	0.688265	1.91797
P15533_TR30A_MOUSE	Trim30a	57.29	2	2	3.9458	53000	-0.571077	8	8	3.4079	760000	4.4049	1.91691
P62320_SMD3_MOUSE	Snrpd3	13.91	3	4	2.5884	750000	2.5631	2	2	2.7743	300000	1.23888	1.90099
O35344_IMA4_MOUSE	Kpna3	57.74	3	4	3.1725	320000	0.629533	4	6	2.8545	580000	3.16602	1.89778
P46471_PRS7_MOUSE	Psmc2	48.62	7	9	2.8242	630000	2.0235	5	6	2.427	370000	1.72066	1.87208
P27546_MAP4_MOUSE	Map4	117.36	8	13	2.8721	660000	2.1584	8	8	3.3504	350000	1.58301	1.87071
Q9JIF7_COPB_MOUSE	Copb1	107	5	6	3.4665	300000	0.5396	8	9	3.5639	580000	3.16602	1.85281
O08808_DIAP1_MOUSE	Diaph1	139.25	7	7	2.876	330000	0.6745	5	5	3.7136	560000	3.02837	1.85143
P63158_HMGB1_MOUSE	Hmgb1	24.88	5	8	2.7604	740000	2.51813	2	3	2.9169	290000	1.17005	1.84409
D3Z7P3_GLSK_MOUSE	Gls	73.92	8	11	3.1106	1000000	3.68727	3	5	3.3072	120000	0	1.84363
Q8VHR5_P66B_MOUSE	Gatad2b	65.37	7	10	3.1312	1000000	3.68727	3	4	3.0492	120000	0	1.84363
P97372_PSME2_MOUSE	Psme2	27.04	3	5	3.1012	570000	1.7537	1	2	4.221	400000	1.92714	1.84042
P84099_RL19_MOUSE	Rpl19	23.45	2	3	3.8442	340000	0.719467	1	2	4.4654	550000	2.95954	1.8395
P05017_IGF1_MOUSE	Igf1	17.08	1	2	2.5857	750000	2.5631	1	2	2.7818	280000	1.10122	1.83216
D3YXK2_SAFB1_MOUSE	Safb	105.04	5	8	3.2267	660000	2.1584	4	5	3.6589	330000	1.44536	1.80188
Q3UV66_Q3UV66_MOUSE	Slfn4	67.92	1	1	4.0386	260000	0.359733	1	1	3.8216	590000	3.23485	1.79729
Q6NZJ6_IF4G1_MOUSE	Eif4g1	175.97	10	11	2.8207	640000	2.06847	5	5	3.2836	340000	1.51418	1.79133
P33435_MMP13_MOUSE	Mmp13	54.15	6	6	2.8487	250000	0.314767	7	8	2.7458	590000	3.23485	1.77481
P51863_VA0D1_MOUSE	Atp6v0d1	40.28	4	5	2.2003	540000	1.6188	6	6	2.6947	400000	1.92714	1.77297
Q91WT8_RBM47_MOUSE	Rbm47	64.02	3	4	3.1616	400000	0.989267	4	6	2.3758	490000	2.54658	1.76792
P97855_G3BP1_MOUSE	G3bp1	51.8	5	8	3.2846	980000	3.59733	3	3	4.1968	110000	-0.0688265	1.76425
Q62393_TPD52_MOUSE	Tpd52	24.3	3	3	3.6314	410000	1.03423	5	5	3.2727	480000	2.47776	1.75599
P24369_PPIB_MOUSE	Ppib	23.7	3	3	2.0725	300000	0.5396	1	2	3.3893	550000	2.95954	1.74957
P49138_MAPK2_MOUSE	Mapkapk2	44.02	2	3	3.1706	330000	0.6745	5	5	3.1684	530000	2.82189	1.74819
O09172_GSH0_MOUSE	Gclm	30.52	2	4	3.3831	710000	2.38323	2	4	3.2401	280000	1.10122	1.74223
P01027_CO3_MOUSE	C3	186.37	2	2	2.3556	65000	-0.517117	12	13	3.2899	700000	3.99194	1.73741
Q99LE1_RIPL2_MOUSE	Rilpl2	22.38	3	5	2.968	860000	3.05773	2	3	4.1026	180000	0.412959	1.73535
Q9CX34_SUGT1_MOUSE	Sugt1	38.14	5	7	3.6607	660000	2.1584	3	3	3.9687	310000	1.3077	1.73305
P53026_RL10A_MOUSE	Rpl10a	24.9	3	7	2.185	950000	3.46243	0	0	0	0	0	1.73122
Q5XJY5_COPD_MOUSE	Arcn1	57.19	5	6	2.5735	460000	1.25907	4	5	3.1325	440000	2.20245	1.73076
P61750_ARF4_MOUSE	Arf4	20.38	1	3	2.5359	750000	2.5631	1	2	3.5742	250000	0.894745	1.72892
Q91W59_RBMS1_MOUSE	Rbms1	43.96	2	4	3.7648	640000	2.06847	2	3	3.2203	320000	1.37653	1.7225
Q8K1X4_Q8K1X4_MOUSE	Nckap1l	128.82	3	4	3.3145	330000	0.6745	6	6	3.1077	520000	2.75306	1.71378
Q6PGB6_NAA50_MOUSE	Naa50	19.4	5	7	3.2993	620000	1.97853	5	5	3.0243	330000	1.44536	1.71195
Q99KV1_DJB11_MOUSE	Dnajb11	40.53	2	2	2.6077	130000	-0.224833	2	2	3.6607	650000	3.64781	1.71149
Q8CDG3_VCIP1_MOUSE	Vcpip1	134.42	6	8	2.9611	390000	0.9443	5	6	2.9454	480000	2.47776	1.71103
O55143_AT2A2_MOUSE	Atp2a2	114.78	4	7	3.1655	810000	2.8329	4	4	3.0049	200000	0.550612	1.69176
O08573_LEG9_MOUSE	Lgals9	40.01	4	8	2.8932	950000	3.46243	2	3	2.9586	100000	-0.137653	1.66239
P51174_ACADL_MOUSE	Acadl	47.88	3	3	4.068	200000	0.0899333	3	4	3.4053	590000	3.23485	1.66239
P63037_DNJA1_MOUSE	Dnaja1	44.84	2	2	2.2489	120000	-0.2698	5	6	3.4398	640000	3.57898	1.65459
Q6PB44_PTN23_MOUSE	Ptpn23	185.1	11	12	3.1025	760000	2.60807	6	8	3.7487	220000	0.688265	1.64817
Q99K28_ARFG2_MOUSE	Arfgap2	56.56	8	11	3.0771	970000	3.55237	2	2	3.4751	80000	-0.275306	1.63853
P55302_AMRP_MOUSE	Lrpap1	42.19	5	7	3.5443	780000	2.698	2	2	4.5728	200000	0.550612	1.62431
Q05144_RAC2_MOUSE	Rac2	21.43	3	4	2.2642	780000	2.698	1	1	2.7032	200000	0.550612	1.62431
P10810_CD14_MOUSE	Cd14	39.18	2	2	4.2287	45000	-0.60705	5	6	3.2741	680000	3.85429	1.62362
Q99LX0_PARK7_MOUSE	Park7	20.01	8	9	2.7103	840000	2.9678	1	2	2.0399	160000	0.275306	1.62155
P12265_BGLR_MOUSE	Gusb	74.15	7	10	2.9334	700000	2.33827	4	4	3.3072	250000	0.894745	1.61651
O08529_CAN2_MOUSE	Capn2	79.82	7	8	2.8602	530000	1.57383	7	7	3.4344	360000	1.65184	1.61284
Q9WV02_RBMX_MOUSE	Rbmx	42.28	3	4	2.9564	480000	1.349	2	3	3.4358	390000	1.85832	1.60366
P97484_LIRB3_MOUSE	Lilrb3	93	6	6	4.0699	400000	0.989267	7	8	3.2923	440000	2.20245	1.59586
Q8VI36_PAXI_MOUSE	Pxn	64.43	5	5	3.0645	400000	0.989267	3	5	3.0035	440000	2.20245	1.59586
Q4KML4_ABRAL_MOUSE	Abracl	9.02	1	3	3.1715	430000	1.12417	1	2	3.0575	420000	2.0648	1.59448
Q09014_NCF1_MOUSE	Ncf1	44.64	4	5	4.0443	350000	0.764433	4	5	3.5609	470000	2.40893	1.58668
P26369_U2AF2_MOUSE	U2af2	53.48	3	5	3.3928	530000	1.57383	4	5	2.6197	350000	1.58301	1.57842
Q9EPU0_RENT1_MOUSE	Upf1	123.89	8	10	2.435	590000	1.84363	5	5	2.8357	310000	1.3077	1.57567
P57776_EF1D_MOUSE	Eef1d	31.27	5	7	3.5364	690000	2.2933	4	4	3.3371	240000	0.825918	1.55961
Q3UEB3_PUF60_MOUSE	Puf60	60.21	7	10	2.9279	780000	2.698	3	3	4.089	180000	0.412959	1.55548
O09061_PSB1_MOUSE	Psmb1	26.36	3	4	2.8609	500000	1.43893	2	3	3.721	360000	1.65184	1.54539
P59808_SASH1_MOUSE	Sash1	135.51	10	11	3.1333	650000	2.11343	8	8	3.2846	260000	0.963571	1.5385
P22893_TTP_MOUSE	Zfp36	33.59	4	5	2.4865	770000	2.65303	1	2	3.4234	180000	0.412959	1.533
P01582_IL1A_MOUSE	Il1a	31	5	5	2.595	280000	0.449667	5	5	2.7332	500000	2.61541	1.53254
P18155_MTDC_MOUSE	Mthfd2	37.84	2	2	3.2043	230000	0.224833	5	5	3.3797	530000	2.82189	1.52336
P48962_ADT1_MOUSE	Slc25a4	32.88	3	5	2.2015	490000	1.39397	4	5	2.3028	360000	1.65184	1.5229
P12970_RL7A_MOUSE	Rpl7a	29.96	3	4	3.0228	470000	1.30403	2	3	2.8468	370000	1.72066	1.51235
Q62191_RO52_MOUSE	Trim21	54.14	2	2	3.0084	72000	-0.48564	5	5	2.9526	630000	3.51015	1.51226
Q8BJS4_SUN2_MOUSE	Sun2	81.56	7	8	3.3568	540000	1.6188	4	4	3.6389	320000	1.37653	1.49767
Q8BU30_SYIC_MOUSE	Iars	144.18	2	3	2.4398	260000	0.359733	6	6	3.1761	500000	2.61541	1.48757
P70398_USP9X_MOUSE	Usp9x	290.53	4	7	3.155	330000	0.6745	6	7	2.5578	450000	2.27128	1.47289
Q9WVL2_STAT2_MOUSE	Stat2	105.35	3	5	2.7469	160000	-0.0899333	6	10	2.8246	560000	3.02837	1.46922
P25119_TNR1B_MOUSE	Tnfrsf1b	50.29	4	4	2.8032	940000	3.41747	2	2	3.0975	46000	-0.509316	1.45408
Q80W00_PP1RA_MOUSE	Ppp1r10	94.31	2	3	2.3542	520000	1.52887	5	6	3.0345	320000	1.37653	1.4527
Q3U7R1_ESYT1_MOUSE	Esyt1	121.48	8	10	2.8179	210000	0.1349	8	9	2.9972	520000	2.75306	1.44398
O35711_LIPB2_MOUSE	Ppfibp2	98.69	6	7	3.1859	370000	0.854367	9	9	3.3994	410000	1.99597	1.42517
Q9D6F9_TBB4A_MOUSE	Tubb4a	49.55	3	3	2.8612	610000	1.93357	2	2	3.2156	250000	0.894745	1.41416
Q60597_ODO1_MOUSE	Ogdh	116.37	7	9	2.9101	270000	0.4047	9	9	3.4299	470000	2.40893	1.40681
P30999_CTND1_MOUSE	Ctnnd1	104.86	9	11	2.6527	790000	2.74297	4	5	2.8795	130000	0.0688265	1.4059
Q6A0A9_F120A_MOUSE	FAM120A	121.57	7	8	2.6247	510000	1.4839	5	5	3.0041	310000	1.3077	1.3958
O09046_OXLA_MOUSE	Il4i1	70.15	2	2	2.6521	62000	-0.530607	4	5	2.7029	600000	3.30367	1.38653
Q9JHJ0_TMOD3_MOUSE	Tmod3	39.48	5	6	2.6676	410000	1.03423	4	6	3.0092	370000	1.72066	1.37745
Q9R1P0_PSA4_MOUSE	Psma4	29.45	3	4	2.5274	440000	1.16913	4	4	3.7264	350000	1.58301	1.37607
Q9CR57_RL14_MOUSE	Rpl14	23.55	2	3	3.4154	210000	0.1349	2	2	3.6866	500000	2.61541	1.37515
P27048_RSMB_MOUSE	Snrpb	23.64	6	9	2.7586	760000	2.60807	3	4	3.2038	140000	0.137653	1.37286
Q64514_TPP2_MOUSE	Tpp2	139.79	8	9	2.9521	270000	0.4047	9	10	2.774	460000	2.3401	1.3724
Q64521_GPDM_MOUSE	Gpd2	80.9	5	5	3.364	220000	0.179867	8	9	2.8283	490000	2.54658	1.36322
P46664_PURA2_MOUSE	Adss	49.99	4	6	3.2059	480000	1.349	5	5	3.2772	320000	1.37653	1.36277
Q99LF4_RTCB_MOUSE	Rtcb	55.21	4	6	1.8388	540000	1.6188	4	4	2.7817	280000	1.10122	1.36001
P53994_RAB2A_MOUSE	Rab2a	23.53	5	6	3.6448	400000	0.989267	4	5	3.7428	370000	1.72066	1.35496
O35593_PSDE_MOUSE	Psmd14	34.55	2	3	2.811	660000	2.1584	1	1	3.3861	200000	0.550612	1.35451
Q8R1S4_MTSS1_MOUSE	Mtss1	82.36	6	7	2.9447	840000	2.9678	1	1	3.1988	78000	-0.289071	1.33936
Q9WUM3_COR1B_MOUSE	Coro1b	53.88	2	8	2.3028	500000	1.43893	4	4	3.5349	300000	1.23888	1.33891
Q8BHD7_PTBP3_MOUSE	Ptbp3	56.67	2	2	3.1088	100000	-0.359733	5	7	3.3914	560000	3.02837	1.33432
Q7TPV4_MBB1A_MOUSE	Mybbp1a	151.94	7	8	3.4092	660000	2.1584	4	8	2.7171	190000	0.481786	1.32009
Q8BJU0_SGTA_MOUSE	Sgta	34.3	5	6	2.8597	760000	2.60807	2	4	3.0172	120000	0	1.30403
P35951_LDLR_MOUSE	Ldlr	94.89	3	5	3.3173	330000	0.6745	5	6	3.1712	400000	1.92714	1.30082
P25911_LYN_MOUSE	Lyn	58.77	1	1	3.6858	47000	-0.598057	7	8	3.138	580000	3.16602	1.28398
P68037_UB2L3_MOUSE	Ube2l3	17.85	3	5	2.3377	800000	2.78793	3	4	3.1422	85000	-0.240893	1.27352
Q9Z2U1_PSA5_MOUSE	Psma5	26.39	3	4	2.7718	210000	0.1349	4	5	2.8332	470000	2.40893	1.27191
P21460_CYTC_MOUSE	Cst3	15.52	3	4	3.6249	730000	2.47317	1	1	3.5941	130000	0.0688265	1.271
P11688_ITA5_MOUSE	Itga5	114.97	3	3	3.0814	270000	0.4047	6	6	2.9951	430000	2.13362	1.26916
Q9R0Q4_MO4L2_MOUSE	Morf4l2	32.16	2	2	3.2085	390000	0.9443	3	6	3.5416	350000	1.58301	1.26366
P70168_IMB1_MOUSE	Kpnb1	97.12	4	7	3.0569	650000	2.11343	4	4	2.8561	180000	0.412959	1.2632
Q9ERU9_RBP2_MOUSE	Ranbp2	340.91	5	5	3.6878	190000	0.0449667	13	13	3.3501	480000	2.47776	1.26136
E9PVX6_E9PVX6_MOUSE	Mki67	350.65	11	13	2.9193	710000	2.38323	8	8	3.1955	140000	0.137653	1.26044
O09044_SNP23_MOUSE	Snap23	23.25	4	5	4.044	580000	1.79867	4	4	3.5586	220000	0.688265	1.24347
P20060_HEXB_MOUSE	Hexb	61.08	5	8	2.372	840000	2.9678	2	2	3.1436	49000	-0.488668	1.23957
P19973_LSP1_MOUSE	Lsp1	36.69	5	10	3.2709	700000	2.33827	4	5	2.6131	140000	0.137653	1.23796
P19783_COX41_MOUSE	Cox4i1	19.52	4	5	2.7129	760000	2.60807	1	1	2.549	100000	-0.137653	1.23521
Q9WV55_VAPA_MOUSE	Vapa	27.84	3	5	2.922	620000	1.97853	2	2	2.8683	190000	0.481786	1.23016
P32921_SYWC_MOUSE	Wars	54.32	1	1	3.5506	160000	-0.0899333	5	5	3.9618	490000	2.54658	1.22832
Q80SW1_SAHH2_MOUSE	Ahcyl1	58.91	6	7	2.5163	770000	2.65303	3	3	2.3052	89000	-0.213362	1.21984
P28667_MRP_MOUSE	Marcksl1	20.15	2	6	2.425	120000	-0.2698	3	15	2.5158	510000	2.68423	1.20722
P03930_ATP8_MOUSE	Mtatp8	7.76	1	1	2.1755	73000	-0.481143	2	2	2.2219	540000	2.89071	1.20479
P47964_RL36_MOUSE	Rpl36	12.21	2	2	1.9726	300000	0.5396	1	4	1.9394	390000	1.85832	1.19896
Q3U1J4_DDB1_MOUSE	Ddb1	126.77	6	7	3.0034	390000	0.9443	6	6	3.0351	330000	1.44536	1.19483
B2RY56_RBM25_MOUSE	Rbm25	99.49	8	12	2.8428	710000	2.38323	3	3	3.9364	120000	0	1.19162
Q569Z6_TR150_MOUSE	Thrap3	108.11	4	8	2.6339	690000	2.2933	2	4	2.1282	130000	0.0688265	1.18106
O35685_NUDC_MOUSE	Nudc	38.33	4	6	2.506	720000	2.4282	2	2	3.0181	110000	-0.0688265	1.17969
D0QMC3_MNDAL_MOUSE	Mndal	60.49	1	1	3.8764	57000	-0.55309	6	15	2.386	540000	2.89071	1.16881
P01942_HBA_MOUSE	Hba	15.08	1	2	3.2318	500000	1.43893	1	4	3.4542	250000	0.894745	1.16684
Q9D8T2_GSDMD_MOUSE	Gsdmdc1	53.2	1	2	2.9874	8200	-0.772527	5	5	3.327	570000	3.09719	1.16233
Q9Z0I5_Q9Z0I5_MOUSE	Slfn3	58.42	2	3	3.6797	420000	1.0792	1	2	3.1463	300000	1.23888	1.15904
Q3UW53_NIBAN_MOUSE	Fam129a	102.58	4	4	2.3618	190000	0.0449667	6	8	2.9285	450000	2.27128	1.15812
Q9WTP6_KAD2_MOUSE	Ak2	26.45	3	4	3.4806	220000	0.179867	4	5	3.1722	430000	2.13362	1.15674
Q60636_PRDM1_MOUSE	Prdm1	95.78	6	7	2.9983	480000	1.349	4	4	3.7339	260000	0.963571	1.15629
Q9JMA1_UBP14_MOUSE	Usp14	55.97	5	6	3.2231	430000	1.12417	5	5	3.1915	290000	1.17005	1.14711
P19253_RL13A_MOUSE	0	0	0	0	0	0	0	4	6	2.0686	450000	2.27128	1.13564
Q9D6J6_NDUV2_MOUSE	Ndufv2	27.27	4	6	3.2501	210000	0.1349	4	5	3.2507	430000	2.13362	1.13426
P50543_S10AB_MOUSE	S100a11	11.08	2	7	2.385	620000	1.97853	3	4	3.6366	160000	0.275306	1.12692
O55131_SEPT7_MOUSE	2021-09-07	50.52	6	6	3.3198	570000	1.7537	2	6	2.714	190000	0.481786	1.11774
Q6P069_SORCN_MOUSE	Sri	21.61	4	5	2.7112	670000	2.20337	0	0	0	0	0	1.10168
Q9Z1M2_Q9Z1M2_MOUSE	Irgm2	45.18	1	1	3.1077	7700	-0.774776	4	6	3.1079	550000	2.95954	1.09238
Q9DB34_CHM2A_MOUSE	Chmp2a	25.12	3	4	2.4851	540000	1.6188	2	2	3.4832	200000	0.550612	1.08471
Q9R1Q9_VAS1_MOUSE	Atp6ap1	50.98	3	4	3.3941	200000	0.0899333	2	2	3.509	420000	2.0648	1.07736
E0CYM8_E0CYM8_MOUSE	Sirpa	56.38	2	5	3.9241	240000	0.2698	2	3	3.3061	390000	1.85832	1.06406
P36536_SAR1A_MOUSE	Sar1a	22.36	1	1	3.027	300000	0.5396	1	1	2.1784	350000	1.58301	1.06131
O08739_AMPD3_MOUSE	Ampd3	88.6	3	3	2.6761	360000	0.8094	5	6	2.9145	310000	1.3077	1.05855
Q8BMS1_ECHA_MOUSE	Hadha	82.62	3	5	3.1019	420000	1.0792	7	9	3.3652	270000	1.0324	1.0558
P54751_SIA4A_MOUSE	St3gal1	39.05	2	2	3.0046	450000	1.2141	2	3	3.0439	250000	0.894745	1.05442
Q91WJ8_FUBP1_MOUSE	Fubp1	68.5	4	5	3.3294	480000	1.349	5	5	2.5776	230000	0.757092	1.05305
Q9D7S9_CHMP5_MOUSE	Chmp5	24.56	4	8	2.7425	550000	1.66377	4	5	3.0039	180000	0.412959	1.03836
Q8C8U0_LIPB1_MOUSE	Ppfibp1	108.47	4	4	2.3755	180000	0	8	8	3.1706	420000	2.0648	1.0324
P27046_MA2A1_MOUSE	Man2a1	131.55	5	6	3.1815	240000	0.2698	6	6	3.0814	380000	1.78949	1.02964
Q6PDQ2_CHD4_MOUSE	Chd4	217.61	5	5	2.4562	360000	0.8094	8	8	3.3167	300000	1.23888	1.02414
Q8R4Z4_ETV3_MOUSE	Etv3	56.99	3	4	3.1155	620000	1.97853	3	3	3.469	130000	0.0688265	1.02368
Q8BHN3_GANAB_MOUSE	Ganab	106.84	3	5	2.6487	220000	0.179867	6	6	3.1457	390000	1.85832	1.01909
Q922B2_SYDC_MOUSE	Dars	57.11	8	8	2.8686	400000	0.989267	2	2	2.9738	270000	1.0324	1.01083
Q8BL80_RHG22_MOUSE	Arhgap22	77.74	7	9	2.6219	750000	2.5631	3	3	2.8288	41000	-0.54373	1.00969
P62192_PRS4_MOUSE	Psmc1	49.15	5	6	2.9708	320000	0.629533	4	5	4.4105	320000	1.37653	1.00303
P63276_RS17_MOUSE	Rps17	15.51	3	5	2.7672	610000	1.93357	2	2	3.1662	130000	0.0688265	1.0012
P06869_UROK_MOUSE	Plau	48.24	4	6	2.7521	750000	2.5631	1	1	4.1014	35000	-0.585026	0.989037
Q64152_BTF3_MOUSE	Btf3	22.02	4	4	2.5375	420000	1.0792	2	2	3.1019	250000	0.894745	0.986972
Q9D1K2_VATF_MOUSE	Atp6v1f	13.36	4	5	2.4296	450000	1.2141	2	2	2.6434	230000	0.757092	0.985596
Q8QZY9_SF3B4_MOUSE	Sf3b4	44.33	1	3	4.0334	510000	1.4839	2	3	4.0419	190000	0.481786	0.982843
Q3UZ39_LRRF1_MOUSE	Lrrfip1	79.2	9	11	3.6679	540000	1.6188	4	4	3.6269	170000	0.344133	0.981466
P62082_RS7_MOUSE	Rps7	22.11	4	5	1.9621	550000	1.66377	2	2	2.8104	160000	0.275306	0.969536
O54946_DNJB6_MOUSE	Dnajb6	39.78	1	1	2.7918	75000	-0.47215	1	1	3.1179	470000	2.40893	0.968389
Q8BYK6_YTHD3_MOUSE	Ythdf3	63.92	3	8	3.7917	560000	1.70873	3	4	3.5054	150000	0.20648	0.957606
O70435_PSA3_MOUSE	Psma3	28.39	3	4	2.4396	560000	1.70873	1	1	2.2975	150000	0.20648	0.957606
Q9R1P4_PSA1_MOUSE	Psma1	29.53	2	2	3.0273	560000	1.70873	2	3	3.0987	150000	0.20648	0.957606
Q9DBW0_CP4V2_MOUSE	Cyp4v2	60.9	5	6	2.2048	620000	1.97853	3	3	2.6941	110000	-0.0688265	0.954853
P56391_CX6B1_MOUSE	Cox6b1	10.06	3	4	2.7355	450000	1.2141	2	4	2.6532	220000	0.688265	0.951183
P63085_MK01_MOUSE	Mapk1	41.25	4	5	2.3616	480000	1.349	4	5	2.8921	200000	0.550612	0.949806
Q00PI9_HNRL2_MOUSE	Hnrnpul2	84.89	5	6	3.3417	430000	1.12417	4	4	3.0191	230000	0.757092	0.940629
P29416_HEXA_MOUSE	Hexa	60.57	7	8	2.8507	550000	1.66377	3	3	3.6874	150000	0.20648	0.935123
Q8BX90_FND3A_MOUSE	Fndc3a	131.87	3	4	3.2351	240000	0.2698	5	6	3.3208	350000	1.58301	0.926405
Q9DB20_ATPO_MOUSE	Atp5o	23.35	4	5	3.0572	510000	1.4839	2	2	3.0473	170000	0.344133	0.914016
P47754_CAZA2_MOUSE	Capza2	32.95	3	4	3.5233	280000	0.449667	4	4	3.8924	320000	1.37653	0.913099
Q3TFQ1_SPRY7_MOUSE	Spryd7	21.67	1	2	2.7775	230000	0.224833	2	3	2.1291	350000	1.58301	0.903922
Q9Z204_HNRPC_MOUSE	Hnrnpc	34.36	6	7	2.9079	490000	1.39397	3	3	2.8675	180000	0.412959	0.903463
Q8K2C7_OS9_MOUSE	Os9	76.06	6	8	3.2412	500000	1.43893	3	3	2.7462	170000	0.344133	0.891533
P42227_STAT3_MOUSE	Stat3	88	2	3	2.6127	190000	0.0449667	6	6	3.3196	370000	1.72066	0.882815
P12850_GROA_MOUSE	Cxcl1	10.25	2	3	2.469	650000	2.11343	1	1	3.3404	68000	-0.357898	0.877768
Q9ET26_RN114_MOUSE	Rnf114	25.73	3	5	2.5201	570000	1.7537	0	0	0	0	0	0.87685
P22682_CBL_MOUSE	Cbl	100.5	3	3	3.0904	260000	0.359733	2	2	2.5546	320000	1.37653	0.868132
Q3TTA7_CBLB_MOUSE	Cblb	109.02	5	5	2.576	380000	0.899333	2	2	2.6305	240000	0.825918	0.862626
Q11011_PSA_MOUSE	Npepps	103.26	5	5	2.8526	210000	0.1349	6	6	2.6209	350000	1.58301	0.858955
Q8BMJ2_SYLC_MOUSE	Lars	134.11	6	7	2.455	470000	1.30403	7	8	3.1743	180000	0.412959	0.858496
Q6ZWV7_RL35_MOUSE	Rpl35	14.54	1	4	2.422	500000	1.43893	1	4	1.948	160000	0.275306	0.85712
O88325_O88325_MOUSE	Naglu	82.54	5	7	3.1893	390000	0.9443	5	5	2.5956	230000	0.757092	0.850696
O55029_COPB2_MOUSE	Copb2	102.38	5	5	2.9658	190000	0.0449667	7	8	3.2365	360000	1.65184	0.848402
P56399_UBP5_MOUSE	Usp5	95.77	4	5	2.7335	450000	1.2141	4	4	3.053	190000	0.481786	0.847943
P04202_TGFB1_MOUSE	Tgfb1	44.28	5	5	2.6804	570000	1.7537	2	3	3.5212	110000	-0.0688265	0.842437
Q8VBZ3_CLPT1_MOUSE	Clptm1	75.24	2	3	2.8565	370000	0.854367	2	3	2.9411	240000	0.825918	0.840143
Q9WTI7_MYO1C_MOUSE	Myo1c	121.87	6	6	3.5773	140000	-0.179867	8	10	3.0808	390000	1.85832	0.839225
Q9WUK2_IF4H_MOUSE	Eif4h	27.32	4	4	2.7588	360000	0.8094	2	2	3.708	240000	0.825918	0.817659
Q91YQ5_RPN1_MOUSE	Rpn1	68.49	3	4	2.9668	220000	0.179867	6	6	2.9188	330000	1.44536	0.812612
Q9Z2H6_CLC4D_MOUSE	Clec4d	25.6	3	3	2.9728	250000	0.314767	2	2	3.0006	310000	1.3077	0.811235
P14430_HA18_MOUSE	H2-Q8	37.39	1	1	3.6124	280000	0.449667	1	2	3.4881	290000	1.17005	0.809859
P53351_PLK2_MOUSE	Plk2	77.76	8	8	2.6253	650000	2.11343	2	2	3.3386	44000	-0.523082	0.795176
Q8R429_AT2A1_MOUSE	Atp2a1	109.35	2	3	3.5891	180000	0	5	5	3.2228	350000	1.58301	0.791505
Q9CZ44_NSF1C_MOUSE	Nsfl1c	40.69	4	4	3.4138	470000	1.30403	4	5	3.1754	160000	0.275306	0.78967
Q6NWW9_FND3B_MOUSE	Fndc3b	132.68	6	6	3.0716	300000	0.5396	4	5	3.7185	270000	1.0324	0.785999
P63321_RALA_MOUSE	Rala	23.54	3	4	3.3606	390000	0.9443	2	2	2.8608	210000	0.619439	0.781869
O08915_AIP_MOUSE	Aip	37.58	4	4	2.2386	250000	0.314767	3	3	3.6359	300000	1.23888	0.776822
P62270_RS18_MOUSE	Rps18	17.71	3	4	2.4924	340000	0.719467	1	2	2.1006	240000	0.825918	0.772693
Q8R550_SH3K1_MOUSE	Sh3kbp1	78.12	5	5	4.0741	230000	0.224833	6	6	3.3486	310000	1.3077	0.766269
Q9D6T0_NOSIP_MOUSE	Nosip	33.19	5	6	2.8408	630000	2.0235	2	2	3.7484	48000	-0.495551	0.763974
Q9ESV0_DDX24_MOUSE	Ddx24	96.37	3	4	2.7688	120000	-0.2698	6	6	2.672	380000	1.78949	0.759845
Q9Z2F2_OASL2_MOUSE	Oasl2	58.73	1	1	3.1845	28000	-0.683493	4	5	2.5283	440000	2.20245	0.759478
Q8BPU7_ELMO1_MOUSE	Elmo1	83.88	4	4	2.5124	180000	0	6	7	2.6665	340000	1.51418	0.757092
Q8BG32_PSD11_MOUSE	Psmd11	47.41	4	5	3.2794	500000	1.43893	3	3	2.8409	130000	0.0688265	0.75388
P51569_AGAL_MOUSE	Gla	47.61	3	6	3.3355	590000	1.84363	1	1	4.2768	71000	-0.33725	0.753192
P35293_RAB18_MOUSE	Rab18	23.02	4	5	3.4675	360000	0.8094	6	6	3.3065	220000	0.688265	0.748833
Q9WVE8_PACN2_MOUSE	Pacsin2	55.8	3	4	2.8551	420000	1.0792	3	3	2.31	180000	0.412959	0.74608
Q60770_STXB3_MOUSE	Stxbp3	67.9	4	4	2.9341	190000	0.0449667	4	4	2.9939	330000	1.44536	0.745162
Q8VEE4_RFA1_MOUSE	Rpa1	68.99	4	5	2.3757	510000	1.4839	0	0	0	0	0	0.74195
Q99J72_ABEC3_MOUSE	Apobec3	50.91	1	1	4.7545	29000	-0.678997	3	3	3.5228	430000	2.13362	0.727313
Q9D1D4_TMEDA_MOUSE	Tmed10	24.89	2	2	3.1352	120000	-0.2698	3	3	2.9855	370000	1.72066	0.725432
Q3TEA8_HP1B3_MOUSE	Hp1bp3	60.83	1	2	2.8476	89000	-0.409197	2	3	2.5541	390000	1.85832	0.72456
D3YYF6_D3YYF6_MOUSE	Cnbp	15.47	1	2	4.7611	500000	1.43893	0	0	0	0	0	0.719467
Q91YR1_TWF1_MOUSE	Twf1	40.05	4	4	3.2294	550000	1.66377	2	3	3.9318	87000	-0.227128	0.71832
Q9R233_TPSN_MOUSE	Tapbp	49.71	2	3	2.2344	300000	0.5396	2	4	2.9062	250000	0.894745	0.717172
Q62159_RHOC_MOUSE	Rhoc	21.99	1	3	3.6215	360000	0.8094	1	2	2.5362	210000	0.619439	0.714419
O35598_ADA10_MOUSE	Adam10	83.91	2	2	2.468	160000	-0.0899333	5	6	2.7571	340000	1.51418	0.712125
Q8JZQ9_EIF3B_MOUSE	Eif3b	91.31	3	6	3.0199	400000	0.989267	4	4	2.8213	180000	0.412959	0.701113
Q5SW28_PI3R5_MOUSE	Pik3r5	96.89	4	5	3.0072	200000	0.0899333	5	5	3.0197	310000	1.3077	0.698819
Q9CQW2_ARL8B_MOUSE	Arl8b	21.53	3	3	2.6427	490000	1.39397	0	0	0	0	0	0.696983
P62334_PRS10_MOUSE	Psmc6	44.15	3	4	2.53	320000	0.629533	4	5	3.2322	230000	0.757092	0.693313
Q9R0E2_PLOD1_MOUSE	Plod1	83.54	7	7	3.3159	380000	0.899333	4	4	4.2675	190000	0.481786	0.69056
P46460_NSF_MOUSE	Nsf	82.56	3	4	3.7691	240000	0.2698	5	5	2.8213	280000	1.10122	0.685512
Q9CQC6_BZW1_MOUSE	Bzw1	48.01	3	3	2.306	270000	0.4047	3	4	2.4921	260000	0.963571	0.684136
Q9Z1N5_DX39B_MOUSE	Ddx39b	49	3	5	2.4391	330000	0.6745	1	1	4.6074	220000	0.688265	0.681383
Q9WUN2_TBK1_MOUSE	Tbk1	83.37	6	6	3.3559	360000	0.8094	4	4	3.8519	200000	0.550612	0.680006
Q8BFY9_TNPO1_MOUSE	Tnpo1	102.29	7	7	3.0574	370000	0.854367	5	5	2.879	190000	0.481786	0.668076
Q60715_P4HA1_MOUSE	P4ha1	60.87	2	3	3.1757	230000	0.224833	6	6	3.2602	280000	1.10122	0.663029
Q61411_RASH_MOUSE	Hras	21.28	3	3	3.2322	640000	2.06847	1	2	3.6393	12000	-0.743327	0.66257
Q99NH0_ANR17_MOUSE	Ankrd17	274.04	8	8	3.4276	380000	0.899333	5	5	3.306	180000	0.412959	0.656146
Q8VDQ8_SIR2_MOUSE	Sirt2	43.23	6	6	3.4922	540000	1.6188	2	2	3.3634	74000	-0.316602	0.651099
P47791_GSHR_MOUSE	Gsr	53.63	4	6	2.6164	270000	0.4047	2	4	2.6392	250000	0.894745	0.649722
Q9CQT5_POMP_MOUSE	Pomp	15.76	1	3	2.4625	390000	0.9443	1	1	2.3694	170000	0.344133	0.644216
P62830_RL23_MOUSE	Rpl23	14.86	4	6	2.6776	420000	1.0792	2	2	2.8805	150000	0.20648	0.64284
P97300_NPTN_MOUSE	Nptn	44.35	1	1	2.0381	190000	0.0449667	1	2	2.3524	300000	1.23888	0.641922
Q3UBG2_PCLI1_MOUSE	Pid1	24.77	1	1	2.0418	67000	-0.508123	3	4	2.5959	380000	1.78949	0.640683
Q8BH43_WASF2_MOUSE	Wasf2	54.04	3	3	2.9549	200000	0.0899333	3	3	3.1476	290000	1.17005	0.629992
P61963_DCAF7_MOUSE	Dcaf7	38.9	3	4	3.7373	230000	0.224833	2	3	3.8301	270000	1.0324	0.628616
Q9D2G2_ODO2_MOUSE	Dlst	48.96	4	6	2.5318	320000	0.629533	4	4	2.8851	210000	0.619439	0.624486
O88324_CD83_MOUSE	Cd83	21.3	4	5	2.3956	520000	1.52887	1	3	2.8095	78000	-0.289071	0.619898
O70145_NCF2_MOUSE	Ncf2	59.45	3	3	2.9019	180000	0	3	3	2.8568	300000	1.23888	0.619439
Q9CY58_PAIRB_MOUSE	Serbp1	44.69	2	2	3.6761	180000	0	2	3	4.1745	300000	1.23888	0.619439
Q9JL15_LEG8_MOUSE	Lgals8	36.14	3	4	3.1692	240000	0.2698	5	7	3.1275	260000	0.963571	0.616686
P33175_KIF5A_MOUSE	Kif5a	116.95	2	3	3.4155	390000	0.9443	2	2	3.3191	160000	0.275306	0.609803
Q64455_PTPRJ_MOUSE	Ptprj	136.68	2	2	2.6273	51000	-0.58007	6	6	3.6659	380000	1.78949	0.60471
Q9Z1Z2_STRAP_MOUSE	Strap	38.42	6	6	3.2135	400000	0.989267	5	6	3.3643	150000	0.20648	0.597873
Q8K310_MATR3_MOUSE	Matr3	94.57	4	6	2.938	400000	0.989267	4	4	3.8361	150000	0.20648	0.597873
Q6P1E1_ZMIZ1_MOUSE	Zmiz1	115.78	4	4	2.715	270000	0.4047	4	4	2.8222	230000	0.757092	0.580896
Q3TLH4_PRC2C_MOUSE	Prrc2c	310.7	6	7	3.2009	390000	0.9443	3	3	2.7233	150000	0.20648	0.57539
Q8VCT3_AMPB_MOUSE	Rnpep	72.37	2	3	2.4109	160000	-0.0899333	6	6	3.1805	300000	1.23888	0.574472
Q61584_FXR1_MOUSE	Fxr1	76.18	6	7	3.1072	420000	1.0792	2	3	2.9892	130000	0.0688265	0.574013
Q61450_GP49A_MOUSE	Gp49a	34.17	2	3	2.6517	510000	1.4839	2	2	3.0263	71000	-0.33725	0.573325
P40336_VP26A_MOUSE	Vps26a	38.09	4	5	2.5259	470000	1.30403	1	1	4.8054	97000	-0.158301	0.572866
Q922B9_SSFA2_MOUSE	Ssfa2	136.86	4	4	2.7772	450000	1.2141	4	4	2.7112	110000	-0.0688265	0.572637
Q9D0T1_NH2L1_MOUSE	Nhp2l1	14.16	2	2	3.2408	500000	1.43893	2	2	3.1274	77000	-0.295954	0.57149
Q8BHK6_SLAF7_MOUSE	Slamf7	37.16	3	3	3.0037	310000	0.584567	2	2	3.0428	200000	0.550612	0.567589
P58389_PTPA_MOUSE	Ppp2r4	36.69	1	1	2.8027	43000	-0.616043	4	5	3.1656	370000	1.72066	0.55231
Q99J87_DHX58_MOUSE	Dhx58	76.66	1	1	2.4807	40000	-0.629533	5	5	3.1921	370000	1.72066	0.545565
Q07813_BAX_MOUSE	Bax	21.38	3	4	3.3988	330000	0.6745	3	4	3.3657	180000	0.412959	0.54373
P46061_RAGP1_MOUSE	Rangap1	63.49	3	3	3.608	100000	-0.359733	5	5	3.2079	330000	1.44536	0.542812
Q8CBY8_DCTN4_MOUSE	Dctn4	53.02	7	9	2.8732	480000	1.349	2	2	3.1472	81000	-0.268423	0.540288
O88522_NEMO_MOUSE	Ikbkg	47.94	3	4	3.3596	160000	-0.0899333	4	5	3.0343	290000	1.17005	0.540059
Q9JHQ5_LZTL1_MOUSE	Lztfl1	34.75	2	2	4.3703	110000	-0.314767	3	4	4.4423	320000	1.37653	0.530882
Q812E0_CPEB2_MOUSE	Cpeb2	58.4	3	5	3.4647	170000	-0.0449667	3	5	3.2354	280000	1.10122	0.528129
Q9QVP9_FAK2_MOUSE	Ptk2b	115.72	5	5	2.5249	260000	0.359733	5	5	2.9529	220000	0.688265	0.523999
Q6P1F6_2ABA_MOUSE	Ppp2r2a	51.66	2	5	2.4679	380000	0.899333	3	3	3.0941	140000	0.137653	0.518493
P22339_GA45B_MOUSE	Gadd45b	17.77	3	3	3.809	410000	1.03423	3	3	3.5459	120000	0	0.517117
O55222_ILK_MOUSE	Ilk	51.34	4	4	2.1406	490000	1.39397	1	1	2.2323	67000	-0.364781	0.514593
O08539_BIN1_MOUSE	Bin1	64.43	3	4	3.4031	270000	0.4047	4	6	3.3418	210000	0.619439	0.512069
Q9QZD9_EIF3I_MOUSE	Eif3i	36.44	4	4	2.3754	300000	0.5396	2	2	2.8357	190000	0.481786	0.510693
Q9Z1D1_EIF3G_MOUSE	Eif3g	35.62	2	4	3.2818	300000	0.5396	2	3	2.9103	190000	0.481786	0.510693
Q3SXA6_Q3SXA6_MOUSE	Tnip3	24.18	1	1	4.5457	100000	-0.359733	2	2	4.356	320000	1.37653	0.508399
Q6PFA2_Q6PFA2_MOUSE	Clta	23.62	1	1	3.2101	83000	-0.436177	1	2	3.7504	330000	1.44536	0.50459
Q8CGK3_LONM_MOUSE	Lonp1	105.78	3	3	2.5507	190000	0.0449667	6	6	3.2012	260000	0.963571	0.504269
P17439_GLCM_MOUSE	Gba	57.59	4	5	3.3662	340000	0.719467	2	2	3.6228	160000	0.275306	0.497386
Q8K1T1_LRC25_MOUSE	Lrrc25	32.65	2	2	3.6611	64000	-0.521613	4	4	3.197	340000	1.51418	0.496285
P08775_RPB1_MOUSE	Polr2a	217.04	6	7	2.8638	370000	0.854367	4	4	3.023	140000	0.137653	0.49601
P60670_NPL4_MOUSE	Nploc4	67.97	2	2	2.1265	140000	-0.179867	6	8	2.9611	290000	1.17005	0.495092
Q9QZM0_UBQL2_MOUSE	Ubqln2	67.31	2	3	3.1345	490000	1.39397	3	3	3.3432	59000	-0.419842	0.487062
Q99J95_CDK9_MOUSE	Cdk9	42.73	3	9	2.1285	380000	0.899333	2	2	2.4324	130000	0.0688265	0.48408
Q9DCH6_ZFAN6_MOUSE	Zfand6	23.99	2	5	3.0523	530000	1.57383	1	1	3.0779	32000	-0.605673	0.48408
Q91WQ3_SYYC_MOUSE	Yars	59.07	5	7	2.4728	410000	1.03423	4	4	2.7984	110000	-0.0688265	0.482703
Q9CWJ9_PUR9_MOUSE	Atic	64.18	6	8	2.7367	440000	1.16913	4	4	3.3797	87000	-0.227128	0.471003
Q7TN29_SMAP2_MOUSE	Smap2	46.55	3	3	2.7563	190000	0.0449667	5	7	3.2575	250000	0.894745	0.469856
O88958_GNPI1_MOUSE	Gnpda1	32.53	2	3	3.1912	140000	-0.179867	4	4	2.9621	280000	1.10122	0.460679
Q8BSY0_ASPH_MOUSE	Asph	82.99	3	3	3.8892	100000	-0.359733	6	6	3.6211	300000	1.23888	0.439572
O54791_MAFF_MOUSE	Maff	16.94	3	5	2.425	530000	1.57383	1	1	2.5742	18000	-0.702031	0.435901
P62204_CALM_MOUSE	Calm1	16.83	2	2	3.0506	98000	-0.368727	2	2	3.6204	300000	1.23888	0.435075
Q8BPY9_FIGL1_MOUSE	Fignl1	74.8	1	1	3.1787	250000	0.314767	1	1	3.1608	200000	0.550612	0.432689
P28650_PURA1_MOUSE	Adssl1	50.22	2	4	3.3671	96000	-0.37772	3	3	2.9917	300000	1.23888	0.430579
Q8C3J5_DOCK2_MOUSE	Dock2	211.57	3	3	2.4292	110000	-0.314767	7	7	2.8113	290000	1.17005	0.427642
Q9QYI3_DNJC7_MOUSE	Dnajc7	56.44	7	7	3.3384	370000	0.854367	2	2	3.6486	120000	0	0.427183
Q9DBU6_RSRC1_MOUSE	Rsrc1	38.61	2	3	2.3674	370000	0.854367	0	0	0	0	0	0.427183
Q3TKT4_SMCA4_MOUSE	Smarca4	181.31	6	6	3.3287	290000	0.494633	3	4	3.3348	170000	0.344133	0.419383
P62075_TIM13_MOUSE	Timm13	10.45	2	2	3.7127	290000	0.494633	2	2	3.4632	170000	0.344133	0.419383
Q6A0A2_LAR4B_MOUSE	Larp4b	81.58	5	5	2.8229	330000	0.6745	3	3	2.4157	140000	0.137653	0.406077
Q60875_ARHG2_MOUSE	Arhgef2	111.9	4	4	3.0619	160000	-0.0899333	7	7	3.034	250000	0.894745	0.402406
P39054_DYN2_MOUSE	Dnm2	98.08	4	5	3.7812	220000	0.179867	5	5	3.6448	210000	0.619439	0.399653
P97333_NRP1_MOUSE	Nrp1	102.93	5	8	3.7454	420000	1.0792	4	4	3.5627	79000	-0.282189	0.398506
P60762_MO4L1_MOUSE	Morf4l1	41.47	5	6	2.8203	370000	0.854367	3	3	2.9404	110000	-0.0688265	0.39277
Q6P4T2_U520_MOUSE	Snrnp200	244.39	3	3	3.3568	63000	-0.52611	8	8	3.745	310000	1.3077	0.390797
Q5MJS3_DMP4_MOUSE	Fam20c	65.72	4	4	3.1787	260000	0.359733	4	5	3.1729	180000	0.412959	0.386346
Q8VDW0_DX39A_MOUSE	Ddx39a	49.04	3	3	3.5813	350000	0.764433	0	0	0	0	0	0.382217
Q8BWY3_ERF1_MOUSE	Etf1	49	3	5	2.7677	380000	0.899333	2	2	2.5835	100000	-0.137653	0.38084
Q9CQI3_GMFB_MOUSE	Gmfb	16.71	2	3	3.1544	180000	0	2	3	3.1977	230000	0.757092	0.378546
P62862_RS30_MOUSE	0	0	0	0	0	0	0	1	1	2.6421	230000	0.757092	0.378546
Q8C7R4_UBA6_MOUSE	Uba6	117.89	3	3	2.7608	70000	-0.494633	8	8	3.0211	300000	1.23888	0.372122
Q9ER00_STX12_MOUSE	Stx12	31.18	2	2	3.9062	99000	-0.36423	3	4	3.5794	280000	1.10122	0.368497
Q9CQJ4_RING2_MOUSE	Rnf2	37.6	3	3	3.5703	480000	1.349	1	1	2.9044	31000	-0.612556	0.368222
O89110_CASP8_MOUSE	Casp8	55.32	1	1	3.1152	4300	-0.790064	4	4	2.8828	340000	1.51418	0.36206
P97822_AN32E_MOUSE	Anp32e	29.6	3	4	3.1372	310000	0.584567	3	4	3.1675	140000	0.137653	0.36111
Q3B7Z2_OSBP1_MOUSE	Osbp	88.74	1	2	3.3624	110000	-0.314767	2	2	2.8554	270000	1.0324	0.358816
Q9Z0H7_BCL10_MOUSE	Bcl10	25.93	2	2	4.2272	33000	-0.66101	3	4	3.4841	320000	1.37653	0.35776
Q9EPL8_IPO7_MOUSE	Ipo7	119.41	3	3	2.9837	140000	-0.179867	6	7	2.987	250000	0.894745	0.357439
Q810U5_CCD50_MOUSE	Ccdc50	35.3	2	3	2.6653	470000	1.30403	1	1	2.6821	34000	-0.591908	0.356063
P15037_ETS2_MOUSE	Ets2	52.79	3	3	3.1884	290000	0.494633	3	3	3.6071	150000	0.20648	0.350556
A2AAY5_SPD2B_MOUSE	Sh3pxd2b	101.45	2	4	2.7168	320000	0.629533	2	2	2.5613	130000	0.0688265	0.34918
O08528_HXK2_MOUSE	Hk2	102.47	4	5	3.3418	210000	0.1349	2	2	3.8897	200000	0.550612	0.342756
Q5SUF2_LC7L3_MOUSE	Luc7l3	51.42	2	4	4.6577	460000	1.25907	1	1	3.3401	36000	-0.578143	0.340462
Q9DC51_GNAI3_MOUSE	Gnai3	40.51	3	3	3.1703	330000	0.6745	2	2	4.6153	120000	0	0.33725
O35368_IFI3_MOUSE	Ifi203	46.27	3	3	2.4092	100000	-0.359733	5	5	3.7344	270000	1.0324	0.336332
P11928_OAS1A_MOUSE	Oas1a	42.4	2	3	3.3742	99000	-0.36423	4	4	2.9394	270000	1.0324	0.334084
B2RXW8_B2RXW8_MOUSE	Ppfia1	140.05	7	7	2.6156	380000	0.899333	3	3	2.7717	86000	-0.23401	0.332662
O35516_NOTC2_MOUSE	Notch2	265.15	6	6	3.2374	360000	0.8094	3	4	2.9534	99000	-0.144536	0.332432
Q61699_HS105_MOUSE	Hsph1	96.35	3	5	3.429	480000	1.349	1	1	3.8423	20000	-0.688265	0.330367
P43275_H11_MOUSE	Hist1h1a	21.77	1	2	2.6629	280000	0.449667	1	1	2.2665	150000	0.20648	0.328073
P51410_RL9_MOUSE	Rpl9	21.87	1	1	2.5232	4400	-0.789615	1	2	2.2631	330000	1.44536	0.327871
Q5NBU8_XAF1_MOUSE	Xaf1	31.1	1	1	4.5992	49000	-0.589063	4	4	3.2988	300000	1.23888	0.324907
Q60855_RIPK1_MOUSE	Ripk1	74.81	2	2	2.4577	110000	-0.314767	3	3	2.5034	260000	0.963571	0.324402
Q6PIC6_AT1A3_MOUSE	Atp1a3	111.62	1	2	3.3937	230000	0.224833	2	3	3.0648	180000	0.412959	0.318896
P35283_RAB12_MOUSE	Rab12	27.31	4	4	2.7332	410000	1.03423	1	1	3.5898	62000	-0.399194	0.31752
Q9CY97_SSU72_MOUSE	Ssu72	22.5	4	4	2.5502	410000	1.03423	2	2	2.8978	62000	-0.399194	0.31752
Q9CZE3_RAB32_MOUSE	Rab32	25.05	3	4	2.7061	350000	0.764433	2	2	3.1559	100000	-0.137653	0.31339
Q9R112_SQRD_MOUSE	Sqrdl	50.25	4	4	2.866	240000	0.2698	3	4	3.0739	170000	0.344133	0.306966
Q8JZK9_HMCS1_MOUSE	Hmgcs1	57.53	2	2	4.1677	100000	-0.359733	2	2	3.4373	260000	0.963571	0.301919
Q99K51_PLST_MOUSE	Pls3	70.7	4	4	2.7277	250000	0.314767	4	4	3.1449	160000	0.275306	0.295036
P53810_PIPNA_MOUSE	Pitpna	31.87	5	6	2.8346	350000	0.764433	2	2	3.3073	92000	-0.192714	0.28586
Q8CCS6_PABP2_MOUSE	Pabpn1	32.28	1	2	2.5767	230000	0.224833	2	2	2.7779	170000	0.344133	0.284483
Q8K3J1_NDUS8_MOUSE	Ndufs8	24.02	1	1	4.2337	31000	-0.670003	2	3	4.1964	300000	1.23888	0.284437
Q91YE7_RBM5_MOUSE	Rbm5	92.25	4	5	2.8817	290000	0.494633	3	3	2.998	130000	0.0688265	0.28173
Q9R190_MTA2_MOUSE	Mta2	74.98	2	2	3.4216	150000	-0.1349	3	4	2.8363	220000	0.688265	0.276683
Q504P2_CL12A_MOUSE	Clec12a	30.74	1	1	3.7493	150000	-0.1349	2	2	3.6843	220000	0.688265	0.276683
Q61249_IGBP1_MOUSE	Igbp1	38.95	1	1	2.0229	27000	-0.68799	4	5	3.5305	300000	1.23888	0.275444
O08584_KLF6_MOUSE	Klf6	31.86	4	4	3.2191	360000	0.8094	2	2	3.5514	81000	-0.268423	0.270488
Q9Z1Z0_USO1_MOUSE	Uso1	106.92	4	6	2.9899	330000	0.6745	5	5	3.4063	100000	-0.137653	0.268423
Q8CIH5_PLCG2_MOUSE	Plcg2	147.5	4	4	3.2463	130000	-0.224833	7	7	3.235	230000	0.757092	0.266129
Q6ZQM8_UD17C_MOUSE	Ugt1a7c	59.72	4	4	2.492	130000	-0.224833	3	3	3.3514	230000	0.757092	0.266129
Q91YT0_NDUV1_MOUSE	Ndufv1	50.8	5	5	2.5312	220000	0.179867	4	5	3.9745	170000	0.344133	0.262
Q9EQ06_DHB11_MOUSE	Hsd17b11	32.86	3	3	2.6362	110000	-0.314767	2	2	2.6999	240000	0.825918	0.255576
Q62422_OSTF1_MOUSE	Ostf1	23.77	2	3	3.7705	140000	-0.179867	2	3	4.1737	220000	0.688265	0.254199
Q8R105_VP37C_MOUSE	Vps37c	38.43	2	2	4.8391	140000	-0.179867	3	3	3.5011	220000	0.688265	0.254199
Q922J3_CLIP1_MOUSE	Clip1	155.72	4	4	3.1068	200000	0.0899333	3	3	2.981	180000	0.412959	0.251446
Q61543_GSLG1_MOUSE	Glg1	133.65	4	5	2.9806	260000	0.359733	3	4	3.6452	140000	0.137653	0.248693
Q9WTX5_SKP1_MOUSE	Skp1	18.66	2	2	3.1583	290000	0.494633	2	3	3.7821	120000	0	0.247317
Q61550_RAD21_MOUSE	Rad21	72.04	3	3	2.7003	120000	-0.2698	3	4	2.9015	230000	0.757092	0.243646
Q8BG07_PLD4_MOUSE	Pld4	56.12	4	4	2.6487	270000	0.4047	2	2	2.9441	130000	0.0688265	0.236763
O88643_PAK1_MOUSE	Pak1	60.7	3	3	3.2382	270000	0.4047	2	2	5.1999	130000	0.0688265	0.236763
Q9JM13_RABX5_MOUSE	Rabgef1	56.83	4	5	2.953	360000	0.8094	2	2	2.7883	71000	-0.33725	0.236075
P47740_AL3A2_MOUSE	Aldh3a2	53.94	2	2	2.3774	360000	0.8094	1	1	3.3531	71000	-0.33725	0.236075
O54984_ASNA_MOUSE	Asna1	38.8	3	4	2.2969	300000	0.5396	1	1	2.6416	110000	-0.0688265	0.235387
Q8BZ20_PAR12_MOUSE	Parp12	79.87	1	2	1.8537	85000	-0.427183	5	5	2.4694	250000	0.894745	0.233781
Q6WKZ8_UBR2_MOUSE	Ubr2	199.03	2	2	2.3161	100000	-0.359733	4	5	3.4088	240000	0.825918	0.233093
Q9ERB0_SNP29_MOUSE	Snap29	29.55	3	5	2.413	380000	0.899333	1	1	3.4453	57000	-0.433607	0.232863
O35215_DOPD_MOUSE	Ddt	13.07	2	2	2.8724	84000	-0.43168	3	3	3.394	250000	0.894745	0.231532
Q8BPM0_DAAM1_MOUSE	Daam1	123.29	2	2	2.4383	53000	-0.571077	3	3	3.1195	270000	1.0324	0.230661
Q99M51_NCK1_MOUSE	Nck1	42.86	1	1	3.0279	220000	0.179867	3	3	2.6573	160000	0.275306	0.227586
P47856_GFPT1_MOUSE	Gfpt1	78.49	5	5	3.4592	250000	0.314767	4	4	3.2023	140000	0.137653	0.22621
P27601_GNA13_MOUSE	Gna13	44.03	4	4	3.428	250000	0.314767	3	3	3.0155	140000	0.137653	0.22621
Q6NZF1_ZC11A_MOUSE	Zc3h11a	86.44	5	5	3.1137	280000	0.449667	4	4	3.1989	120000	0	0.224833
G3X922_G3X922_MOUSE	Dnajc13	254.28	8	9	2.643	170000	-0.0449667	9	10	3.0026	190000	0.481786	0.21841
Q3UWW6_GA2L3_MOUSE	Gas2l3	74.19	4	4	3.3801	330000	0.6745	2	2	2.6995	85000	-0.240893	0.216804
Q9D662_SC23B_MOUSE	Sec23b	86.38	3	4	3.0224	290000	0.494633	2	2	3.7206	110000	-0.0688265	0.212903
Q8VI93_OAS3_MOUSE	Oas3	126.25	2	2	4.0596	59000	-0.544097	7	7	3.1329	260000	0.963571	0.209737
P22777_PAI1_MOUSE	Serpine1	45.14	5	5	2.4208	310000	0.584567	2	2	3.4162	95000	-0.172066	0.20625
P21279_GNAQ_MOUSE	Gnaq	42.13	3	6	3.2114	240000	0.2698	2	2	3.4017	140000	0.137653	0.203727
Q9DCG9_TR112_MOUSE	Trmt112	14.13	1	2	3.3225	240000	0.2698	2	2	2.7081	140000	0.137653	0.203727
Q3U2C5_RN149_MOUSE	Rnf149	42.53	4	5	2.7721	270000	0.4047	4	4	3.6267	120000	0	0.20235
Q9JL62_GLTP_MOUSE	Gltp	23.67	2	3	2.5494	300000	0.5396	1	1	2.8521	100000	-0.137653	0.200973
O89079_COPE_MOUSE	Cope	34.55	2	3	4.4188	70000	-0.494633	4	6	3.7404	250000	0.894745	0.200056
Q8C7U7_GALT6_MOUSE	Galnt6	71.49	5	6	3.5105	400000	0.989267	1	1	3.2062	34000	-0.591908	0.198679
P62196_PRS8_MOUSE	Psmc5	45.6	3	5	2.5423	220000	0.179867	3	3	2.7715	150000	0.20648	0.193173
Q8BHJ9_SLU7_MOUSE	Slu7	68.04	2	3	2.9575	250000	0.314767	4	5	3.5745	130000	0.0688265	0.191797
Q9DBH5_LMAN2_MOUSE	Lman2	40.4	3	4	2.7641	340000	0.719467	1	1	4.0571	71000	-0.33725	0.191108
Q6PB66_LPPRC_MOUSE	Lrpprc	156.52	4	7	3.4434	330000	0.6745	3	3	3.2021	76000	-0.302837	0.185832
Q921E2_RAB31_MOUSE	Rab31	21.32	2	3	2.4135	200000	0.0899333	2	2	3.5669	160000	0.275306	0.18262
Q9QZ23_NFU1_MOUSE	Nfu1	28.55	4	5	3.3284	230000	0.224833	3	3	3.367	140000	0.137653	0.181243
O35309_NMI_MOUSE	Nmi	35.21	1	1	3.9427	60000	-0.5396	2	2	4.3839	250000	0.894745	0.177572
Q3TXS7_PSMD1_MOUSE	Psmd1	105.66	3	4	2.4164	120000	-0.2698	4	4	2.5536	210000	0.619439	0.174819
P08152_EGR2_MOUSE	Egr2	49.79	2	3	2.6109	320000	0.629533	1	2	4.3247	79000	-0.282189	0.173672
Q8BUK6_HOOK3_MOUSE	Hook3	83.17	3	4	3.5482	240000	0.2698	3	3	3.6097	130000	0.0688265	0.169313
P60229_EIF3E_MOUSE	Eif3e	52.19	3	3	2.5048	270000	0.4047	3	3	3.1799	110000	-0.0688265	0.167937
Q04863_RELB_MOUSE	Relb	60.27	4	5	3.1166	360000	0.8094	2	2	3.4283	49000	-0.488668	0.160366
Q9D8C4_IN35_MOUSE	Ifi35	31.86	3	3	2.3491	190000	0.0449667	3	3	3.343	160000	0.275306	0.160136
Q3UKJ7_SMU1_MOUSE	Smu1	57.51	1	1	3.9488	52000	-0.575573	3	4	3.2661	250000	0.894745	0.159586
Q6WVG3_KCD12_MOUSE	Kctd12	35.87	4	5	2.9841	220000	0.179867	3	3	3.204	140000	0.137653	0.15876
Q8BFR5_EFTU_MOUSE	Tufm	49.48	3	3	2.4762	220000	0.179867	3	3	3.371	140000	0.137653	0.15876
Q62093_SRSF2_MOUSE	Srsf2	25.46	2	2	3.4466	250000	0.314767	0	0	0	0	0	0.157383
Q60795_NF2L2_MOUSE	Nfe2l2	66.86	3	3	1.9772	290000	0.494633	2	2	2.0861	93000	-0.185832	0.154401
Q5FWK3_RHG01_MOUSE	Arhgap1	50.38	3	3	2.8802	170000	-0.0449667	2	2	3.3914	170000	0.344133	0.149583
P07141_CSF1_MOUSE	Csf1	60.61	2	2	3.9261	170000	-0.0449667	3	3	3.043	170000	0.344133	0.149583
O88712_CTBP1_MOUSE	Ctbp1	47.71	2	2	2.6523	47000	-0.598057	2	3	3.2719	250000	0.894745	0.148344
Q9Z2Y8_PROSC_MOUSE	Prosc	30.03	3	4	2.928	330000	0.6745	2	2	2.6118	65000	-0.378546	0.147977
Q8BH04_PCKGM_MOUSE	Pck2	70.48	6	6	2.8889	230000	0.224833	3	3	3.2603	130000	0.0688265	0.14683
Q64261_CDK6_MOUSE	Cdk6	37.01	3	3	3.8748	230000	0.224833	3	3	3.1065	130000	0.0688265	0.14683
E9Q1A5_E9Q1A5_MOUSE	Zfp384	63.52	1	1	3.6767	61000	-0.535103	2	4	3.2959	240000	0.825918	0.145408
Q9Z1T1_AP3B1_MOUSE	Ap3b1	122.66	3	3	2.9679	120000	-0.2698	3	3	3.1146	200000	0.550612	0.140406
Q91VC3_IF4A3_MOUSE	Eif4a3	46.81	3	5	2.7241	390000	0.9443	1	1	3.9031	23000	-0.667617	0.138341
Q9QZE5_COPG1_MOUSE	Copg1	97.45	5	5	2.5808	180000	0	5	6	3.066	160000	0.275306	0.137653
B2RXR6_ANR44_MOUSE	0	0	0	0	0	0	0	4	4	3.6956	160000	0.275306	0.137653
Q9CWH6_PSA7L_MOUSE	Psma8	27.85	2	2	3.1668	210000	0.1349	1	1	3.5059	140000	0.137653	0.136277
P61226_RAP2B_MOUSE	Rap2b	20.49	2	2	3.6469	41000	-0.625037	2	3	3.8052	250000	0.894745	0.134854
Q9QWR8_NAGAB_MOUSE	Naga	47.2	5	7	2.5115	370000	0.854367	1	1	2.7236	35000	-0.585026	0.134671
Q8BMJ3_IF1AX_MOUSE	Eif1ax	16.45	2	3	2.597	160000	-0.0899333	1	1	3.4216	170000	0.344133	0.1271
Q64674_SPEE_MOUSE	Srm	33.97	2	3	1.9804	160000	-0.0899333	2	3	2.4491	170000	0.344133	0.1271
Q99KN9_EPN4_MOUSE	Clint1	68.47	3	4	3.4037	290000	0.494633	2	2	3.2271	85000	-0.240893	0.12687
Q8VDM6_HNRL1_MOUSE	Hnrnpul1	95.94	5	5	3.2453	380000	0.899333	1	1	4.4472	26000	-0.646969	0.126182
P35279_RAB6A_MOUSE	Rab6a	23.57	2	3	3.0795	190000	0.0449667	2	3	2.9135	150000	0.20648	0.125723
Q6P8X1_SNX6_MOUSE	Snx6	46.62	3	6	2.9387	220000	0.179867	2	2	3.5093	130000	0.0688265	0.124347
P54227_STMN1_MOUSE	Stmn1	17.26	3	3	2.9824	250000	0.314767	2	2	2.1795	110000	-0.0688265	0.12297
Q3UGC7_EI3JA_MOUSE	Eif3j1	29.33	2	3	2.906	350000	0.764433	1	1	2.9758	40000	-0.550612	0.106911
Q9D051_ODPB_MOUSE	Pdhb	38.91	3	3	3.2681	73000	-0.481143	4	5	3.0204	220000	0.688265	0.103561
Q8JZX9_BORG1_MOUSE	Cdc42ep2	22.98	3	4	3.2428	130000	-0.224833	3	3	2.7183	180000	0.412959	0.0940629
Q80ZX0_Q80ZX0_MOUSE	Sec24b	135.47	3	3	2.9265	130000	-0.224833	4	5	2.947	180000	0.412959	0.0940629
P28474_ADHX_MOUSE	Adh5	39.52	2	2	3.216	130000	-0.224833	3	3	3.6173	180000	0.412959	0.0940629
P28741_KIF3A_MOUSE	Kif3a	80.12	4	4	2.7536	360000	0.8094	1	1	2.7251	29000	-0.626321	0.0915393
P70271_PDLI4_MOUSE	Pdlim4	35.53	4	4	2.2675	220000	0.179867	2	2	2.5699	120000	0	0.0899333
P04441_HG2A_MOUSE	Cd74	31.54	1	2	1.8947	330000	0.6745	1	1	2.7753	46000	-0.509316	0.0825918
Q99MU3_DSRAD_MOUSE	Adar	130.37	2	3	3.6818	48000	-0.59356	5	6	3.1861	230000	0.757092	0.0817659
P62331_ARF6_MOUSE	Arf6	20.07	4	4	2.862	170000	-0.0449667	2	2	3.3167	150000	0.20648	0.0807565
P70362_UFD1_MOUSE	Ufd1l	34.46	3	3	2.3333	170000	-0.0449667	2	2	2.4939	150000	0.20648	0.0807565
P57080_UBP25_MOUSE	Usp25	121.34	1	1	3.6382	77000	-0.463157	3	3	2.1741	210000	0.619439	0.0781411
P51125_ICAL_MOUSE	Cast	84.87	4	4	2.823	91000	-0.400203	4	4	3.7695	200000	0.550612	0.0752045
Q9QYJ3_DNJB1_MOUSE	Dnajb1	38.14	2	3	3.2976	300000	0.5396	3	3	2.8531	63000	-0.392311	0.0736444
Q9QYI4_DJB12_MOUSE	Dnajb12	41.96	2	2	3.1971	120000	-0.2698	2	3	2.9948	180000	0.412959	0.0715796
Q8C570_RAE1L_MOUSE	Rae1	40.94	2	3	3.1259	150000	-0.1349	3	4	3.6578	160000	0.275306	0.0702031
P56477_IRF5_MOUSE	Irf5	55.97	4	4	2.7807	210000	0.1349	2	2	2.8923	120000	0	0.06745
Q924H2_MED15_MOUSE	Med15	87.01	2	4	2.9984	210000	0.1349	2	2	3.1118	120000	0	0.06745
P05201_AATC_MOUSE	Got1	46.22	4	5	2.4304	320000	0.629533	1	1	2.9411	48000	-0.495551	0.0669912
Q8CFE6_S38A2_MOUSE	Slc38a2	55.47	1	1	4.247	26000	-0.692487	3	3	3.0469	240000	0.825918	0.0667158
P35456_UPAR_MOUSE	Plaur	35.4	2	3	3.2844	260000	0.359733	2	2	3.362	86000	-0.23401	0.0628616
Q91VR5_DDX1_MOUSE	Ddx1	82.45	6	7	2.8296	380000	0.899333	1	1	3.1401	7400	-0.774987	0.0621733
Q9Z0N1_IF2G_MOUSE	Eif2s3x	51.03	2	2	3.2546	69000	-0.49913	2	3	3.0712	210000	0.619439	0.0601544
P18653_KS6A1_MOUSE	Rps6ka1	81.54	1	1	2.0998	83000	-0.436177	3	4	2.9217	200000	0.550612	0.0572178
B2RXS4_PLXB2_MOUSE	Plxnb2	206.1	4	4	3.0226	190000	0.0449667	4	4	2.9707	130000	0.0688265	0.0568966
Q9DC28_KC1D_MOUSE	Csnk1d	47.29	1	1	2.9979	190000	0.0449667	1	3	2.0463	130000	0.0688265	0.0568966
Q9ES74_NEK7_MOUSE	Nek7	34.51	4	4	2.7121	220000	0.179867	2	2	2.7427	110000	-0.0688265	0.0555201
Q03963_E2AK2_MOUSE	Eif2ak2	58.24	1	1	3.1919	20000	-0.719467	4	4	3.6999	240000	0.825918	0.0532258
E9Q8L9_E9Q8L9_MOUSE	Rab11fip1	124.95	4	5	3.6166	240000	0.2698	3	3	3.3631	96000	-0.165184	0.0523082
Q99LP6_GRPE1_MOUSE	Grpel1	24.29	1	1	3.5221	17000	-0.732957	2	2	3.2127	240000	0.825918	0.0464808
Q8VE70_PDC10_MOUSE	Pdcd10	24.7	2	2	2.3975	260000	0.359733	1	1	3.2134	80000	-0.275306	0.0422136
Q99104_MYO5A_MOUSE	Myo5a	215.4	7	7	2.7654	310000	0.584567	2	2	2.241	46000	-0.509316	0.0376252
Q9JKR6_HYOU1_MOUSE	Hyou1	111.11	4	4	2.6551	150000	-0.1349	5	5	2.649	150000	0.20648	0.0357898
Q7JJ13_BRD2_MOUSE	Brd2	88.01	4	4	2.7652	210000	0.1349	2	2	4.4666	110000	-0.0688265	0.0330367
P58801_RIPK2_MOUSE	Ripk2	60.36	4	4	3.1472	72000	-0.48564	5	5	3.2571	200000	0.550612	0.0324861
Q9JI11_STK4_MOUSE	Stk4	55.51	2	2	2.2345	160000	-0.0899333	3	4	3.0063	140000	0.137653	0.0238599
P62627_DLRB1_MOUSE	Dynlrb1	10.98	1	1	2.7782	160000	-0.0899333	1	1	3.8351	140000	0.137653	0.0238599
O54988_SLK_MOUSE	Slk	141.37	5	6	3.2287	290000	0.494633	2	2	2.7237	55000	-0.447372	0.0236304
Q921J4_UBE2S_MOUSE	Ube2s	24.17	2	2	2.6018	190000	0.0449667	2	2	3.199	120000	0	0.0224833
Q62192_CD180_MOUSE	Cd180	74.26	2	3	3.6013	98000	-0.368727	4	5	3.8079	180000	0.412959	0.0221163
Q62419_SH3G1_MOUSE	Sh3gl1	41.49	4	5	2.9786	230000	0.224833	3	3	2.9739	93000	-0.185832	0.0195009
Q3U2S4_OTUD5_MOUSE	Otud5	60.27	2	2	3.2729	110000	-0.314767	3	4	3.1598	170000	0.344133	0.014683
P25085_IL1RA_MOUSE	Il1rn	20.26	2	2	3.9654	170000	-0.0449667	1	1	3.5765	130000	0.0688265	0.0119299
P14685_PSMD3_MOUSE	Psmd3	60.68	2	2	2.3314	77000	-0.463157	3	3	2.5673	190000	0.481786	0.00931452
O89103_C1QR1_MOUSE	Cd93	69.31	1	2	3.4894	61000	-0.535103	3	4	3.3133	200000	0.550612	0.00775446
Q9DBR1_XRN2_MOUSE	Xrn2	108.62	1	1	2.8676	15000	-0.74195	7	7	2.8961	230000	0.757092	0.00757092
P52293_IMA1_MOUSE	Kpna2	57.89	6	6	3.1071	220000	0.179867	4	5	2.7527	95000	-0.172066	0.00390017
Q5SV77_GGNB2_MOUSE	Ggnbp2	78.92	3	3	3.5198	180000	0	4	4	2.9318	120000	0	0
Q9R1P3_PSB2_MOUSE	Psmb2	22.89	1	2	3.5787	180000	0	0	0	0	0	0	0
Q78ZA7_NP1L4_MOUSE	Nap1l4	42.65	1	2	2.9186	180000	0	0	0	0	0	0	0
Q8CIH9_Q8CIH9_MOUSE	0	0	0	0	0	0	0	0	0	0	0	0	0
E9Q9Q2_E9Q9Q2_MOUSE	0	0	0	0	0	0	0	0	0	0	0	0	0
Q9D115_ZN706_MOUSE	0	0	0	0	0	0	0	0	0	0	0	0	0
Q9CX48_ZCH10_MOUSE	0	0	0	0	0	0	0	0	0	0	0	0	0
Q6DG52_CHUR_MOUSE	0	0	0	0	0	0	0	0	0	0	0	0	0
P99028_QCR6_MOUSE	0	0	0	0	0	0	0	0	0	0	0	0	0
E9Q5C9_E9Q5C9_MOUSE	0	0	0	0	0	0	0	0	0	0	0	0	0
P17563_SBP1_MOUSE	0	0	0	0	0	0	0	0	0	0	0	0	0
Q0P678_ZCH18_MOUSE	0	0	0	0	0	0	0	0	0	0	0	0	0
Q61029_LAP2B_MOUSE	0	0	0	0	0	0	0	0	0	0	0	0	0
Q99LX5_MMTA2_MOUSE	0	0	0	0	0	0	0	0	0	0	0	0	0
Q8BFQ8_PDDC1_MOUSE	0	0	0	0	0	0	0	0	0	0	0	0	0
D3Z4S3_PTRD1_MOUSE	0	0	0	0	0	0	0	0	0	0	0	0	0
Q922H4_GMPPA_MOUSE	0	0	0	0	0	0	0	0	0	0	0	0	0
O55023_IMPA1_MOUSE	Impa1	30.42	2	3	2.3437	260000	0.359733	1	1	2.2716	67000	-0.364781	-0.00252364
P27612_PLAP_MOUSE	Plaa	87.17	3	6	3.5137	220000	0.179867	4	5	2.7212	93000	-0.185832	-0.00298248
Q8C0J6_SWAHC_MOUSE	Sowahc	54.9	4	4	3.1467	340000	0.719467	1	1	3.1606	14000	-0.729561	-0.00504728
O35643_AP1B1_MOUSE	Ap1b1	103.87	2	3	2.3704	270000	0.4047	1	1	3.0637	59000	-0.419842	-0.00757092
P15261_INGR1_MOUSE	Ifngr1	52.31	1	1	1.9493	100000	-0.359733	1	1	2.1499	170000	0.344133	-0.00780034
Q6P1B1_XPP1_MOUSE	Xpnpep1	69.55	4	4	2.4133	130000	-0.224833	5	5	2.8211	150000	0.20648	-0.00917687
Q91VJ4_STK38_MOUSE	Stk38	54.14	1	1	2.8786	160000	-0.0899333	1	1	2.8206	130000	0.0688265	-0.0105534
P18654_KS6A3_MOUSE	Rps6ka3	83.64	2	2	3.222	37000	-0.643023	4	4	3.0525	210000	0.619439	-0.0117923
P28659_CELF1_MOUSE	Celf1	52.07	2	4	2.7515	270000	0.4047	1	1	2.8898	57000	-0.433607	-0.0144536
Q9CR00_PSMD9_MOUSE	Psmd9	24.7	3	4	3.5623	250000	0.314767	2	2	3.0787	70000	-0.344133	-0.014683
O09047_C3AR_MOUSE	C3ar1	53.54	2	2	2.1817	50000	-0.584567	2	2	2.6393	200000	0.550612	-0.0169772
Q9JI10_STK3_MOUSE	Stk3	56.82	4	4	2.6628	260000	0.359733	2	2	3.6544	62000	-0.399194	-0.0197303
Q8BRF7_SCFD1_MOUSE	Scfd1	72.28	3	3	3.466	110000	-0.314767	4	4	3.7299	160000	0.275306	-0.0197303
Q80WJ7_LYRIC_MOUSE	Mtdh	63.81	3	4	2.5123	140000	-0.179867	3	3	2.4746	140000	0.137653	-0.0211068
P26043_RADI_MOUSE	Rdx	68.5	1	1	2.6352	140000	-0.179867	3	5	3.3548	140000	0.137653	-0.0211068
O88668_CREG1_MOUSE	Creg1	24.44	4	4	2.0223	170000	-0.0449667	0	0	0	0	0	-0.0224833
Q922J9_FACR1_MOUSE	Far1	59.4	3	4	2.9894	170000	-0.0449667	2	3	3.5705	120000	0	-0.0224833
P97461_RS5_MOUSE	Rps5	22.88	1	1	4.3781	170000	-0.0449667	2	3	2.3844	120000	0	-0.0224833
Q922P9_GLYR1_MOUSE	Glyr1	59.68	3	4	3.7825	200000	0.0899333	2	2	3.9047	98000	-0.151418	-0.0307425
Q4FK66_PR38A_MOUSE	Prpf38a	37.41	2	2	2.8685	120000	-0.2698	3	3	2.3208	150000	0.20648	-0.0316602
P54071_IDHP_MOUSE	Idh2	50.87	3	3	2.7047	210000	0.1349	3	3	3.6328	91000	-0.199597	-0.0323485
Q3UJD6_UBP19_MOUSE	Usp19	150.45	2	3	2.4324	150000	-0.1349	5	6	3.9438	130000	0.0688265	-0.0330367
Q5DTW7_K1551_MOUSE	Kiaa1551	168.94	4	5	2.5848	260000	0.359733	2	2	2.9032	58000	-0.426724	-0.0334956
Q8BUV3_GEPH_MOUSE	Gphn	83.23	4	4	3.1764	180000	0	2	2	2.8438	110000	-0.0688265	-0.0344133
Q9D6Z1_NOP56_MOUSE	0	0	0	0	0	0	0	4	4	3.232	110000	-0.0688265	-0.0344133
Q9CRD2_EMC2_MOUSE	Emc2	34.91	2	4	3.0779	290000	0.494633	2	2	2.6924	37000	-0.57126	-0.0383134
Q9DCW4_ETFB_MOUSE	Etfb	27.61	3	3	2.4588	230000	0.224833	2	2	2.8985	76000	-0.302837	-0.0390017
Q62523_ZYX_MOUSE	Zyx	60.51	3	3	3.0367	320000	0.629533	1	2	2.0743	17000	-0.708913	-0.03969
P54728_RD23B_MOUSE	Rad23b	43.49	2	2	2.1709	310000	0.584567	1	1	3.972	23000	-0.667617	-0.0415253
Q99M15_PPIP2_MOUSE	Pstpip2	38.92	3	3	2.8007	230000	0.224833	1	1	3.1162	75000	-0.309719	-0.042443
Q9D7X3_DUS3_MOUSE	Dusp3	20.46	3	3	3.962	130000	-0.224833	2	3	4.5643	140000	0.137653	-0.0435901
Q5F2E8_TAOK1_MOUSE	Taok1	115.98	2	3	3.5292	130000	-0.224833	4	4	3.1618	140000	0.137653	-0.0435901
Q9WTX6_CUL1_MOUSE	Cul1	89.63	4	4	2.9381	160000	-0.0899333	4	5	3.6467	120000	0	-0.0449667
Q9CQ01_RNT2_MOUSE	Rnaset2	29.59	2	2	2.3129	160000	-0.0899333	0	0	0	0	0	-0.0449667
Q3TIR3_RIC8A_MOUSE	Ric8a	59.81	5	6	3.3073	270000	0.4047	2	2	4.0596	47000	-0.502434	-0.0488668
Q68FH4_GALK2_MOUSE	Galk2	50.47	2	2	2.4912	210000	0.1349	2	2	3.2732	86000	-0.23401	-0.0495551
O35892_SP100_MOUSE	Sp100	54.69	1	1	3.0477	96000	-0.37772	3	4	3.1482	160000	0.275306	-0.0512069
Q9D8S9_BOLA1_MOUSE	Bola1	14.37	3	3	2.7251	110000	-0.314767	3	3	2.9883	150000	0.20648	-0.0541435
Q01320_TOP2A_MOUSE	Top2a	172.68	2	2	3.6607	110000	-0.314767	3	3	2.5205	150000	0.20648	-0.0541435
P16546_SPTN1_MOUSE	Sptan1	284.42	5	5	2.8142	220000	0.179867	4	4	3.4958	78000	-0.289071	-0.0546024
P61028_RAB8B_MOUSE	Rab8b	23.59	1	1	4.4272	140000	-0.179867	1	1	4.2886	130000	0.0688265	-0.0555201
P23506_PIMT_MOUSE	Pcmt1	24.62	2	4	3.1922	230000	0.224833	2	2	2.7459	71000	-0.33725	-0.0562083
Q8BTS4_NUP54_MOUSE	Nup54	55.7	4	4	3.8159	170000	-0.0449667	2	2	3.7136	110000	-0.0688265	-0.0568966
Q91V81_RBM42_MOUSE	Rbm42	49.84	3	3	3.4565	170000	-0.0449667	2	3	4.3632	110000	-0.0688265	-0.0568966
Q64012_RALY_MOUSE	Raly	33.17	2	2	3.6493	170000	-0.0449667	1	1	2.6568	110000	-0.0688265	-0.0568966
O09000_NCOA3_MOUSE	Ncoa3	151.48	5	5	2.8385	190000	0.0449667	3	3	3.2786	96000	-0.165184	-0.0601085
Q9CQC8_SPG21_MOUSE	Spg21	34.93	2	4	3.4243	250000	0.314767	1	1	4.25	56000	-0.44049	-0.0628616
P11352_GPX1_MOUSE	Gpx1	22.32	3	4	2.8181	44000	-0.611547	4	4	2.7746	190000	0.481786	-0.0648805
Q9CQR6_PPP6_MOUSE	Ppp6c	35.14	3	4	3.0784	190000	0.0449667	3	4	3.2585	94000	-0.178949	-0.0669912
P62141_PP1B_MOUSE	0	0	0	0	0	0	0	1	1	3.1446	100000	-0.137653	-0.0688265
Q9CX00_IST1_MOUSE	Ist1	39.44	2	2	1.911	320000	0.629533	1	1	2.6581	8300	-0.768792	-0.0696295
Q9JIG7_CCD22_MOUSE	Ccdc22	70.8	2	2	2.1993	57000	-0.55309	3	3	2.8957	180000	0.412959	-0.0700654
Q9CQE1_NPS3B_MOUSE	0	0	0	0	0	0	0	1	1	2.8047	99000	-0.144536	-0.0722679
Q8CF60_Q8CF60_MOUSE	Zfp263	77.48	3	4	3.3811	270000	0.4047	1	1	3.8439	40000	-0.550612	-0.0729561
Q61210_ARHG1_MOUSE	Arhgef1	102.74	3	3	3.1017	71000	-0.490137	3	3	2.7033	170000	0.344133	-0.073002
Q9CYZ2_TPD54_MOUSE	Tpd52l2	24.03	2	2	2.9918	70000	-0.494633	3	3	2.6438	170000	0.344133	-0.0752503
Q9R0P9_UCHL1_MOUSE	Uchl1	24.82	1	1	4.1031	220000	0.179867	2	4	2.9646	72000	-0.330367	-0.0752503
Q7TQK5_CCD93_MOUSE	Ccdc93	72.56	2	2	2.2397	240000	0.2698	2	2	3.4166	58000	-0.426724	-0.0784622
Q9DBZ5_EIF3K_MOUSE	Eif3k	25.07	1	1	4.1171	53000	-0.571077	3	3	2.754	180000	0.412959	-0.0790587
Q3UJB0_Q3UJB0_MOUSE	Sf3b2	98.14	4	5	2.3916	290000	0.494633	2	2	3.5555	25000	-0.653852	-0.0796094
Q9QXA5_LSM4_MOUSE	Lsm4	15.07	2	2	2.4598	98000	-0.368727	1	1	2.7113	150000	0.20648	-0.0811235
P70315_WASP_MOUSE	Was	54.16	3	4	3.6866	230000	0.224833	2	2	3.0552	63000	-0.392311	-0.0837389
Q6R0H7_GNAS1_MOUSE	Gnas	121.43	2	2	2.9005	210000	0.1349	2	2	2.1468	76000	-0.302837	-0.0839684
Q9JII5_DAZP1_MOUSE	Dazap1	43.19	2	3	4.1152	270000	0.4047	1	1	4.0888	36000	-0.578143	-0.0867214
P26883_FKB1A_MOUSE	Fkbp1a	11.92	1	2	4.2113	230000	0.224833	1	1	4.6427	62000	-0.399194	-0.0871803
O70310_NMT1_MOUSE	Nmt1	56.85	2	2	2.7971	190000	0.0449667	2	2	4.1201	88000	-0.220245	-0.0876391
P97823_LYPA1_MOUSE	Lypla1	24.67	1	1	2.267	110000	-0.314767	1	1	2.3943	140000	0.137653	-0.0885568
Q7TNV0_DEK_MOUSE	Dek	43.13	4	5	2.9242	220000	0.179867	2	2	3.0345	68000	-0.357898	-0.0890156
A2ADY9_DDI2_MOUSE	Ddi2	44.56	4	6	3.5678	140000	-0.179867	0	0	0	0	0	-0.0899333
Q9JJI8_RL38_MOUSE	Rpl38	8.2	3	3	2.148	140000	-0.179867	0	0	0	0	0	-0.0899333
O35887_CALU_MOUSE	Calu	37.04	2	2	2.685	140000	-0.179867	2	3	3.0992	120000	0	-0.0899333
Q9CPN9_Q9CPN9_MOUSE	2210010C04Rik	26.4	1	1	3.7345	140000	-0.179867	0	0	0	0	0	-0.0899333
Q6P5E4_UGGG1_MOUSE	Uggt1	176.32	4	4	3.0591	120000	-0.2698	5	5	3.0897	130000	0.0688265	-0.100487
Q8R0H9_GGA1_MOUSE	Gga1	69.93	2	3	2.9057	120000	-0.2698	2	3	3.0296	130000	0.0688265	-0.100487
Q58A65_JIP4_MOUSE	Spag9	146.13	6	7	3.2758	210000	0.1349	3	3	3.3364	71000	-0.33725	-0.101175
O08810_U5S1_MOUSE	Eftud2	109.29	3	5	3.6501	150000	-0.1349	5	5	3.2206	110000	-0.0688265	-0.101863
Q8BT60_CPNE3_MOUSE	Cpne3	59.55	1	1	3.6039	150000	-0.1349	3	4	3.1384	110000	-0.0688265	-0.101863
P70452_STX4_MOUSE	Stx4	34.14	2	3	3.108	230000	0.224833	1	1	2.2144	57000	-0.433607	-0.104387
P97370_AT1B3_MOUSE	Atp1b3	31.76	3	5	3.1801	200000	0.0899333	2	2	3.5185	76000	-0.302837	-0.106452
Q91VH2_SNX9_MOUSE	Snx9	66.5	1	1	2.3659	56000	-0.557587	3	3	3.6051	170000	0.344133	-0.106727
Q9WTV7_RNF12_MOUSE	Rlim	66.34	3	3	2.8741	250000	0.314767	2	2	3.0024	43000	-0.529964	-0.107599
Q8C255_DPEP2_MOUSE	Dpep2	52.63	1	2	4.0657	39000	-0.63403	4	4	4.1351	180000	0.412959	-0.110535
O08759_UBE3A_MOUSE	Ube3a	99.76	1	1	3.1253	69000	-0.49913	4	4	2.9438	160000	0.275306	-0.111912
P53996_CNBP_MOUSE	Cnbp	19.58	3	3	3.9103	280000	0.449667	1	1	2.7575	22000	-0.6745	-0.112417
Q9CWZ7_SNAG_MOUSE	Napg	34.71	2	3	4.7697	130000	-0.224833	2	2	3.3392	120000	0	-0.112417
Q6P5F6_S39AA_MOUSE	Slc39a10	94.33	1	1	1.8888	130000	-0.224833	0	0	0	0	0	-0.112417
Q921K2_Q921K2_MOUSE	Parp1	112.65	1	1	4.5326	38000	-0.638527	3	3	3.0609	180000	0.412959	-0.112784
Q9CQW9_IFM3_MOUSE	Ifitm3	14.94	2	2	3.0953	200000	0.0899333	2	3	3.6365	74000	-0.316602	-0.113334
Q9EP71_RAI14_MOUSE	Rai14	108.79	6	6	3.1566	230000	0.224833	1	1	3.6867	54000	-0.454255	-0.114711
Q8R1G6_PDLI2_MOUSE	Pdlim2	37.68	1	1	2.8961	51000	-0.58007	3	3	3.1026	170000	0.344133	-0.117969
Q8R050_ERF3A_MOUSE	Gspt1	68.58	2	2	2.7379	170000	-0.0449667	3	3	2.612	92000	-0.192714	-0.11884
P63087_PP1G_MOUSE	Ppp1cc	36.96	1	1	2.5188	170000	-0.0449667	1	4	2.1804	92000	-0.192714	-0.11884
Q8CI94_PYGB_MOUSE	Pygb	96.67	1	1	2.4027	50000	-0.584567	4	4	2.4873	170000	0.344133	-0.120217
Q91YI4_ARRB2_MOUSE	Arrb2	46.28	2	2	3.1749	65000	-0.517117	3	3	3.3233	160000	0.275306	-0.120905
Q91V08_CLC2D_MOUSE	Clec2d	23.63	3	3	3.0028	110000	-0.314767	3	3	3.7792	130000	0.0688265	-0.12297
Q6ZQ38_CAND1_MOUSE	Cand1	136.24	3	3	2.3921	110000	-0.314767	3	3	3.131	130000	0.0688265	-0.12297
Q921M3_SF3B3_MOUSE	Sf3b3	135.46	3	3	3.524	140000	-0.179867	4	4	3.1117	110000	-0.0688265	-0.124347
P68368_TBA4A_MOUSE	Tuba4a	49.89	2	2	4.2145	63000	-0.52611	2	4	3.6733	160000	0.275306	-0.125402
Q9R0U0_SRS10_MOUSE	Srsf10	31.28	2	3	3.0587	190000	0.0449667	1	1	3.0841	77000	-0.295954	-0.125494
Q99ME9_NOG1_MOUSE	Gtpbp4	74.07	2	2	3.0509	44000	-0.611547	3	3	2.7506	170000	0.344133	-0.133707
Q8BQ30_PPR18_MOUSE	Ppp1r18	65.59	2	3	2.3194	220000	0.179867	1	2	3.0156	55000	-0.447372	-0.133753
Q60738_ZNT1_MOUSE	Slc30a1	54.68	2	2	3.7812	89000	-0.409197	3	4	3.426	140000	0.137653	-0.135772
P28656_NP1L1_MOUSE	Nap1l1	45.32	2	2	3.4421	89000	-0.409197	2	2	3.5526	140000	0.137653	-0.135772
P84089_ERH_MOUSE	Erh	12.25	2	3	2.6818	200000	0.0899333	1	1	5.1205	67000	-0.364781	-0.137424
Q6Y7W8_PERQ2_MOUSE	Gigyf2	149.1	1	3	3.6863	200000	0.0899333	2	2	2.396	66000	-0.371663	-0.140865
O88531_PPT1_MOUSE	Ppt1	34.47	2	2	3.3368	160000	-0.0899333	1	1	2.0948	92000	-0.192714	-0.141324
Q8BJW6_EIF2A_MOUSE	Eif2a	64.36	2	4	2.5444	250000	0.314767	2	2	1.9675	33000	-0.598791	-0.142012
Q9WVJ2_PSD13_MOUSE	Psmd13	42.78	3	3	2.697	210000	0.1349	2	2	2.3942	59000	-0.419842	-0.142471
P06537_GCR_MOUSE	Nr3c1	86	2	2	2.5383	86000	-0.422687	3	4	2.9293	140000	0.137653	-0.142517
Q9R257_HEBP1_MOUSE	Hebp1	21.05	3	4	3.014	240000	0.2698	2	2	3.6962	39000	-0.557495	-0.143847
Q9JIA7_SPHK2_MOUSE	Sphk2	65.58	3	4	3.5806	170000	-0.0449667	2	2	4.4147	84000	-0.247776	-0.146371
P52633_STAT6_MOUSE	Stat6	93.44	2	2	3.6262	130000	-0.224833	3	3	3.1635	110000	-0.0688265	-0.14683
Q8C2Q3_RBM14_MOUSE	Rbm14	69.41	3	3	2.8822	160000	-0.0899333	3	3	3.7074	90000	-0.20648	-0.148206
Q9D819_IPYR_MOUSE	0	0	0	0	0	0	0	2	2	3.7801	76000	-0.302837	-0.151418
E9Q1M6_E9Q1M6_MOUSE	Ankhd1	263.24	4	5	3.1245	210000	0.1349	2	2	3.5143	55000	-0.447372	-0.156236
Q64727_VINC_MOUSE	Vcl	116.64	4	4	2.9712	210000	0.1349	3	3	3.9336	55000	-0.447372	-0.156236
Q6PAC3_DCA13_MOUSE	Dcaf13	51.42	3	5	2.7188	110000	-0.314767	3	3	3.1624	120000	0	-0.157383
O08547_SC22B_MOUSE	Sec22b	24.72	3	3	3.7606	110000	-0.314767	0	0	0	0	0	-0.157383
P70333_HNRH2_MOUSE	Hnrnph2	49.25	2	2	3.2343	110000	-0.314767	2	2	3.2676	120000	0	-0.157383
Q9JM93_AR6P4_MOUSE	0	0	0	0	0	0	0	1	1	3.3125	74000	-0.316602	-0.158301
P61164_ACTZ_MOUSE	Actr1a	42.59	3	3	3.7522	140000	-0.179867	1	1	3.4193	100000	-0.137653	-0.15876
O35841_API5_MOUSE	Api5	56.75	2	2	3.0644	140000	-0.179867	3	4	3.2456	100000	-0.137653	-0.15876
Q9D1J3_SARNP_MOUSE	Sarnp	23.52	2	3	3.8018	270000	0.4047	1	1	3.9335	15000	-0.722679	-0.158989
Q99P31_HPBP1_MOUSE	Hspbp1	39.14	5	6	3.2528	200000	0.0899333	1	1	2.5558	60000	-0.412959	-0.161513
Q9Z108_STAU1_MOUSE	Stau1	53.89	1	1	4.0029	62000	-0.530607	3	3	3.4084	150000	0.20648	-0.162064
Q9CPV4_GLOD4_MOUSE	Glod4	33.3	2	2	2.9761	77000	-0.463157	3	3	3.2264	140000	0.137653	-0.162752
Q8R316_HBP1_MOUSE	Hbp1	57.61	2	3	4.301	260000	0.359733	1	1	3.9099	20000	-0.688265	-0.164266
P82343_RENBP_MOUSE	Renbp	49.74	2	2	2.4312	170000	-0.0449667	1	1	3.0219	78000	-0.289071	-0.167019
E9PVD4_E9PVD4_MOUSE	Akap13	69.15	2	3	3.7899	160000	-0.0899333	2	2	4.7101	84000	-0.247776	-0.168854
P35821_PTN1_MOUSE	Ptpn1	49.56	2	2	2.822	120000	-0.2698	2	2	3.3219	110000	-0.0688265	-0.169313
Q9CQB5_CISD2_MOUSE	0	0	0	0	0	0	0	1	1	4.0252	69000	-0.351015	-0.175508
Q9D1P4_CHRD1_MOUSE	Chordc1	37.33	3	3	3.6594	56000	-0.557587	4	4	3.1697	150000	0.20648	-0.175554
Q8BY87_UBP47_MOUSE	Usp47	157.36	3	3	2.7151	55000	-0.562083	4	5	2.7544	150000	0.20648	-0.177802
Q60932_VDAC1_MOUSE	Vdac1	32.33	1	1	2.309	8800	-0.769829	4	4	3.2369	180000	0.412959	-0.178435
P97363_SPTC2_MOUSE	Sptlc2	62.94	3	3	3.3409	85000	-0.427183	3	4	2.7215	130000	0.0688265	-0.179178
Q6NV83_SR140_MOUSE	U2surp	118.19	3	3	3.7361	100000	-0.359733	4	4	3.4501	120000	0	-0.179867
Q922F4_TBB6_MOUSE	Tubb6	50.06	3	3	3.0184	100000	-0.359733	0	0	0	0	0	-0.179867
Q61187_TS101_MOUSE	Tsg101	44.1	2	2	3.3338	130000	-0.224833	1	1	2.8428	100000	-0.137653	-0.181243
Q9DBG7_SRPR_MOUSE	Srpr	69.58	2	2	2.6446	84000	-0.43168	2	2	2.7593	130000	0.0688265	-0.181427
Q9Z1Q9_SYVC_MOUSE	Vars	140.13	3	4	2.8204	210000	0.1349	2	2	3.1223	47000	-0.502434	-0.183767
P62700_YPEL5_MOUSE	Ypel5	13.83	3	3	3.0126	210000	0.1349	2	2	2.6027	47000	-0.502434	-0.183767
Q6PGH1_BUD31_MOUSE	Bud31	11.9	1	1	2.8318	130000	-0.224833	2	4	3.0699	99000	-0.144536	-0.184685
Q06649_3BP2_MOUSE	Sh3bp2	62.17	3	4	2.9222	160000	-0.0899333	4	4	2.5348	79000	-0.282189	-0.186061
Q9EQH2_ERAP1_MOUSE	Erap1	106.53	1	2	3.5706	210000	0.1349	2	2	2.3498	46000	-0.509316	-0.187208
P25976_UBF1_MOUSE	Ubtf	89.45	1	2	3.1411	190000	0.0449667	2	2	2.9726	59000	-0.419842	-0.187438
O08638_MYH11_MOUSE	Myh11	226.89	2	4	3.0821	170000	-0.0449667	2	2	2.8731	72000	-0.330367	-0.187667
Q99JY0_ECHB_MOUSE	Hadhb	51.35	1	1	2.3812	81000	-0.44517	2	2	2.6618	130000	0.0688265	-0.188172
Q9D4J1_EFHD1_MOUSE	Efhd1	26.98	3	4	2.3486	200000	0.0899333	1	1	3.2831	52000	-0.46802	-0.189044
Q60902_EP15R_MOUSE	Eps15l1	99.25	2	2	2.926	110000	-0.314767	4	4	3.1605	110000	-0.0688265	-0.191797
O09106_HDAC1_MOUSE	Hdac1	55.04	1	1	2.6129	63000	-0.52611	2	2	3.5505	140000	0.137653	-0.194228
Q61074_PPM1G_MOUSE	Ppm1g	58.69	2	2	2.7698	91000	-0.400203	0	0	0	0	0	-0.200102
P02088_HBB1_MOUSE	Hbb-b1	15.83	1	1	2.4003	130000	-0.224833	1	1	2.5338	94000	-0.178949	-0.201891
P15066_JUND_MOUSE	Jund	34.88	2	3	3.3788	180000	0	1	1	2.1727	61000	-0.406077	-0.203038
Q9D172_ES1_MOUSE	0	0	0	0	0	0	0	1	1	2.6019	61000	-0.406077	-0.203038
Q9Z2C5_MTM1_MOUSE	Mtm1	69.52	3	4	3.2096	160000	-0.0899333	2	3	2.4611	74000	-0.316602	-0.203268
Q9CYH6_RRS1_MOUSE	Rrs1	41.53	4	4	2.4669	120000	-0.2698	2	2	2.8024	100000	-0.137653	-0.203727
Q80UM3_NAA15_MOUSE	Naa15	100.9	1	1	2.2905	240000	0.2698	1	2	3.5808	21000	-0.681383	-0.205791
Q80XQ2_TBCD5_MOUSE	Tbc1d5	91.78	3	3	2.6123	88000	-0.413693	0	0	0	0	0	-0.206847
O08788_DCTN1_MOUSE	Dctn1	141.59	2	2	2.8921	57000	-0.55309	3	3	3.2517	140000	0.137653	-0.207718
F7BJB9_F7BJB9_MOUSE	Morc3	106.46	1	1	3.0813	26000	-0.692487	4	4	3.2443	160000	0.275306	-0.20859
Q6IQY6_Q6IQY6_MOUSE	Pde4b	57.73	3	3	3.0633	180000	0	1	1	4.0614	59000	-0.419842	-0.209921
P36423_THAS_MOUSE	Tbxas1	60.35	2	2	3.0045	180000	0	1	1	3.1402	59000	-0.419842	-0.209921
Q8VCF0_MAVS_MOUSE	0	0	0	0	0	0	0	1	1	4.9925	59000	-0.419842	-0.209921
P38060_HMGCL_MOUSE	Hmgcl	34.22	2	2	3.2703	86000	-0.422687	0	0	0	0	0	-0.211343
Q9CQJ6_DENR_MOUSE	Denr	22.15	1	1	4.1726	150000	-0.1349	2	2	3.19	78000	-0.289071	-0.211986
Q9Z110_P5CS_MOUSE	Aldh18a1	87.21	2	2	3.3949	130000	-0.224833	2	2	2.7404	91000	-0.199597	-0.212215
Q61595_KTN1_MOUSE	Ktn1	152.5	4	4	2.4607	180000	0	2	2	2.8998	58000	-0.426724	-0.213362
Q9DCB8_ISCA2_MOUSE	0	0	0	0	0	0	0	1	1	2.2858	58000	-0.426724	-0.213362
Q8CJG0_AGO2_MOUSE	Ago2	97.24	3	3	2.7322	230000	0.224833	2	2	2.7657	25000	-0.653852	-0.214509
P24668_MPRD_MOUSE	M6pr	31.15	2	2	3.569	150000	-0.1349	1	1	5.1963	77000	-0.295954	-0.215427
Q9EQQ9_OGA_MOUSE	Mgea5	103.1	3	4	2.6037	84000	-0.43168	2	2	2.4299	120000	0	-0.21584
Q61881_MCM7_MOUSE	Mcm7	81.16	1	2	3.6037	84000	-0.43168	0	0	0	0	0	-0.21584
O89023_TPP1_MOUSE	Tpp1	61.3	3	3	3.4678	180000	0	1	2	3.7755	57000	-0.433607	-0.216804
Q91VD9_NDUS1_MOUSE	Ndufs1	79.73	3	3	3.0926	160000	-0.0899333	2	2	2.6157	70000	-0.344133	-0.217033
Q9CQ60_6PGL_MOUSE	Pgls	27.24	1	1	2.119	37000	-0.643023	3	3	2.5737	150000	0.20648	-0.218272
Q8BU11_TOX4_MOUSE	Tox4	65.92	2	3	3.3816	200000	0.0899333	1	1	3.8922	43000	-0.529964	-0.220015
Q68FD7_FNIP1_MOUSE	Fnip1	130.04	5	5	2.7758	180000	0	1	1	3.0572	56000	-0.44049	-0.220245
Q9CQM9_GLRX3_MOUSE	Glrx3	37.75	2	2	2.8331	82000	-0.440673	0	0	0	0	0	-0.220337
Q9D832_DNJB4_MOUSE	Dnajb4	37.76	3	4	2.6982	220000	0.179867	1	1	2.7836	29000	-0.626321	-0.223227
P70297_STAM1_MOUSE	Stam	59.73	3	3	2.7762	200000	0.0899333	2	2	4.182	42000	-0.536847	-0.223457
Q9JHF5_Q9JHF5_MOUSE	Tcirg1	93.4	4	5	2.5684	180000	0	2	2	3.2038	55000	-0.447372	-0.223686
P60122_RUVB1_MOUSE	Ruvbl1	50.18	5	5	2.8747	80000	-0.449667	0	0	0	0	0	-0.224833
Q71FD7_FBLI1_MOUSE	Fblim1	41	1	1	5.2102	80000	-0.449667	0	0	0	0	0	-0.224833
Q6PFR5_TRA2A_MOUSE	Tra2a	32.3	1	2	3.4371	210000	0.1349	1	1	2.7423	35000	-0.585026	-0.225063
Q61103_REQU_MOUSE	Dpf2	44.2	2	3	4.0171	110000	-0.314767	4	4	3.2863	100000	-0.137653	-0.22621
Q80UG5_SEPT9_MOUSE	2021-09-09	65.53	2	2	2.2542	110000	-0.314767	1	1	2.5517	100000	-0.137653	-0.22621
Q9QXB9_DRG2_MOUSE	Drg2	40.69	1	2	2.4663	140000	-0.179867	3	3	3.0499	80000	-0.275306	-0.227586
Q8BP27_SFR1_MOUSE	Sfr1	35.16	2	2	2.5343	130000	-0.224833	2	2	3.3826	86000	-0.23401	-0.229422
Q9JK81_MYG1_MOUSE	0	0	0	0	0	0	0	1	1	2.1521	53000	-0.461138	-0.230569
Q5SUH6_Q5SUH6_MOUSE	Clint1	69.71	1	2	3.6387	190000	0.0449667	1	1	3.897	46000	-0.509316	-0.232175
Q60960_IMA5_MOUSE	Kpna1	60.14	3	3	3.1168	120000	-0.2698	3	3	3.8435	91000	-0.199597	-0.234698
Q8QZT1_THIL_MOUSE	Acat1	44.79	3	4	3.4892	75000	-0.47215	0	0	0	0	0	-0.236075
Q99MN1_SYK_MOUSE	Kars	67.8	4	4	2.6692	140000	-0.179867	2	2	2.4998	77000	-0.295954	-0.23791
Q6ZWN5_RS9_MOUSE	Rps9	22.58	3	3	1.9044	120000	-0.2698	1	1	2.5822	90000	-0.20648	-0.23814
Q9D394_RUFY3_MOUSE	Rufy3	52.97	2	3	3.3741	120000	-0.2698	2	2	3.1438	90000	-0.20648	-0.23814
Q9D8W5_PSD12_MOUSE	Psmd12	52.86	4	5	2.6981	150000	-0.1349	2	3	3.5872	70000	-0.344133	-0.239516
P31938_MP2K1_MOUSE	Map2k1	43.45	3	3	2.636	150000	-0.1349	2	2	4.0738	70000	-0.344133	-0.239516
Q8K183_PDXK_MOUSE	Pdxk	34.99	2	2	2.8291	180000	0	3	5	2.9895	50000	-0.481786	-0.240893
Q8K094_Q8K094_MOUSE	Pvr	44.64	1	2	3.4313	72000	-0.48564	1	2	3.3549	120000	0	-0.24282
Q80UP5_AN13A_MOUSE	Ankrd13a	67.14	2	2	2.5954	71000	-0.490137	2	3	3.535	120000	0	-0.245068
Q9D8Y7_TP8L2_MOUSE	Tnfaip8l2	20.6	1	1	2.8556	71000	-0.490137	0	0	0	0	0	-0.245068
Q61072_ADAM9_MOUSE	Adam9	92.02	3	3	2.2899	190000	0.0449667	2	2	2.4768	42000	-0.536847	-0.24594
Q9JLV5_CUL3_MOUSE	Cul3	88.89	1	1	3.991	24000	-0.70148	4	4	3.2915	150000	0.20648	-0.2475
Q91Z38_TTC1_MOUSE	Ttc1	33.24	1	1	3.556	100000	-0.359733	2	2	3.4979	100000	-0.137653	-0.248693
P35123_UBP4_MOUSE	Usp4	108.27	3	3	3.1773	99000	-0.36423	4	4	2.6746	100000	-0.137653	-0.250942
P47941_CRKL_MOUSE	Crkl	33.81	3	3	3.1098	99000	-0.36423	3	3	3.1251	100000	-0.137653	-0.250942
Q91Z96_BMP2K_MOUSE	Bmp2k	126.11	1	1	2.7018	68000	-0.503627	0	0	0	0	0	-0.251813
Q8R5C5_ACTY_MOUSE	Actr1b	42.25	3	3	2.6409	130000	-0.224833	2	2	3.7896	79000	-0.282189	-0.253511
P70158_ASM3A_MOUSE	Smpdl3a	49.83	2	2	2.9858	81000	-0.44517	2	2	2.2145	110000	-0.0688265	-0.256998
P00405_COX2_MOUSE	Mtco2	25.96	2	2	2.0547	160000	-0.0899333	1	1	2.0887	58000	-0.426724	-0.258329
P49443_PPM1A_MOUSE	Ppm1a	42.41	1	1	3.2566	65000	-0.517117	0	0	0	0	0	-0.258558
Q3URZ6_Q3URZ6_MOUSE	Ahnak2	83.12	4	4	2.805	190000	0.0449667	1	1	2.377	38000	-0.564378	-0.259705
Q8BVW3_TRI14_MOUSE	Trim14	49.61	1	1	2.3202	18000	-0.72846	3	3	2.5936	150000	0.20648	-0.26099
Q8BWZ3_NAA25_MOUSE	Naa25	111.64	1	1	2.0075	18000	-0.72846	4	5	3.0085	150000	0.20648	-0.26099
Q8VCW4_UN93B_MOUSE	Unc93b1	66.94	1	1	4.9273	120000	-0.2698	1	4	4.0827	83000	-0.254658	-0.262229
Q99K70_RRAGC_MOUSE	Rragc	44.09	2	2	2.7202	94000	-0.386713	2	2	3.3171	99000	-0.144536	-0.265625
Q9CQU0_TXD12_MOUSE	Txndc12	19.04	1	1	2.1051	77000	-0.463157	1	1	2.253	110000	-0.0688265	-0.265992
Q8BMP6_GCP60_MOUSE	Acbd3	60.14	3	3	3.6413	170000	-0.0449667	1	1	4.0449	49000	-0.488668	-0.266818
Q921M7_FA49B_MOUSE	Fam49b	36.75	2	2	3.6056	99000	-0.36423	4	5	3.0102	95000	-0.172066	-0.268148
Q8R0F3_SUMF1_MOUSE	Sumf1	40.63	2	3	3.6535	200000	0.0899333	2	2	2.4629	29000	-0.626321	-0.268194
Q9D1G1_RAB1B_MOUSE	Rab1b	22.17	1	2	3.8052	140000	-0.179867	1	1	3.0074	68000	-0.357898	-0.268882
P34902_IL2RG_MOUSE	Il2rg	42.21	3	3	2.4227	210000	0.1349	1	1	2.6852	22000	-0.6745	-0.2698
O70252_HMOX2_MOUSE	Hmox2	35.72	1	1	2.7012	29000	-0.678997	3	3	2.6513	140000	0.137653	-0.270672
Q9ER81_IFG15_MOUSE	Tor1aip2	15.27	2	2	2.6571	59000	-0.544097	0	0	0	0	0	-0.272048
Q8VE11_MTMR6_MOUSE	Mtmr6	70.89	5	5	2.7518	120000	-0.2698	3	3	3.0395	80000	-0.275306	-0.272553
Q64213_SF01_MOUSE	Sf1	70.36	2	3	3.6315	58000	-0.548593	0	0	0	0	0	-0.274297
P61965_WDR5_MOUSE	0	0	0	0	0	0	0	1	1	3.2033	40000	-0.550612	-0.275306
O35691_PININ_MOUSE	Pnn	82.39	1	1	2.0401	42000	-0.62054	2	2	3.1568	130000	0.0688265	-0.275857
Q4LDD4_ARAP1_MOUSE	Arap1	162.17	4	5	2.8416	97000	-0.373223	4	4	3.2707	94000	-0.178949	-0.276086
Q9CRB9_MIC19_MOUSE	0	0	0	0	0	0	0	1	1	3.643	39000	-0.557495	-0.278747
Q8BZX4_SREK1_MOUSE	Srek1	56.73	1	2	3.3388	56000	-0.557587	0	0	0	0	0	-0.278793
Q9WTZ1_RBX2_MOUSE	Rnf7	12.7	1	1	4.3788	56000	-0.557587	0	0	0	0	0	-0.278793
Q9CXU9_EIF1B_MOUSE	Eif1b	12.82	1	1	3.3723	56000	-0.557587	0	0	0	0	0	-0.278793
P97432_NBR1_MOUSE	Nbr1	109.89	3	3	3.1563	160000	-0.0899333	3	3	2.7979	51000	-0.474903	-0.282418
Q9Z2G6_SE1L1_MOUSE	Sel1l	88.28	1	1	3.336	39000	-0.63403	2	3	4.8857	130000	0.0688265	-0.282602
Q9CQ65_MTAP_MOUSE	Mtap	31.04	2	2	3.4849	69000	-0.49913	3	4	3.8372	110000	-0.0688265	-0.283978
P63044_VAMP2_MOUSE	Vamp2	12.68	2	3	3.4029	170000	-0.0449667	2	2	3.2986	44000	-0.523082	-0.284024
P23611_IRF8_MOUSE	Irf8	48.21	6	6	2.758	200000	0.0899333	1	1	3.1404	24000	-0.660735	-0.285401
P12787_COX5A_MOUSE	Cox5a	16.09	1	1	3.0083	53000	-0.571077	0	0	0	0	0	-0.285538
Q80TH2_LAP2_MOUSE	Erbb2ip	157.15	1	1	4.0292	6100	-0.78197	5	6	3.4356	150000	0.20648	-0.287745
Q922D4_PP6R3_MOUSE	Ppp6r3	94.59	3	3	3.0569	130000	-0.224833	3	3	2.373	69000	-0.351015	-0.287924
O70439_STX7_MOUSE	Stx7	29.8	1	1	2.7738	110000	-0.314767	2	2	3.2504	82000	-0.261541	-0.288154
Q61462_CY24A_MOUSE	Cyba	20.73	2	5	3.0244	140000	-0.179867	1	1	3.1652	62000	-0.399194	-0.28953
Q7TMR0_PCP_MOUSE	Prcp	54.99	1	1	3.0107	50000	-0.584567	2	2	2.8383	120000	0	-0.292283
Q9D964_GATM_MOUSE	Gatm	48.27	4	4	2.8202	160000	-0.0899333	2	2	2.9992	48000	-0.495551	-0.292742
Q8BWT1_THIM_MOUSE	Acaa2	41.8	3	4	3.5764	140000	-0.179867	1	1	4.4151	61000	-0.406077	-0.292972
P61082_UBC12_MOUSE	Ube2m	20.89	2	2	3.3602	100000	-0.359733	2	2	3.8842	87000	-0.227128	-0.29343
P58462_FOXP1_MOUSE	Foxp1	78.78	3	3	2.7794	63000	-0.52611	2	3	3.6525	110000	-0.0688265	-0.297468
P29533_VCAM1_MOUSE	Vcam1	81.27	1	1	3.1808	32000	-0.665507	3	3	3.1629	130000	0.0688265	-0.29834
F7CVJ5_F7CVJ5_MOUSE	Ahnak2	115.18	1	1	5.209	77000	-0.463157	1	1	3.8938	100000	-0.137653	-0.300405
Q792Z1_Q792Z1_MOUSE	Try10	26.2	1	1	2.5305	46000	-0.602553	0	0	0	0	0	-0.301277
O70591_PFD2_MOUSE	Pfdn2	16.52	2	2	3.9211	150000	-0.1349	1	1	3.5962	52000	-0.46802	-0.30146
Q9D0M3_CY1_MOUSE	Cyc1	35.3	2	2	2.6367	87000	-0.41819	1	1	3.6831	93000	-0.185832	-0.302011
Q3UH93_PLXD1_MOUSE	Plxnd1	211.47	4	4	2.3121	88000	-0.413693	4	4	3.3493	92000	-0.192714	-0.303204
Q9ES00_UBE4B_MOUSE	Ube4b	133.23	5	5	3.4024	130000	-0.224833	3	3	3.499	64000	-0.385429	-0.305131
Q9JJZ4_UB2J1_MOUSE	Ube2j1	34.97	1	1	2.5557	44000	-0.611547	0	0	0	0	0	-0.305773
Q9ESY9_GILT_MOUSE	Ifi30	27.77	2	2	2.7967	160000	-0.0899333	1	1	3.5201	44000	-0.523082	-0.306507
P42567_EPS15_MOUSE	Eps15	98.41	3	3	3.9284	120000	-0.2698	2	2	2.446	70000	-0.344133	-0.306966
Q9JMK0_B4GT5_MOUSE	B4galt5	44.79	1	1	3.6289	89000	-0.409197	1	1	3.1118	90000	-0.20648	-0.307838
Q689Z5_SBNO1_MOUSE	Sbno1	153.64	3	3	2.9821	190000	0.0449667	1	1	2.2623	24000	-0.660735	-0.307884
P41241_CSK_MOUSE	Csk	50.68	2	2	1.9247	43000	-0.616043	1	1	2.5199	120000	0	-0.308022
Q9Z0R6_ITSN2_MOUSE	Itsn2	188.79	4	4	2.1687	150000	-0.1349	2	2	3.1706	50000	-0.481786	-0.308343
O35218_CPSF2_MOUSE	Cpsf2	88.33	2	2	2.5638	58000	-0.548593	3	3	3.923	110000	-0.0688265	-0.30871
Q9DCX2_ATP5H_MOUSE	Atp5h	18.74	3	3	2.4396	220000	0.179867	1	1	3.2611	3900	-0.799076	-0.309605
Q99KP6_PRP19_MOUSE	Prpf19	55.2	2	3	2.0472	91000	-0.400203	1	1	2.2366	88000	-0.220245	-0.310224
P99026_PSB4_MOUSE	Psmb4	29.1	3	3	3.9916	80000	-0.449667	3	3	2.9168	95000	-0.172066	-0.310866
O09126_SEM4D_MOUSE	Sema4d	95.58	2	2	2.7495	41000	-0.625037	1	2	2.9069	120000	0	-0.312518
Q9QXT0_CNPY2_MOUSE	0	0	0	0	0	0	0	1	1	3.1674	29000	-0.626321	-0.313161
O35127_C10_MOUSE	Grcc10	13.19	1	2	4.4595	140000	-0.179867	1	2	2.8884	55000	-0.447372	-0.31362
Q5RKN9_Q5RKN9_MOUSE	Capza1	32.93	1	1	4.4393	110000	-0.314767	1	2	4.3313	74000	-0.316602	-0.315684
Q8BTZ7_GMPPB_MOUSE	Gmppb	39.89	1	1	2.8409	39000	-0.63403	0	0	0	0	0	-0.317015
Q8BIJ7_RUFY1_MOUSE	Rufy1	80.33	3	3	2.5432	140000	-0.179867	2	2	2.3023	54000	-0.454255	-0.317061
Q8BVF2_PDCL3_MOUSE	Pdcl3	27.56	2	2	2.5362	95000	-0.382217	2	2	3.5053	83000	-0.254658	-0.318437
Q8BYC6_TAOK3_MOUSE	Taok3	105.27	3	3	3.3419	140000	-0.179867	1	1	2.5084	53000	-0.461138	-0.320502
Q09XV5_CHD8_MOUSE	Chd8	290.67	1	1	3.0166	36000	-0.64752	6	7	2.8959	120000	0	-0.32376
Q9CQF3_CPSF5_MOUSE	Nudt21	26.22	1	1	2.6766	35000	-0.652017	0	0	0	0	0	-0.326008
Q6VN19_RBP10_MOUSE	Ranbp10	67.15	2	3	2.431	180000	0	1	1	3.4245	25000	-0.653852	-0.326926
O35465_FKBP8_MOUSE	Fkbp8	43.5	2	2	4.2752	77000	-0.463157	2	2	3.3962	92000	-0.192714	-0.327935
Q61655_DD19A_MOUSE	Ddx19a	53.9	1	1	2.4053	77000	-0.463157	2	2	2.7534	92000	-0.192714	-0.327935
Q9CQ75_NDUA2_MOUSE	Ndufa2	10.91	1	1	3.7083	34000	-0.656513	0	0	0	0	0	-0.328257
Q8R317_UBQL1_MOUSE	Ubqln1	61.94	1	1	3.2775	75000	-0.47215	1	1	4.145	93000	-0.185832	-0.328991
P58137_ACOT8_MOUSE	0	0	0	0	0	0	0	1	1	2.9971	24000	-0.660735	-0.330367
Q9R1P1_PSB3_MOUSE	Psmb3	22.95	1	1	3.5717	68000	-0.503627	3	3	3.0192	97000	-0.158301	-0.330964
E9Q394_E9Q394_MOUSE	Akap13	303.79	4	4	3.2588	120000	-0.2698	1	1	3.1791	63000	-0.392311	-0.331056
Q9Z0H3_SNF5_MOUSE	Smarcb1	44.11	2	3	2.9451	120000	-0.2698	1	1	3.9014	63000	-0.392311	-0.331056
P62342_SELT_MOUSE	Selt	22.28	1	1	3.4794	32000	-0.665507	0	0	0	0	0	-0.332753
Q922G2_FA76A_MOUSE	Fam76a	35.07	1	1	2.426	31000	-0.670003	0	0	0	0	0	-0.335002
Q9ERG0_LIMA1_MOUSE	Lima1	84.01	1	1	1.9746	31000	-0.670003	0	0	0	0	0	-0.335002
Q8C863_ITCH_MOUSE	Itch	98.93	2	3	2.4741	110000	-0.314767	4	4	2.585	68000	-0.357898	-0.336332
Q1HFZ0_NSUN2_MOUSE	Nsun2	85.4	3	3	3.5701	90000	-0.4047	4	4	3.2027	81000	-0.268423	-0.336562
Q8BG48_ST17B_MOUSE	Stk17b	41.96	2	2	3.2003	45000	-0.60705	3	4	3.514	110000	-0.0688265	-0.337938
P49935_CATH_MOUSE	Ctsh	37.15	2	3	3.9418	86000	-0.422687	2	2	2.9253	83000	-0.254658	-0.338672
P83940_ELOC_MOUSE	Tceb1	12.46	1	1	3.8645	87000	-0.41819	1	2	4.1573	82000	-0.261541	-0.339865
Q9CR68_UCRI_MOUSE	0	0	0	0	0	0	0	1	1	4.2369	21000	-0.681383	-0.340691
Q8C6G8_WDR26_MOUSE	Wdr26	70.5	3	3	2.6618	140000	-0.179867	1	1	2.3057	47000	-0.502434	-0.34115
Q8K0Z5_Q8K0Z5_MOUSE	0	0	0	0	0	0	0	1	1	2.729	20000	-0.688265	-0.344133
Q3THK7_GUAA_MOUSE	Gmps	76.67	1	1	2.6752	57000	-0.55309	1	1	2.5843	100000	-0.137653	-0.345372
Q9CZU3_SK2L2_MOUSE	Skiv2l2	117.56	3	3	2.4875	100000	-0.359733	3	3	2.6991	71000	-0.33725	-0.348492
Q61171_PRDX2_MOUSE	Prdx2	21.77	1	1	2.4371	57000	-0.55309	2	2	2.8243	99000	-0.144536	-0.348813
Q8R5H1_UBP15_MOUSE	Usp15	112.25	1	1	2.5362	24000	-0.70148	0	0	0	0	0	-0.35074
Q9DB29_IAH1_MOUSE	Iah1	27.96	1	1	4.0109	39000	-0.63403	2	3	3.5538	110000	-0.0688265	-0.351428
Q9DB77_QCR2_MOUSE	Uqcrc2	48.21	1	1	2.7063	86000	-0.422687	2	4	2.8291	79000	-0.282189	-0.352438
Q76I26_Q76I26_MOUSE	Methig1	29.98	1	1	3.2154	23000	-0.705977	0	0	0	0	0	-0.352988
Q9EPQ7_STAR5_MOUSE	Stard5	23.91	1	1	2.3759	23000	-0.705977	2	2	3.0334	120000	0	-0.352988
Q99388_CSPRS_MOUSE	Csprs	24.05	2	2	1.8716	150000	-0.1349	1	1	2.4464	37000	-0.57126	-0.35308
Q80VQ0_AL3B1_MOUSE	Aldh3b1	52.26	1	2	2.9546	110000	-0.314767	2	2	2.4259	63000	-0.392311	-0.353539
O35350_CAN1_MOUSE	Capn1	82.05	1	1	3.1381	22000	-0.710473	3	3	2.9242	120000	0	-0.355237
Q9CRC0_VKOR1_MOUSE	Vkorc1	17.76	1	1	2.0534	22000	-0.710473	0	0	0	0	0	-0.355237
P98083_SHC1_MOUSE	Shc1	62.57	2	3	4.1339	69000	-0.49913	2	2	3.043	88000	-0.220245	-0.359687
F7B5B5_F7B5B5_MOUSE	Hnrnpr	59.59	1	2	2.604	20000	-0.719467	0	0	0	0	0	-0.359733
P83870_PHF5A_MOUSE	Phf5a	12.4	1	1	3.8136	20000	-0.719467	0	0	0	0	0	-0.359733
Q64105_SPRE_MOUSE	Spr	27.87	1	1	2.5515	20000	-0.719467	0	0	0	0	0	-0.359733
Q7TQI3_OTUB1_MOUSE	Otub1	31.25	2	2	3.7282	130000	-0.224833	1	1	4.0537	48000	-0.495551	-0.360192
Q6PAM1_TXLNA_MOUSE	Txlna	62.33	2	2	3.5122	110000	-0.314767	2	2	3.5309	61000	-0.406077	-0.360422
Q8CHC4_SYNJ1_MOUSE	Synj1	172.51	2	2	2.8372	19000	-0.723963	6	6	3.4782	120000	0	-0.361982
P31254_UBA1Y_MOUSE	Uba1y	117.96	1	1	4.5722	2800	-0.796809	2	2	3.5429	130000	0.0688265	-0.363991
Q3U9G9_LBR_MOUSE	Lbr	71.39	1	1	3.1303	18000	-0.72846	0	0	0	0	0	-0.36423
Q9CW46_RAVR1_MOUSE	0	0	0	0	0	0	0	1	1	4.2272	14000	-0.729561	-0.364781
Q9D1M0_SEC13_MOUSE	Sec13	35.54	3	3	3.7451	140000	-0.179867	1	1	4.3011	40000	-0.550612	-0.365239
Q9CXI5_MANF_MOUSE	Manf	20.36	2	3	3.1901	75000	-0.47215	3	3	3.4955	82000	-0.261541	-0.366845
Q9JIX8_ACINU_MOUSE	Acin1	150.63	2	2	3.0907	59000	-0.544097	2	2	3.797	92000	-0.192714	-0.368405
Q8C166_CPNE1_MOUSE	Cpne1	58.85	1	1	2.3063	69000	-0.49913	2	2	2.8796	85000	-0.240893	-0.370011
Q9WUL7_ARL3_MOUSE	Arl3	20.47	1	1	2.6987	15000	-0.74195	0	0	0	0	0	-0.370975
Q9JKV1_ADRM1_MOUSE	Adrm1	42.03	3	3	2.9273	68000	-0.503627	2	2	2.7611	85000	-0.240893	-0.37226
Q9DBR7_MYPT1_MOUSE	Ppp1r12a	114.93	2	3	3.5153	120000	-0.2698	1	1	3.8496	51000	-0.474903	-0.372352
P39689_CDN1A_MOUSE	Cdkn1a	17.77	1	1	2.2378	29000	-0.678997	1	1	3.0313	110000	-0.0688265	-0.373912
Q9WU28_PFD5_MOUSE	Pfdn5	17.35	2	2	3.7908	70000	-0.494633	2	2	3.5708	83000	-0.254658	-0.374646
P51660_DHB4_MOUSE	Hsd17b4	79.43	1	1	3.3925	50000	-0.584567	2	2	2.6814	96000	-0.165184	-0.374875
Q9CWP6_MSPD2_MOUSE	Mospd2	59.82	2	2	2.3162	62000	-0.530607	2	2	2.6454	88000	-0.220245	-0.375426
Q61205_PA1B3_MOUSE	Pafah1b3	25.84	1	1	3.033	13000	-0.750943	0	0	0	0	0	-0.375472
P35831_PTN12_MOUSE	Ptpn12	86.47	1	1	4.4048	54000	-0.56658	3	3	3.3249	93000	-0.185832	-0.376206
P25206_MCM3_MOUSE	Mcm3	91.49	1	1	3.7724	12000	-0.75544	0	0	0	0	0	-0.37772
P69566_RANB9_MOUSE	Ranbp9	70.97	2	3	2.8414	120000	-0.2698	2	2	3.2228	49000	-0.488668	-0.379234
O88291_ZN326_MOUSE	Znf326	65.18	1	1	4.4223	11000	-0.759937	0	0	0	0	0	-0.379968
Q60775_ELF1_MOUSE	Elf1	66.18	3	3	2.5981	130000	-0.224833	2	2	3.7569	42000	-0.536847	-0.38084
Q91V92_ACLY_MOUSE	Acly	119.65	3	5	3.1948	100000	-0.359733	3	3	3.3398	61000	-0.406077	-0.382905
Q9JJ78_TOPK_MOUSE	Pbk	36.72	1	1	1.9056	9100	-0.76848	0	0	0	0	0	-0.38424
O88532_ZFR_MOUSE	Zfr	116.79	3	3	2.7485	120000	-0.2698	2	2	2.7475	47000	-0.502434	-0.386117
Q99J45_NRBP_MOUSE	Nrbp1	59.83	1	1	1.9224	120000	-0.2698	1	1	3.1601	47000	-0.502434	-0.386117
Q9CRB2_NHP2_MOUSE	Nhp2	17.24	1	1	4.9219	8000	-0.773427	0	0	0	0	0	-0.386713
Q9QZI9_SERC3_MOUSE	Serinc3	52.59	1	1	3.0655	38000	-0.638527	1	1	2.4943	100000	-0.137653	-0.38809
Q91W86_VPS11_MOUSE	Vps11	107.65	2	2	2.8316	59000	-0.544097	3	3	3.0473	86000	-0.23401	-0.389053
P62267_RS23_MOUSE	Rps23	15.8	1	1	3.6004	120000	-0.2698	1	1	3.5269	46000	-0.509316	-0.389558
Q8CHY6_P66A_MOUSE	Gatad2a	67.29	3	4	2.5831	150000	-0.1349	1	1	2.5405	26000	-0.646969	-0.390935
O54918_B2L11_MOUSE	Bcl2l11	22.05	2	3	2.5248	150000	-0.1349	1	1	2.1614	26000	-0.646969	-0.390935
P12382_PFKAL_MOUSE	Pfkl	85.31	2	2	3.9315	110000	-0.314767	1	1	5.7437	52000	-0.46802	-0.391394
Q64324_STXB2_MOUSE	Stxbp2	66.32	2	2	2.6593	41000	-0.625037	5	5	3.1943	97000	-0.158301	-0.391669
Q91V61_SFXN3_MOUSE	Sfxn3	35.38	1	1	3.6203	36000	-0.64752	2	2	2.5432	100000	-0.137653	-0.392587
Q9JHJ8_ICOSL_MOUSE	Icoslg	35.94	3	3	2.3797	140000	-0.179867	1	1	2.0989	32000	-0.605673	-0.39277
Q9D8S3_ARFG3_MOUSE	Arfgap3	57.42	3	3	3.2529	180000	0	1	1	2.2204	5800	-0.785999	-0.392999
Q8CAQ8_MIC60_MOUSE	Immt	83.85	3	3	3.0627	100000	-0.359733	2	2	3.0384	58000	-0.426724	-0.393229
Q9QWV9_CCNT1_MOUSE	Ccnt1	80.55	1	1	2.296	4300	-0.790064	0	0	0	0	0	-0.395032
Q8CGU1_CACO1_MOUSE	Calcoco1	77.23	4	4	3.1455	140000	-0.179867	1	1	2.453	31000	-0.612556	-0.396211
Q61136_PRP4B_MOUSE	Prpf4b	116.9	1	1	3.2568	3700	-0.792762	0	0	0	0	0	-0.396381
Q9WTJ8_FA50B_MOUSE	Fam50b	39.57	2	2	2.8335	150000	-0.1349	1	1	2.3622	24000	-0.660735	-0.397817
Q8K4Z5_SF3A1_MOUSE	Sf3a1	88.49	1	1	3.9488	62000	-0.530607	3	3	3.5744	81000	-0.268423	-0.399515
Q8QZY1_EIF3L_MOUSE	Eif3l	66.57	3	3	4.8264	100000	-0.359733	2	2	4.042	56000	-0.44049	-0.400112
P58742_AAAS_MOUSE	Aaas	59.39	1	1	2.7427	1800	-0.801306	3	3	3.3816	120000	0	-0.400653
Q9D2V7_CORO7_MOUSE	Coro7	100.75	1	2	2.8887	77000	-0.463157	2	2	2.9271	70000	-0.344133	-0.403645
P62309_RUXG_MOUSE	Snrpg	8.49	1	2	3.5789	98000	-0.368727	1	1	3.6928	56000	-0.44049	-0.404608
P54775_PRS6B_MOUSE	Psmc4	47.38	1	1	1.9898	52000	-0.575573	3	3	4.1399	86000	-0.23401	-0.404792
Q6P9Q6_FKB15_MOUSE	Fkbp15	132.88	3	4	2.7953	140000	-0.179867	2	2	3.4549	28000	-0.633204	-0.406535
P54923_ADPRH_MOUSE	Adprh	40.04	2	2	2.5134	48000	-0.59356	3	3	3.0705	88000	-0.220245	-0.406902
Q6ZWY3_RS27L_MOUSE	Rps27l	9.47	1	1	2.9182	63000	-0.52611	1	1	3.4674	78000	-0.289071	-0.407591
Q9CRD0_OCAD1_MOUSE	Ociad1	27.59	1	1	3.404	46000	-0.602553	1	1	4.7401	88000	-0.220245	-0.411399
Q9D554_SF3A3_MOUSE	Sf3a3	58.81	1	1	3.3498	12000	-0.75544	3	3	3.3335	110000	-0.0688265	-0.412133
O55100_SNG1_MOUSE	Syngr1	25.64	2	2	2.5562	140000	-0.179867	1	1	3.0731	26000	-0.646969	-0.413418
A2A7Q9_RN19B_MOUSE	Rnf19b	78.08	2	2	2.0745	150000	-0.1349	1	1	5.4493	19000	-0.695148	-0.415024
P61290_PSME3_MOUSE	Psme3	29.49	2	2	2.6724	99000	-0.36423	1	1	3.8967	52000	-0.46802	-0.416125
Q8BH95_ECHM_MOUSE	Echs1	31.45	2	2	2.3634	120000	-0.2698	1	1	3.0081	38000	-0.564378	-0.417089
Q80YW0_CYH4_MOUSE	Cyth4	45.26	2	2	2.0376	66000	-0.51262	3	3	3.2054	72000	-0.330367	-0.421494
Q3U2G2_Q3U2G2_MOUSE	Hspa4	94.15	1	2	2.6898	140000	-0.179867	1	1	4.5604	23000	-0.667617	-0.423742
E9PUG6_E9PUG6_MOUSE	Ifi203	46.34	1	1	3.8552	31000	-0.670003	2	2	3.3809	94000	-0.178949	-0.424476
Q62383_SPT6H_MOUSE	Supt6h	198.96	1	1	2.5956	21000	-0.71497	5	5	3.2719	100000	-0.137653	-0.426312
Q9CWZ3_RBM8A_MOUSE	Rbm8a	19.88	1	1	3.6036	85000	-0.427183	2	2	2.707	58000	-0.426724	-0.426954
Q9Z2W0_DNPEP_MOUSE	Dnpep	52.17	2	2	2.7699	48000	-0.59356	3	4	2.9416	82000	-0.261541	-0.42755
Q8R0X2_CACL1_MOUSE	Cacul1	42.08	2	3	3.0405	160000	-0.0899333	1	1	3.0307	8600	-0.766728	-0.42833
O09005_DEGS1_MOUSE	Degs1	38.22	1	1	4.3012	81000	-0.44517	1	1	4.347	60000	-0.412959	-0.429065
Q80UK0_SESD1_MOUSE	Sestd1	79.33	2	2	3.869	93000	-0.39121	2	2	3.7771	52000	-0.46802	-0.429615
O35988_SDC4_MOUSE	Sdc4	21.47	1	1	3.2431	36000	-0.64752	1	1	3.8927	89000	-0.213362	-0.430441
P50544_ACADV_MOUSE	Acadvl	70.83	1	1	3.0473	48000	-0.59356	2	2	2.2614	81000	-0.268423	-0.430992
Q60996_2A5G_MOUSE	Ppp2r5c	60.79	1	1	2.9939	40000	-0.629533	2	2	3.1815	86000	-0.23401	-0.431772
P24547_IMDH2_MOUSE	Impdh2	55.78	1	1	2.786	3200	-0.795011	2	2	3.3378	110000	-0.0688265	-0.431919
Q9CRT8_XPOT_MOUSE	Xpot	109.66	2	2	2.8023	99000	-0.36423	2	2	2.3996	47000	-0.502434	-0.433332
Q9EPE9_AT131_MOUSE	Atp13a1	132.3	3	3	2.2985	27000	-0.68799	3	3	2.5694	94000	-0.178949	-0.433469
Q06180_PTN2_MOUSE	Ptpn2	47.33	1	1	2.2046	46000	-0.602553	2	3	3.3241	81000	-0.268423	-0.435488
Q62432_SMAD2_MOUSE	Smad2	52.23	1	2	3.1322	78000	-0.45866	2	2	3.3309	60000	-0.412959	-0.43581
Q69ZR2_HECD1_MOUSE	Hectd1	289.9	1	1	3.3684	16000	-0.737453	4	4	3.0614	100000	-0.137653	-0.437553
P57716_NICA_MOUSE	Ncstn	78.44	1	1	3.334	16000	-0.737453	3	3	3.2834	100000	-0.137653	-0.437553
Q03347_RUNX1_MOUSE	Runx1	48.58	2	3	2.1327	100000	-0.359733	1	1	3.0871	45000	-0.516199	-0.437966
Q9CVD2_ATX3_MOUSE	Atxn3	40.51	2	4	4.1545	160000	-0.0899333	1	1	2.5086	5700	-0.786687	-0.43831
Q62446_FKBP3_MOUSE	Fkbp3	25.13	1	1	3.369	54000	-0.56658	1	1	2.7424	74000	-0.316602	-0.441591
Q80TF4_KLH13_MOUSE	Klhl13	73.74	1	1	2.747	46000	-0.602553	2	2	2.8028	79000	-0.282189	-0.442371
O54774_AP3D1_MOUSE	Ap3d1	135	2	2	3.9083	52000	-0.575573	3	3	4.2641	75000	-0.309719	-0.442646
Q9CPU0_LGUL_MOUSE	Glo1	20.8	1	1	3.2023	19000	-0.723963	2	2	2.4534	96000	-0.165184	-0.444574
Q61739_ITA6_MOUSE	Itga6	122.08	5	5	2.8092	150000	-0.1349	1	1	2.324	10000	-0.757092	-0.445996
Q7TNG5_EMAL2_MOUSE	Eml2	70.69	1	2	3.2083	91000	-0.400203	1	1	4.3467	48000	-0.495551	-0.447877
P70404_IDHG1_MOUSE	Idh3g	42.76	1	1	3.107	40000	-0.629533	2	2	2.8442	81000	-0.268423	-0.448978
Q8VDP3_MICA1_MOUSE	Mical1	116.71	4	4	3.2631	160000	-0.0899333	1	1	3.3856	2200	-0.810777	-0.450355
Q8K1M6_DNM1L_MOUSE	Dnm1l	82.61	2	2	2.8028	91000	-0.400203	2	2	3.2713	47000	-0.502434	-0.451319
Q99K95_RTF2_MOUSE	Rtfdc1	33.91	1	1	2.7731	16000	-0.737453	2	2	3.3844	96000	-0.165184	-0.451319
O88939_ZBT7A_MOUSE	Zbtb7a	60.24	2	4	2.8127	130000	-0.224833	2	2	2.7864	21000	-0.681383	-0.453108
Q62087_PON3_MOUSE	Pon3	39.33	2	3	3.1499	68000	-0.503627	1	1	3.4763	61000	-0.406077	-0.454852
Q6PEB6_PHOCN_MOUSE	Mob4	26.02	1	1	2.5225	34000	-0.656513	1	2	2.5199	83000	-0.254658	-0.455586
O54734_OST48_MOUSE	Ddost	49	1	1	3.1783	35000	-0.652017	3	3	2.4338	82000	-0.261541	-0.456779
Q9R111_GUAD_MOUSE	Gda	50.98	2	2	3.0323	120000	-0.2698	1	1	3.2648	26000	-0.646969	-0.458385
O54941_SMCE1_MOUSE	Smarce1	46.61	2	2	3.2788	120000	-0.2698	1	1	3.7534	25000	-0.653852	-0.461826
Q922Y1_UBXN1_MOUSE	Ubxn1	33.55	1	1	3.6867	41000	-0.625037	1	1	3.3799	76000	-0.302837	-0.463937
O88447_KLC1_MOUSE	Klc1	61.41	3	3	2.98	82000	-0.440673	1	1	3.5408	49000	-0.488668	-0.464671
Q8VCI5_PEX19_MOUSE	Pex19	32.71	2	2	3.3887	120000	-0.2698	2	3	3.6555	24000	-0.660735	-0.465267
Q6DIC0_SMCA2_MOUSE	Smarca2	180.14	1	1	2.3009	72000	-0.48564	2	2	3.4939	55000	-0.447372	-0.466506
Q8CHH9_SEPT8_MOUSE	2021-09-08	49.78	1	1	3.5989	110000	-0.314767	1	2	2.0634	30000	-0.619439	-0.467103
P0CG14_CTF8A_MOUSE	Chtf8	52.21	2	2	2.0453	99000	-0.36423	1	1	2.5803	37000	-0.57126	-0.467745
P61967_AP1S1_MOUSE	Ap1s1	18.72	1	1	5.4353	65000	-0.517117	1	2	4.0573	59000	-0.419842	-0.468479
Q8C7E9_CSTFT_MOUSE	Cstf2t	65.82	2	3	2.9143	140000	-0.179867	1	1	3.1546	9900	-0.75778	-0.468823
Q9QYC0_ADDA_MOUSE	Add1	80.6	2	2	3.2664	60000	-0.5396	2	2	3.4383	62000	-0.399194	-0.469397
Q9Z315_SNUT1_MOUSE	Sart1	90.83	2	2	3.1405	61000	-0.535103	3	4	2.9861	61000	-0.406077	-0.47059
Q05117_PPA5_MOUSE	Acp5	36.78	1	1	3.3639	56000	-0.557587	1	1	2.8637	64000	-0.385429	-0.471508
Q9Z1K5_ARI1_MOUSE	Arih1	63.97	1	1	4.1511	65000	-0.517117	1	1	4.0247	58000	-0.426724	-0.471921
Q6P5F9_XPO1_MOUSE	Xpo1	123.01	2	2	3.5543	45000	-0.60705	3	3	3.7059	71000	-0.33725	-0.47215
Q05D44_IF2P_MOUSE	Eif5b	137.53	2	2	3.1875	37000	-0.643023	3	3	3.1638	76000	-0.302837	-0.47293
P22315_HEMH_MOUSE	Fech	47.1	1	1	3.3915	41000	-0.625037	1	1	2.8102	73000	-0.323485	-0.474261
Q8BU31_RAP2C_MOUSE	Rap2c	20.73	1	1	2.2469	34000	-0.656513	2	2	2.4615	77000	-0.295954	-0.476234
Q68FL6_SYMC_MOUSE	Mars	101.37	3	4	3.2761	85000	-0.427183	2	2	3.7203	43000	-0.529964	-0.478574
Q8K354_CBR3_MOUSE	Cbr3	30.93	1	1	3.0359	39000	-0.63403	2	2	2.9852	73000	-0.323485	-0.478757
P30882_CCL5_MOUSE	Ccl5	10.06	1	1	3.3266	57000	-0.55309	1	1	3.5507	61000	-0.406077	-0.479583
Q3UKR0_Q3UKR0_MOUSE	Daxx	81.54	1	2	2.7514	95000	-0.382217	1	1	2.2001	36000	-0.578143	-0.48018
Q9D4H1_EXOC2_MOUSE	Exoc2	103.89	1	1	3.2103	5300	-0.785568	1	1	4.508	94000	-0.178949	-0.482258
Q9R0P4_SMAP_MOUSE	Smap	20.03	1	1	4.5861	120000	-0.2698	1	1	5.4864	19000	-0.695148	-0.482474
Q91YP2_NEUL_MOUSE	Nln	80.38	2	2	2.8928	54000	-0.56658	2	2	3.5686	62000	-0.399194	-0.482887
P01900_HA12_MOUSE	H2-D1	41.08	1	1	4.2021	66000	-0.51262	1	1	3.869	54000	-0.454255	-0.483438
Q3TIU4_PDE12_MOUSE	Pde12	67.47	1	1	2.4518	26000	-0.692487	2	3	2.4313	80000	-0.275306	-0.483896
Q8BJ56_PLPL2_MOUSE	Pnpla2	53.62	1	1	4.4605	12000	-0.75544	3	3	3.602	89000	-0.213362	-0.484401
Q8BMF4_ODP2_MOUSE	Dlat	67.9	2	2	2.5733	53000	-0.571077	1	1	2.0011	62000	-0.399194	-0.485135
B1ASP2_B1ASP2_MOUSE	Jak1	133.27	1	2	2.347	71000	-0.490137	1	1	2.5594	50000	-0.481786	-0.485961
Q99LH1_NOG2_MOUSE	Gnl2	83.29	2	2	2.6528	51000	-0.58007	2	2	3.601	63000	-0.392311	-0.486191
Q01147_CREB1_MOUSE	Creb1	36.65	1	2	2.7789	77000	-0.463157	1	1	3.402	46000	-0.509316	-0.486236
P70303_PYRG2_MOUSE	Ctps2	65.47	2	2	2.8544	34000	-0.656513	1	1	2.2951	74000	-0.316602	-0.486558
Q5SVQ0_KAT7_MOUSE	Kat7	70.6	2	2	2.3758	60000	-0.5396	2	3	3.6999	57000	-0.433607	-0.486604
P22366_MYD88_MOUSE	Myd88	33.73	2	2	3.0796	95000	-0.382217	1	1	4.1407	34000	-0.591908	-0.487062
P11103_PARP1_MOUSE	Parp1	113.03	2	2	3.3678	52000	-0.575573	1	2	3.4694	62000	-0.399194	-0.487384
Q9CWT3_SNX10_MOUSE	Snx10	23.53	3	3	2.6366	130000	-0.224833	1	1	3.2377	11000	-0.750209	-0.487521
G5E8K8_G5E8K8_MOUSE	Ahnak	16.24	1	2	5.1776	110000	-0.314767	1	1	4.9604	24000	-0.660735	-0.487751
P60521_GBRL2_MOUSE	Gabarapl2	13.66	1	1	3.6184	38000	-0.638527	1	1	2.4878	71000	-0.33725	-0.487888
O55106_STRN_MOUSE	Strn	85.91	3	3	2.6123	90000	-0.4047	1	1	3.7272	37000	-0.57126	-0.48798
F8VQC1_F8VQC1_MOUSE	Srp72	74.61	2	2	2.3799	82000	-0.440673	1	1	3.7712	42000	-0.536847	-0.48876
Q91VH6_MEMO1_MOUSE	Memo1	33.67	1	1	4.408	83000	-0.436177	1	1	2.1239	41000	-0.54373	-0.489953
P62046_LRCH1_MOUSE	Lrch1	79.03	2	2	2.5752	40000	-0.629533	2	2	4.5823	69000	-0.351015	-0.490274
Q99MR6_SRRT_MOUSE	Srrt	100.39	2	6	2.7887	64000	-0.521613	2	2	2.6328	53000	-0.461138	-0.491376
Q8K1I7_WIPF1_MOUSE	Wipf1	50.05	1	1	3.085	56000	-0.557587	1	1	3.1534	58000	-0.426724	-0.492156
Q8C5L3_CNOT2_MOUSE	Cnot2	59.67	1	2	2.6482	88000	-0.413693	1	1	2.7771	37000	-0.57126	-0.492477
O88874_CCNK_MOUSE	Ccnk	61.32	1	1	3.8486	19000	-0.723963	2	2	3.4838	82000	-0.261541	-0.492752
Q9JII7_ZFN2A_MOUSE	Zfand2a	19.27	2	2	2.9851	110000	-0.314767	1	1	2.5869	22000	-0.6745	-0.494633
Q9CY57_CHTOP_MOUSE	Chtop	26.57	2	2	2.9945	87000	-0.41819	1	1	3.5117	37000	-0.57126	-0.494725
P35282_RAB21_MOUSE	Rab21	24.09	2	2	3.3885	94000	-0.386713	1	1	4.0406	32000	-0.605673	-0.496193
Q922M3_BACD3_MOUSE	Kctd10	35.68	1	1	3.8955	55000	-0.562083	2	2	3.4726	57000	-0.433607	-0.497845
P28271_ACOC_MOUSE	Aco1	98.06	2	2	3.2313	50000	-0.584567	3	3	2.8402	60000	-0.412959	-0.498763
O89090_SP1_MOUSE	Sp1	80.68	2	2	4.4493	68000	-0.503627	2	2	3.7015	48000	-0.495551	-0.499589
Q8BVY0_RL1D1_MOUSE	Rsl1d1	50.39	1	1	3.4335	38000	-0.638527	3	3	3.1767	67000	-0.364781	-0.501654
Q9D883_U2AF1_MOUSE	U2af1	27.8	2	3	2.7362	24000	-0.70148	1	1	3.7384	76000	-0.302837	-0.502158
Q921J2_RHEB_MOUSE	Rheb	20.44	1	1	4.2225	54000	-0.56658	1	1	4.4333	56000	-0.44049	-0.503535
Q3TCN2_PLBL2_MOUSE	Plbd2	66.25	1	1	2.9421	4800	-0.787816	3	3	2.5691	88000	-0.220245	-0.50403
Q99N85_RT18A_MOUSE	Mrps18a	22.31	1	2	2.2127	120000	-0.2698	1	1	2.5666	12000	-0.743327	-0.506563
Q9CQU1_MFAP1_MOUSE	Mfap1	51.92	1	1	2.6735	52000	-0.575573	2	2	3.1995	56000	-0.44049	-0.508032
P0C6B7_IGSF6_MOUSE	Igsf6	26.34	1	1	2.5755	55000	-0.562083	1	1	3.6625	54000	-0.454255	-0.508169
Q8BM55_TM214_MOUSE	Tmem214	76.38	1	1	2.8687	34000	-0.656513	2	2	2.6522	67000	-0.364781	-0.510647
Q9R0E1_PLOD3_MOUSE	Plod3	84.87	1	1	3.5937	78000	-0.45866	1	1	2.7909	38000	-0.564378	-0.511519
P49446_PTPRE_MOUSE	Ptpre	80.64	3	3	2.7175	55000	-0.562083	1	1	3.5854	53000	-0.461138	-0.511611
Q9Z2U0_PSA7_MOUSE	Psma7	27.84	1	1	5.311	110000	-0.314767	1	1	3.8421	17000	-0.708913	-0.51184
Q91ZW3_SMCA5_MOUSE	Smarca5	121.55	2	2	4.5553	64000	-0.521613	1	1	4.3221	47000	-0.502434	-0.512024
Q8BVU0_LRCH3_MOUSE	Lrch3	86.29	1	2	3.3836	47000	-0.598057	2	2	3.9933	58000	-0.426724	-0.512391
O70200_AIF1_MOUSE	Aif1	16.9	1	1	4.2369	48000	-0.59356	1	1	4.1525	57000	-0.433607	-0.513584
E9PVB5_TTC17_MOUSE	Ttc17	135.44	2	2	2.556	120000	-0.2698	1	1	3.2177	9600	-0.759845	-0.514822
Q9CQI7_RU2B_MOUSE	Snrpb2	25.31	1	1	2.527	73000	-0.481143	1	1	2.2266	40000	-0.550612	-0.515878
Q9QWY8_ASAP1_MOUSE	Asap1	127.34	1	1	2.5167	22000	-0.710473	3	3	4.0014	73000	-0.323485	-0.516979
Q6ZQ08_CNOT1_MOUSE	Cnot1	266.64	3	3	2.7997	55000	-0.562083	3	3	2.4952	51000	-0.474903	-0.518493
Q9D287_SPF27_MOUSE	Bcas2	26.11	1	1	3.1295	41000	-0.625037	1	1	3.8953	60000	-0.412959	-0.518998
Q9DCR2_AP3S1_MOUSE	Ap3s1	21.72	1	1	4.0655	44000	-0.611547	2	2	3.0516	57000	-0.433607	-0.522577
Q9EP69_SAC1_MOUSE	Sacm1l	66.9	1	1	2.6777	44000	-0.611547	3	3	2.9481	57000	-0.433607	-0.522577
Q00422_GABPA_MOUSE	Gabpa	51.31	2	2	2.6291	33000	-0.66101	2	2	2.7908	64000	-0.385429	-0.523219
Q91X58_ZFN2B_MOUSE	Zfand2b	27.88	2	2	1.9432	71000	-0.490137	1	1	2.1812	39000	-0.557495	-0.523816
Q9CPY7_AMPL_MOUSE	Lap3	56.11	2	3	2.2597	97000	-0.373223	1	1	2.6304	22000	-0.6745	-0.523862
Q8BG60_TXNIP_MOUSE	Txnip	44.33	2	2	2.6033	86000	-0.422687	1	1	2.446	29000	-0.626321	-0.524504
Q9CRY7_GDPD1_MOUSE	Gdpd1	35.84	3	3	2.0932	63000	-0.52611	2	2	2.9923	44000	-0.523082	-0.524596
Q9JKK1_STX6_MOUSE	Stx6	28.98	1	1	2.7736	20000	-0.719467	2	2	3.2921	72000	-0.330367	-0.524917
Q3THK3_T2FA_MOUSE	Gtf2f1	57.21	1	1	3.243	110000	-0.314767	1	1	2.3155	13000	-0.736444	-0.525605
Q91YH5_ATLA3_MOUSE	Atl3	60.54	1	1	4.3268	21000	-0.71497	4	5	3.4632	71000	-0.33725	-0.52611
Q8BXZ1_TMX3_MOUSE	Tmx3	51.82	1	1	2.1728	63000	-0.52611	1	1	3.5212	43000	-0.529964	-0.528037
P58681_TLR7_MOUSE	Tlr7	121.76	2	2	3.0239	32000	-0.665507	3	3	3.1595	63000	-0.392311	-0.528909
Q6PDH0_PHLB1_MOUSE	Phldb1	149.98	1	2	3.0977	47000	-0.598057	3	3	2.8307	53000	-0.461138	-0.529597
Q80TY0_FNBP1_MOUSE	Fnbp1	71.3	2	2	2.1473	53000	-0.571077	2	3	3.8053	49000	-0.488668	-0.529873
O89084_PDE4A_MOUSE	Pde4a	93.5	1	1	3.7754	77000	-0.463157	1	1	4.0859	33000	-0.598791	-0.530974
Q9CPU9_COPT2_MOUSE	Slc31a2	16.06	1	1	4.7966	37000	-0.643023	1	1	3.9323	59000	-0.419842	-0.531433
Q9Z1X4_ILF3_MOUSE	Ilf3	95.96	2	3	3.2044	61000	-0.535103	1	1	4.7661	43000	-0.529964	-0.532534
Q9D024_CCD47_MOUSE	Ccdc47	55.81	2	2	3.6464	59000	-0.544097	1	1	4.6544	44000	-0.523082	-0.533589
Q9CZ30_OLA1_MOUSE	Ola1	44.7	2	2	3.2138	80000	-0.449667	1	1	3.4422	29000	-0.626321	-0.537994
Q08943_SSRP1_MOUSE	Ssrp1	80.81	2	2	3.6352	35000	-0.652017	3	3	3.3944	58000	-0.426724	-0.539371
Q8BMG7_RBGPR_MOUSE	Rab3gap2	152.44	2	2	2.2357	100000	-0.359733	1	1	3.3081	15000	-0.722679	-0.541206
Q9DBY0_FOXP4_MOUSE	Foxp4	85.93	2	2	3.0869	57000	-0.55309	3	3	3.5172	43000	-0.529964	-0.541527
Q9R060_NUBP1_MOUSE	Nubp1	34.06	2	2	3.5462	58000	-0.548593	1	1	2.034	42000	-0.536847	-0.54272
E9Q6Q4_E9Q6Q4_MOUSE	Rap1gds1	60.75	1	1	3.8729	12000	-0.75544	2	2	3.2755	72000	-0.330367	-0.542904
Q6PGH2_HN1L_MOUSE	Hn1l	20.01	1	1	3.0683	85000	-0.427183	1	1	3.0401	24000	-0.660735	-0.543959
Q99M87_DNJA3_MOUSE	Dnaja3	52.41	2	2	2.501	97000	-0.373223	1	1	3.328	16000	-0.715796	-0.54451
Q01237_HMDH_MOUSE	Hmgcr	96.98	1	1	3.6312	14000	-0.746447	1	2	3.1355	70000	-0.344133	-0.54529
Q9CQ92_FIS1_MOUSE	Fis1	17	1	1	2.7274	96000	-0.37772	1	1	2.8473	16000	-0.715796	-0.546758
P50247_SAHH_MOUSE	Ahcy	47.66	1	1	2.5164	62000	-0.530607	1	1	2.5304	38000	-0.564378	-0.547492
Q3TIV5_ZC3HF_MOUSE	Zc3h15	48.3	2	2	3.3426	75000	-0.47215	1	1	3.4467	29000	-0.626321	-0.549236
Q9JHI5_IVD_MOUSE	Ivd	46.3	2	2	2.0278	74000	-0.476647	1	1	3.4407	29000	-0.626321	-0.551484
Q8C0P5_COR2A_MOUSE	Coro2a	59.54	3	3	2.6731	100000	-0.359733	1	1	3.5206	12000	-0.743327	-0.55153
P42125_ECI1_MOUSE	Eci1	32.23	3	4	3.3564	77000	-0.463157	1	1	3.3379	27000	-0.640087	-0.551622
Q8K1E0_STX5_MOUSE	Stx5	39.69	1	1	4.355	3400	-0.794111	2	2	3.35	75000	-0.309719	-0.551915
Q810B6_ANFY1_MOUSE	Ankfy1	128.57	2	2	3.8121	70000	-0.494633	1	1	4.0445	31000	-0.612556	-0.553595
Q99KW3_TARA_MOUSE	Triobp	223.23	2	2	2.4565	73000	-0.481143	2	2	4.0802	29000	-0.626321	-0.553732
Q8R4Y4_STAB1_MOUSE	Stab1	276.07	4	4	2.7076	65000	-0.517117	2	2	4.0842	34000	-0.591908	-0.554512
Q9D187_MIP18_MOUSE	Fam96b	17.66	1	2	3.4609	83000	-0.436177	1	1	3.0054	22000	-0.6745	-0.555338
Q6PDI5_ECM29_MOUSE	Ecm29	203.57	1	1	2.9811	15000	-0.74195	3	3	2.9721	66000	-0.371663	-0.556807
O08579_EMD_MOUSE	Emd	29.42	2	2	3.0936	96000	-0.37772	1	1	4.5965	13000	-0.736444	-0.557082
P97465_DOK1_MOUSE	Dok1	52.42	1	2	3.0305	92000	-0.395707	1	1	3.1769	15000	-0.722679	-0.559193
Q921G7_ETFD_MOUSE	Etfdh	68.05	1	1	3.1354	32000	-0.665507	2	3	2.8198	54000	-0.454255	-0.559881
P58021_TM9S2_MOUSE	Tm9sf2	75.28	1	1	3.3992	28000	-0.683493	2	2	2.9011	56000	-0.44049	-0.561992
O70305_ATX2_MOUSE	Atxn2	136.4	2	2	3.7693	85000	-0.427183	1	1	4.2215	18000	-0.702031	-0.564607
Q7TPM1_PRC2B_MOUSE	Prrc2b	160.81	2	3	2.9468	62000	-0.530607	2	2	3.4276	33000	-0.598791	-0.564699
P62305_RUXE_MOUSE	Snrpe	10.8	1	1	2.7637	13000	-0.750943	1	1	2.2448	65000	-0.378546	-0.564745
P61924_COPZ1_MOUSE	Copz1	20.19	1	1	4.5154	51000	-0.58007	1	1	3.2763	40000	-0.550612	-0.565341
O88587_COMT_MOUSE	Comt	29.47	1	1	2.3398	69000	-0.49913	1	2	3.6297	28000	-0.633204	-0.566167
Q9ES46_PARVB_MOUSE	Parvb	41.64	1	1	2.0845	46000	-0.602553	1	1	4.6368	43000	-0.529964	-0.566259
P70268_PKN1_MOUSE	Pkn1	104.35	2	2	2.5691	15000	-0.74195	2	2	3.3712	63000	-0.392311	-0.567131
Q9JJZ6_KLF13_MOUSE	Klf13	31.12	1	1	3.0705	47000	-0.598057	1	1	3.6221	42000	-0.536847	-0.567452
Q3U5F4_YRDC_MOUSE	Yrdc	29.44	1	1	3.0597	65000	-0.517117	1	1	2.012	30000	-0.619439	-0.568278
Q9D6Y9_GLGB_MOUSE	Gbe1	80.31	1	1	3.5879	55000	-0.562083	1	1	2.9253	36000	-0.578143	-0.570113
P70202_LXN_MOUSE	Lxn	25.48	1	1	3.4452	53000	-0.571077	1	1	3.4417	37000	-0.57126	-0.571168
Q8VC19_HEM1_MOUSE	Alas1	70.97	1	1	3.0111	30000	-0.6745	2	2	2.7121	52000	-0.46802	-0.57126
Q78HU3_MB12A_MOUSE	Mvb12a	28.69	1	1	3.3802	39000	-0.63403	2	2	3.009	46000	-0.509316	-0.571673
Q8VEL2_MTMRE_MOUSE	Mtmr14	72.4	3	3	2.2382	48000	-0.59356	1	1	3.0141	40000	-0.550612	-0.572086
Q8BG73_SH3L2_MOUSE	Sh3bgrl2	12.25	1	1	2.8456	51000	-0.58007	1	1	3.1054	36000	-0.578143	-0.579106
E9PVP1_E9PVP1_MOUSE	Aim1	184.62	1	1	3.4239	7800	-0.774326	2	3	3.0953	64000	-0.385429	-0.579877
Q61191_HCFC1_MOUSE	Hcfc1	210.31	2	2	1.9587	64000	-0.521613	1	1	3.0595	27000	-0.640087	-0.58085
Q62261_SPTB2_MOUSE	Sptbn1	274.05	1	1	3.4109	25000	-0.696983	2	2	2.7555	52000	-0.46802	-0.582502
P70429_EVL_MOUSE	Evl	44.31	2	2	3.6397	57000	-0.55309	1	1	3.5791	31000	-0.612556	-0.582823
Q9CQH7_BT3L4_MOUSE	Btf3l4	17.26	1	1	4.2099	17000	-0.732957	2	2	3.1428	57000	-0.433607	-0.583282
O35658_C1QBP_MOUSE	C1qbp	30.99	1	1	2.7472	43000	-0.616043	1	1	2.6718	40000	-0.550612	-0.583328
Q3UPL0_SC31A_MOUSE	Sec31a	133.49	2	2	4.151	63000	-0.52611	1	1	2.7592	26000	-0.646969	-0.58654
Q91Z69_SRGP1_MOUSE	Srgap1	121.35	1	1	3.2976	63000	-0.52611	1	2	2.4069	26000	-0.646969	-0.58654
Q6P9R2_OXSR1_MOUSE	Oxsr1	58.18	3	3	2.2394	38000	-0.638527	1	1	3.9703	42000	-0.536847	-0.587687
Q8R2M2_TDIF2_MOUSE	Dnttip2	84.23	2	2	2.1761	64000	-0.521613	1	1	3.7573	25000	-0.653852	-0.587733
Q8BY71_HAT1_MOUSE	Hat1	49.25	2	2	4.289	67000	-0.508123	1	1	3.9316	23000	-0.667617	-0.58787
Q9CPX6_ATG3_MOUSE	Atg3	35.77	1	1	2.8034	21000	-0.71497	1	1	3.7007	53000	-0.461138	-0.588054
Q9CR61_NDUB7_MOUSE	Ndufb7	16.32	1	1	2.7978	65000	-0.517117	1	1	3.4775	24000	-0.660735	-0.588926
E9Q3G8_E9Q3G8_MOUSE	Nup153	151.91	1	1	2.5195	31000	-0.670003	2	2	2.3845	46000	-0.509316	-0.58966
Q6P549_SHIP2_MOUSE	Inppl1	138.89	1	2	2.2865	12000	-0.75544	3	3	3.3417	58000	-0.426724	-0.591082
Q6PD03_2A5A_MOUSE	Ppp2r5a	56.31	1	1	2.8628	18000	-0.72846	1	1	3.7864	54000	-0.454255	-0.591358
Q9EQY5_Q9EQY5_MOUSE	Fcrls	55.75	2	2	3.1286	33000	-0.66101	2	2	4.1182	44000	-0.523082	-0.592046
P48758_CBR1_MOUSE	Cbr1	30.62	1	1	4.0167	2100	-0.799957	2	2	3.8857	64000	-0.385429	-0.592693
O09012_PEX5_MOUSE	Pex5	70.71	2	3	3.5506	89000	-0.409197	1	1	4.3279	7000	-0.77774	-0.593468
Q8C2E7_STRUM_MOUSE	Kiaa0196	134.02	1	1	2.8824	20000	-0.719467	2	2	2.7682	52000	-0.46802	-0.593744
Q61035_SYHC_MOUSE	Hars	57.4	1	1	2.0325	32000	-0.665507	1	1	2.6264	44000	-0.523082	-0.594294
Q9QXZ0_MACF1_MOUSE	Macf1	831.36	3	3	2.9825	48000	-0.59356	3	3	2.9852	33000	-0.598791	-0.596175
Q99KR8_FUCO2_MOUSE	Fuca2	53.61	1	1	2.4299	77000	-0.463157	1	1	3.8776	13000	-0.736444	-0.5998
P63213_GBG2_MOUSE	Gng2	7.85	1	1	2.8355	63000	-0.52611	1	1	2.5969	22000	-0.6745	-0.600305
Q3TC46_PATL1_MOUSE	Patl1	86.72	1	1	3.7323	66000	-0.51262	1	1	3.0019	20000	-0.688265	-0.600443
Q6ZWS8_SPOP_MOUSE	Spop	42.1	2	2	3.0617	46000	-0.602553	1	1	3.3495	33000	-0.598791	-0.600672
P97496_SMRC1_MOUSE	Smarcc1	122.81	2	2	3.1654	58000	-0.548593	1	1	2.5418	25000	-0.653852	-0.601223
O55201_SPT5H_MOUSE	Supt5h	120.59	2	2	4.1399	44000	-0.611547	1	1	4.3406	34000	-0.591908	-0.601727
Q9JKB3_YBOX3_MOUSE	Ybx3	38.79	1	1	4.5365	70000	-0.494633	1	1	3.3507	17000	-0.708913	-0.601773
Q3TCJ1_F175B_MOUSE	Fam175b	46.91	2	2	3.0771	53000	-0.571077	1	1	2.7089	28000	-0.633204	-0.60214
P19096_FAS_MOUSE	Fasn	272.26	2	2	3.5942	60000	-0.5396	1	1	3.7784	23000	-0.667617	-0.603609
Q9D787_PPIL2_MOUSE	Ppil2	59.03	1	1	1.9789	18000	-0.72846	1	1	2.4361	50000	-0.481786	-0.605123
Q9CYN9_RENR_MOUSE	Atp6ap2	39.07	1	1	3.0082	30000	-0.6745	1	1	2.9467	42000	-0.536847	-0.605673
Q60676_PPP5_MOUSE	Ppp5c	56.84	1	1	3.1678	43000	-0.616043	1	1	3.9146	33000	-0.598791	-0.607417
Q9JKF7_RM39_MOUSE	Mrpl39	38.52	2	2	3.2057	52000	-0.575573	1	1	4.1731	27000	-0.640087	-0.60783
O08797_O08797_MOUSE	Serpinb9	42.23	2	2	2.85	52000	-0.575573	1	1	3.336	27000	-0.640087	-0.60783
Q6ZPT1_KLHL9_MOUSE	Klhl9	69.35	1	1	4.1336	62000	-0.530607	1	1	3.5751	20000	-0.688265	-0.609436
Q9D0R8_LSM12_MOUSE	Lsm12	21.69	1	1	3.2643	45000	-0.60705	1	1	3.5273	31000	-0.612556	-0.609803
Q3UHX2_HAP28_MOUSE	Pdap1	20.59	1	1	3.1941	48000	-0.59356	1	1	2.5413	29000	-0.626321	-0.609941
Q3UGP9_LRC58_MOUSE	Lrrc58	40.11	1	1	2.7351	5900	-0.78287	2	2	3.0657	56000	-0.44049	-0.61168
P12399_CTL2A_MOUSE	Ctla2a	15.87	1	1	2.8498	44000	-0.611547	1	1	2.6491	31000	-0.612556	-0.612051
Q9DB73_NB5R1_MOUSE	Cyb5r1	34.11	1	1	4.5999	9600	-0.766232	2	2	2.4994	53000	-0.461138	-0.613685
P22892_AP1G1_MOUSE	Ap1g1	91.29	1	1	2.1884	2400	-0.798608	2	2	2.9668	57000	-0.433607	-0.616108
P59997_KDM2A_MOUSE	Kdm2a	132.59	2	2	1.6959	48000	-0.59356	1	1	2.658	27000	-0.640087	-0.616823
Q8BP92_RCN2_MOUSE	Rcn2	37.25	1	1	2.3124	57000	-0.55309	1	1	5.4361	21000	-0.681383	-0.617236
Q9ERR1_NDEL1_MOUSE	Ndel1	38.34	1	1	1.9571	21000	-0.71497	1	1	2.1078	44000	-0.523082	-0.619026
Q9CQW1_YKT6_MOUSE	Ykt6	22.3	2	2	3.8247	50000	-0.584567	1	1	3.6637	25000	-0.653852	-0.619209
P63154_CRNL1_MOUSE	Crnkl1	83.36	1	1	3.1655	71000	-0.490137	1	1	3.6311	11000	-0.750209	-0.620173
Q8BIG4_FBX28_MOUSE	Fbxo28	40.95	1	1	4.3954	54000	-0.56658	1	1	3.2653	22000	-0.6745	-0.62054
P49722_PSA2_MOUSE	Psma2	25.91	1	1	4.0907	20000	-0.719467	2	2	3.1612	44000	-0.523082	-0.621274
Q9CQN1_TRAP1_MOUSE	Trap1	80.16	2	2	3.1364	47000	-0.598057	1	1	4.0657	26000	-0.646969	-0.622513
P62257_UBE2H_MOUSE	Ube2h	20.64	1	1	3.125	33000	-0.66101	1	1	2.5432	35000	-0.585026	-0.623018
P61021_RAB5B_MOUSE	Rab5b	23.69	2	2	2.537	74000	-0.476647	1	1	3.0383	8200	-0.769481	-0.623064
P13609_SRGN_MOUSE	Srgn	16.7	1	1	3.4919	59000	-0.544097	1	1	2.0667	18000	-0.702031	-0.623064
Q9CZX9_EMC4_MOUSE	Emc4	20.1	1	1	2.6744	39000	-0.63403	1	1	3.4648	31000	-0.612556	-0.623293
Q9DAS9_GBG12_MOUSE	Gng12	7.99	2	2	2.4544	11000	-0.759937	1	2	2.8579	49000	-0.488668	-0.624303
Q8CIM5_GPR84_MOUSE	Gpr84	43.69	1	1	4.5277	17000	-0.732957	1	1	4.6116	45000	-0.516199	-0.624578
Q8R088_GLP3L_MOUSE	Golph3l	32.89	1	1	3.1388	32000	-0.665507	1	1	3.2047	35000	-0.585026	-0.625266
P25425_PO2F1_MOUSE	Pou2f1	79.5	1	1	2.5708	41000	-0.625037	1	1	2.5252	29000	-0.626321	-0.625679
Q99J36_THUM1_MOUSE	Thumpd1	38.86	1	1	3.9147	47000	-0.598057	1	1	4.1599	25000	-0.653852	-0.625954
Q9JLJ5_ELOV1_MOUSE	Elovl1	32.66	1	1	3.5135	42000	-0.62054	1	1	3.5305	28000	-0.633204	-0.626872
Q8BYW1_RHG25_MOUSE	Arhgap25	73.34	2	2	2.6912	38000	-0.638527	1	1	2.0335	30000	-0.619439	-0.628983
Q6NXL1_Q6NXL1_MOUSE	Sec24d	112.6	2	3	3.0748	24000	-0.70148	2	2	3.6263	39000	-0.557495	-0.629487
P20108_PRDX3_MOUSE	Prdx3	28.11	1	1	3.0823	40000	-0.629533	1	1	4.3758	28000	-0.633204	-0.631369
Q05512_MARK2_MOUSE	Mark2	86.25	2	2	2.6317	66000	-0.51262	1	1	2.627	9500	-0.760533	-0.636577
Q9WV86_KTNA1_MOUSE	Katna1	55.91	1	1	2.3287	23000	-0.705977	1	1	2.8634	37000	-0.57126	-0.638618
Q920Q4_VPS16_MOUSE	Vps16	94.87	1	1	2.7662	29000	-0.678997	1	1	2.3363	33000	-0.598791	-0.638894
Q9QXD8_LIMD1_MOUSE	Limd1	71.38	1	1	3.3991	33000	-0.66101	1	1	3.9376	30000	-0.619439	-0.640224
P50429_ARSB_MOUSE	Arsb	59.61	1	1	2.2375	2300	-0.799058	2	2	2.8572	50000	-0.481786	-0.640422
Q8JZR0_ACSL5_MOUSE	Acsl5	76.16	1	1	4.3918	17000	-0.732957	2	2	3.2678	40000	-0.550612	-0.641784
P70295_AUP1_MOUSE	Aup1	46.09	1	1	3.2003	38000	-0.638527	1	1	3.3704	26000	-0.646969	-0.642748
Q8R5L3_VPS39_MOUSE	Vps39	101.63	2	2	2.9334	48000	-0.59356	2	2	2.5313	19000	-0.695148	-0.644354
Q8BMA6_SRP68_MOUSE	Srp68	70.53	1	1	3.6115	31000	-0.670003	3	3	3.3443	30000	-0.619439	-0.644721
P97814_PPIP1_MOUSE	Pstpip1	47.56	2	2	2.8987	54000	-0.56658	1	1	2.4985	14000	-0.729561	-0.648071
P97452_BOP1_MOUSE	Bop1	82.49	2	2	2.7256	53000	-0.571077	1	1	2.1314	14000	-0.729561	-0.650319
Q8BYI6_PCAT2_MOUSE	Lpcat2	60.22	2	2	3.117	34000	-0.656513	1	1	3.4317	26000	-0.646969	-0.651741
Q8BFV2_PCID2_MOUSE	Pcid2	46.1	2	2	3.0016	40000	-0.629533	1	1	4.0371	22000	-0.6745	-0.652017
P54731_FAF1_MOUSE	Faf1	73.82	1	1	2.453	23000	-0.705977	1	1	2.2753	33000	-0.598791	-0.652384
Q80U78_PUM1_MOUSE	Pum1	126.54	2	2	3.3956	49000	-0.589063	1	1	2.2274	16000	-0.715796	-0.65243
O35448_PPT2_MOUSE	Ppt2	34.34	1	1	3.3541	35000	-0.652017	1	1	2.0469	25000	-0.653852	-0.652934
Q99LE6_ABCF2_MOUSE	Abcf2	71.74	1	1	3.5057	7100	-0.777474	2	2	3.3145	43000	-0.529964	-0.653719
Q8VEM1_GOLI_MOUSE	Rnf130	46.35	1	1	3.934	14000	-0.746447	1	1	2.9214	38000	-0.564378	-0.655412
Q6PDG5_SMRC2_MOUSE	Smarcc2	132.52	3	3	3.9089	52000	-0.575573	1	1	5.1066	13000	-0.736444	-0.656009
Q9Z0H4_CELF2_MOUSE	Celf2	54.24	1	1	2.4723	52000	-0.575573	1	1	4.5334	13000	-0.736444	-0.656009
Q8BGS0_MAK16_MOUSE	Mak16	35.16	1	1	2.9371	33000	-0.66101	1	1	3.0667	25000	-0.653852	-0.657431
Q793I8_TIFA_MOUSE	Tifa	21.55	1	1	2.4982	15000	-0.74195	1	1	3.3663	36000	-0.578143	-0.660046
P28563_DUS1_MOUSE	Dusp1	39.34	1	1	2.3754	44000	-0.611547	1	1	2.3071	17000	-0.708913	-0.66023
A2AUP5_A2AUP5_MOUSE	Pfkfb3	58.93	1	1	3.0166	37000	-0.643023	1	1	2.8835	21000	-0.681383	-0.662203
Q9JKF4_CLC6A_MOUSE	Clec6a	24.31	1	1	3.0268	9400	-0.767131	1	1	3.536	39000	-0.557495	-0.662313
Q9D892_ITPA_MOUSE	Itpa	21.88	1	1	3.2897	35000	-0.652017	1	1	3.6534	22000	-0.6745	-0.663258
Q56A08_GPKOW_MOUSE	Gpkow	53.8	1	1	2.3654	55000	-0.562083	1	1	2.6969	7900	-0.771545	-0.666814
Q91YR7_PRP6_MOUSE	Prpf6	106.65	1	1	4.4856	41000	-0.625037	1	1	3.7662	17000	-0.708913	-0.666975
Q8K4Z3_NNRE_MOUSE	Apoa1bp	30.95	2	2	2.3701	47000	-0.598057	1	1	2.6202	13000	-0.736444	-0.66725
P97379_G3BP2_MOUSE	G3bp2	54.05	1	2	3.1802	4100	-0.790964	2	2	3.8618	41000	-0.54373	-0.667347
Q8BGE6_ATG4B_MOUSE	Atg4b	44.35	1	1	4.1275	19000	-0.723963	1	1	3.9053	31000	-0.612556	-0.66826
Q3UQ44_IQGA2_MOUSE	Iqgap2	180.42	1	1	3.0796	22000	-0.710473	1	1	3.3674	29000	-0.626321	-0.668397
P70699_LYAG_MOUSE	Gaa	106.18	1	1	3.5934	27000	-0.68799	1	1	2.923	25000	-0.653852	-0.670921
Q6ZQK5_ACAP2_MOUSE	Acap2	87.16	2	2	4.231	30000	-0.6745	1	1	3.6877	23000	-0.667617	-0.671059
Q923W1_TGS1_MOUSE	Tgs1	96.73	1	1	3.6809	29000	-0.678997	1	1	2.9765	23000	-0.667617	-0.673307
P61211_ARL1_MOUSE	Arl1	20.4	1	1	2.4175	36000	-0.64752	1	1	2.3757	18000	-0.702031	-0.674775
Q6PDY2_AEDO_MOUSE	Ado	28.35	1	1	4.0261	13000	-0.750943	1	1	3.5494	33000	-0.598791	-0.674867
Q925U4_EDEM1_MOUSE	Edem1	73.65	1	1	1.9629	13000	-0.750943	1	1	3.2594	33000	-0.598791	-0.674867
P06795_MDR1B_MOUSE	Abcb1b	140.9	1	1	3.2908	28000	-0.683493	1	1	3.4604	23000	-0.667617	-0.675555
Q9EQC5_NTKL_MOUSE	Scyl1	89.1	2	2	3.703	37000	-0.643023	1	1	2.3526	17000	-0.708913	-0.675968
P58044_IDI1_MOUSE	Idi1	26.27	1	2	3.4491	18000	-0.72846	1	1	2.3869	29000	-0.626321	-0.677391
O35900_LSM2_MOUSE	Lsm2	10.83	1	1	3.6478	13000	-0.750943	1	1	4.848	32000	-0.605673	-0.678308
Q8BUR3_FOXJ3_MOUSE	Foxj3	68.91	1	1	2.8409	32000	-0.665507	1	2	2.1973	19000	-0.695148	-0.680327
Q8CFE3_RCOR1_MOUSE	Rcor1	52.47	1	1	3.4748	27000	-0.68799	1	1	3.6911	22000	-0.6745	-0.681245
P60824_CIRBP_MOUSE	Cirbp	18.6	1	1	3.2285	8200	-0.772527	1	1	2.1114	34000	-0.591908	-0.682218
O70378_EMC8_MOUSE	Emc8	23.33	1	1	4.4179	9200	-0.768031	1	1	4.8989	33000	-0.598791	-0.683411
O70566_DIAP2_MOUSE	Diaph2	124.79	1	1	3.0381	35000	-0.652017	1	1	3.1255	16000	-0.715796	-0.683906
Q7TMY8_HUWE1_MOUSE	Huwe1	482.33	1	1	5.218	33000	-0.66101	1	1	3.7311	17000	-0.708913	-0.684962
A2AIX1_A2AIX1_MOUSE	Sec16a	256.31	1	1	3.4532	17000	-0.732957	1	1	2.7026	27000	-0.640087	-0.686522
A2AIV8_CARD9_MOUSE	Card9	62.42	2	2	3.4002	24000	-0.70148	1	1	4.649	22000	-0.6745	-0.68799
Q8BMB3_IF4E2_MOUSE	Eif4e2	28.25	1	1	3.3729	23000	-0.705977	1	1	3.1147	22000	-0.6745	-0.690238
P23591_FCL_MOUSE	Tsta3	35.86	1	1	3.9114	19000	-0.723963	1	1	3.9778	24000	-0.660735	-0.692349
Q9D4V0_EKI1_MOUSE	Etnk1	41.96	1	1	2.2399	34000	-0.656513	1	1	3.3629	14000	-0.729561	-0.693037
Q6PGL7_FAM21_MOUSE	Fam21	145.22	2	2	2.7373	37000	-0.643023	2	2	2.4284	11000	-0.750209	-0.696616
P56960_EXOSX_MOUSE	Exosc10	100.88	1	1	3.1514	5900	-0.78287	2	2	3.1297	31000	-0.612556	-0.697713
Q8R3N1_NOP14_MOUSE	Nop14	98.71	1	1	3.299	42000	-0.62054	1	1	3.7174	6900	-0.778428	-0.699484
O35857_TIM44_MOUSE	Timm44	51.06	1	1	2.838	34000	-0.656513	1	1	3.6305	12000	-0.743327	-0.69992
Q80TM9_NISCH_MOUSE	Nisch	174.9	1	1	2.9901	26000	-0.692487	1	1	4.3745	17000	-0.708913	-0.7007
Q8BFY6_PEF1_MOUSE	Pef1	29.21	1	1	2.9903	9100	-0.76848	2	2	2.7031	28000	-0.633204	-0.700842
Q9WTQ8_TIM23_MOUSE	Timm23	21.96	1	1	3.4815	17000	-0.732957	1	1	4.1252	22000	-0.6745	-0.703728
P47955_RLA1_MOUSE	Rplp1	11.47	2	2	3.2646	26000	-0.692487	1	1	3.1487	16000	-0.715796	-0.704141
Q8BN21_VRK2_MOUSE	Vrk2	58.08	1	1	2.2728	6000	-0.78242	1	1	3.8752	29000	-0.626321	-0.704371
Q9ERK4_XPO2_MOUSE	Cse1l	110.38	1	1	3.3011	19000	-0.723963	1	1	4.798	20000	-0.688265	-0.706114
Q80UM7_MOGS_MOUSE	Mogs	91.77	1	1	2.8726	13000	-0.750943	1	1	2.0174	23000	-0.667617	-0.70928
Q61048_WBP4_MOUSE	Wbp4	42.11	1	1	2.9166	11000	-0.759937	1	1	3.3363	24000	-0.660735	-0.710336
Q9CYR6_AGM1_MOUSE	Pgm3	59.42	1	1	3.6997	17000	-0.732957	1	1	5.0633	20000	-0.688265	-0.710611
Q3UHH1_ZSWM8_MOUSE	Zswim8	196.94	1	1	3.6657	7800	-0.774326	2	2	2.7948	26000	-0.646969	-0.710648
P23708_NFYA_MOUSE	Nfya	36.76	1	2	3.9113	8200	-0.772527	1	1	3.045	25000	-0.653852	-0.71319
Q8C079_STRP1_MOUSE	Strip1	95.52	1	2	1.9853	14000	-0.746447	1	1	2.5331	21000	-0.681383	-0.713915
Q9JJT9_PHAX_MOUSE	Phax	43.22	1	1	2.927	7400	-0.776125	1	1	2.2816	25000	-0.653852	-0.714988
D3Z0M9_D3Z0M9_MOUSE	Ddx23	95.44	1	1	2.1069	2800	-0.796809	1	1	3.2273	28000	-0.633204	-0.715007
Q8CD10_MICU2_MOUSE	Micu2	49.44	1	1	4.4539	27000	-0.68799	1	1	4.0923	12000	-0.743327	-0.715658
Q9DC63_FBX3_MOUSE	Fbxo3	55.19	1	1	3.4542	14000	-0.746447	1	1	3.1838	20000	-0.688265	-0.717356
Q8K2V1_PP4R1_MOUSE	Ppp4r1	106.23	1	1	2.7463	29000	-0.678997	1	1	3.013	10000	-0.757092	-0.718044
Q9CQU3_RER1_MOUSE	Rer1	22.97	1	1	4.4352	29000	-0.678997	1	1	3.9688	9800	-0.758468	-0.718733
Q920I9_WDR7_MOUSE	Wdr7	163.35	1	1	2.7516	22000	-0.710473	1	1	3.0833	14000	-0.729561	-0.720017
Q3UA37_QRIC1_MOUSE	Qrich1	86.5	1	1	1.9558	26000	-0.692487	1	1	2.6075	9900	-0.75778	-0.725133
Q505F5_LRC47_MOUSE	Lrrc47	63.55	1	2	4.0122	25000	-0.696983	1	1	3.6276	9300	-0.76191	-0.729447
Q61083_M3K2_MOUSE	Map3k2	69.53	1	1	3.1258	13000	-0.750943	1	1	3.5777	16000	-0.715796	-0.73337
Q8K268_ABCF3_MOUSE	Abcf3	79.82	1	1	2.6138	8400	-0.771628	1	1	3.0241	19000	-0.695148	-0.733388
Q61508_ECM1_MOUSE	Ecm1	62.79	1	1	2.6781	30000	-0.6745	1	1	3.2382	4700	-0.79357	-0.734035
O08800_SPB8_MOUSE	Serpinb8	42.12	1	1	3.308	11000	-0.759937	1	1	3.5896	17000	-0.708913	-0.734425
Q9ERS2_NDUAD_MOUSE	Ndufa13	16.85	1	1	2.6628	11000	-0.759937	1	1	2.0367	17000	-0.708913	-0.734425
Q8JZM7_CDC73_MOUSE	Cdc73	60.54	1	2	3.755	8900	-0.76938	1	1	3.8603	16000	-0.715796	-0.742588
Q9D6V8_PAIP2_MOUSE	Paip2	14.69	1	1	3.3757	8600	-0.770729	1	1	3.3631	15000	-0.722679	-0.746704
Q3TKY6_CWC27_MOUSE	Cwc27	53.51	1	1	4.2697	3800	-0.792313	2	2	3.8773	18000	-0.702031	-0.747172
Q8VCF1_CANT1_MOUSE	Cant1	45.62	1	1	3.4268	11000	-0.759937	1	1	2.8158	12000	-0.743327	-0.751632
P52912_TIA1_MOUSE	Tia1	42.77	1	1	2.5053	8600	-0.770729	1	1	3.0271	12000	-0.743327	-0.757028
Q64442_DHSO_MOUSE	Sord	38.22	1	1	3.1333	4900	-0.787366	1	1	2.6842	14000	-0.729561	-0.758464
Q80UJ7_RB3GP_MOUSE	Rab3gap1	110.13	1	1	2.5571	6000	-0.78242	1	1	2.6007	13000	-0.736444	-0.759432
Q810D6_GRWD1_MOUSE	Grwd1	49.19	1	1	3.4533	11000	-0.759937	1	1	3.2918	9600	-0.759845	-0.759891
Q9EPL9_ACOX3_MOUSE	Acox3	78.35	1	1	4.6042	6600	-0.779722	1	1	4.4509	11000	-0.750209	-0.764966
Q8K1X1_WDR11_MOUSE	Wdr11	135.85	1	1	3.0528	6200	-0.781521	1	1	3.7169	9400	-0.761221	-0.771371
O88983_STX8_MOUSE	Stx8	26.91	1	1	3.2851	8000	-0.773427	1	1	2.7554	6700	-0.779805	-0.776616
Q6ZPY7_KDM3B_MOUSE	Kdm3b	170.77	1	1	2.0344	3500	-0.793662	1	1	2.0055	9200	-0.762598	-0.77813
Q6PF93_PK3C3_MOUSE	Pik3c3	101.42	1	1	3.2305	8800	-0.769829	1	1	2.5949	3900	-0.799076	-0.784453

## Sheet: Uninfected
Gene Name	Gene Symbol	MWT(kDa)	Unique S1	Total S1	AVG S1	Sum Intensity S1	Modifed Z-Score S1	Unique S2	Total S2	AVG S2	Sum Intensity S2	Modifed Z-Score S2	Average MZ-Score S1 and S2
Q8BFZ3_ACTBL_MOUSE	Actbl2	41.98	4	23	3.1605	58000000	40.399	3	27	3.5563	360000000	484.817	262.608
P08226_APOE_MOUSE	Apoe	35.84	15	34	2.7926	300000000	212.219	13	88	2.7107	180000000	241.997	227.108
P50516_VATA_MOUSE	Atp6v1a	68.28	37	76	3.2512	140000000	98.619	26	68	3.1402	160000000	215.017	156.818
P38647_GRP75_MOUSE	Hspa9	73.42	28	61	3.4236	200000000	141.219	21	46	3.3615	94000000	125.983	133.601
P97429_ANXA4_MOUSE	Anxa4	35.89	17	43	3.0727	130000000	91.519	15	55	3.1035	110000000	147.567	119.543
Q91VI7_RINI_MOUSE	Rnh1	49.78	27	49	4.1115	170000000	119.919	26	138	2.9395	84000000	112.493	116.206
P62814_VATB2_MOUSE	Atp6v1b2	56.51	28	60	3.3512	120000000	84.419	21	56	3.6765	110000000	147.567	115.993
P01898_HA10_MOUSE	H2-Q10	37.23	5	21	3.4601	77000000	53.889	5	13	3.2176	130000000	174.547	114.218
P01899_HA11_MOUSE	H2-D1	40.81	11	37	2.9817	180000000	127.019	11	26	2.5015	72000000	96.3051	111.662
P60843_IF4A1_MOUSE	Eif4a1	46.12	21	45	2.8857	120000000	84.419	17	37	3.2621	98000000	131.379	107.899
Q9Z0M5_LICH_MOUSE	Lipa	45.3	8	17	2.529	62000000	43.239	14	29	3.2524	110000000	147.567	95.4031
P01887_B2MG_MOUSE	B2m	13.77	4	6	2.6741	180000000	127.019	5	22	2.3621	45000000	59.8821	93.4506
P16675_PPGB_MOUSE	Ctsa	53.81	17	45	3.1717	86000000	60.279	13	27	3.3003	56000000	74.7211	67.5001
P26041_MOES_MOUSE	Msn	67.72	29	47	3.1902	98000000	68.799	21	50	3.0186	47000000	62.5801	65.6896
O89017_LGMN_MOUSE	Lgmn	49.34	13	23	3.3731	65000000	45.369	10	41	3.1513	59000000	78.7681	62.0686
E9PYB0_E9PYB0_MOUSE	Ahnak2	182.5	13	20	3.9808	35000000	24.069	11	22	3.8421	63000000	84.1641	54.1166
P11835_ITB2_MOUSE	Itgb2	84.97	23	44	3.2489	84000000	58.859	20	48	3.3747	34000000	45.0431	51.9511
A1L314_MPEG1_MOUSE	Mpeg1	78.34	19	33	3.1672	40000000	27.619	20	38	2.9735	57000000	76.0701	51.8446
G5E829_AT2B1_MOUSE	Atp2b1	134.66	26	37	3.3418	130000000	91.519	18	22	3.5823	6600000	8.08051	49.7998
Q60854_SPB6_MOUSE	Serpinb6	42.57	21	39	3.4444	63000000	43.949	13	25	3.4047	38000000	50.4391	47.1941
P56480_ATPB_MOUSE	Atp5b	56.27	21	44	3.1932	49000000	34.009	21	32	3.1468	45000000	59.8821	46.9456
O08992_SDCB1_MOUSE	Sdcbp	32.36	6	11	3.2571	29000000	19.809	5	12	3.6463	55000000	73.3721	46.5906
P70290_EM55_MOUSE	Mpp1	52.19	20	37	3.1209	53000000	36.849	18	24	3.1187	42000000	55.8351	46.3421
P43883_PLIN2_MOUSE	Plin2	46.62	15	30	3.3798	51000000	35.429	12	35	3.289	42000000	55.8351	45.6321
P37040_NCPR_MOUSE	Por	77	23	44	3.1155	66000000	46.079	18	32	3.3145	33000000	43.6941	44.8866
P09581_CSF1R_MOUSE	Csf1r	109.11	21	36	3.481	55000000	38.269	23	39	3.1732	35000000	46.3921	42.3306
P63101_1433Z_MOUSE	Ywhaz	27.75	12	18	3.6258	50000000	34.719	10	114	3.2597	36000000	47.7411	41.2301
P10649_GSTM1_MOUSE	Gstm1	25.95	10	14	2.9252	31000000	21.229	10	26	3.1198	46000000	61.2311	41.2301
P26040_EZRI_MOUSE	Ezr	69.36	11	23	2.9286	46000000	31.879	9	12	2.8583	36000000	47.7411	39.8101
O35405_PLD3_MOUSE	Pld3	54.35	11	25	3.0353	44000000	30.459	11	17	3.4128	37000000	49.0901	39.7746
P08113_ENPL_MOUSE	Hsp90b1	92.42	23	34	3.2139	55000000	38.269	20	30	2.9844	31000000	40.9961	39.6326
Q3TW96_UAP1L_MOUSE	Uap1l1	56.58	20	34	3.0244	45000000	31.169	11	27	3.0627	35000000	46.3921	38.7806
Q91ZX7_LRP1_MOUSE	Lrp1	504.41	68	100	3.0109	58000000	40.399	42	47	3.4764	24000000	31.5531	35.9761
Q99PT1_GDIR1_MOUSE	Arhgdia	23.39	9	17	3.3276	36000000	24.779	10	16	3.2536	33000000	43.6941	34.2366
P17918_PCNA_MOUSE	Pcna	28.77	12	22	2.8978	48000000	33.299	7	13	3.3007	26000000	34.2511	33.7751
P61161_ARP2_MOUSE	Actr2	44.73	17	26	3.2069	44000000	30.459	12	19	3.1148	28000000	36.9491	33.7041
Q61830_MRC1_MOUSE	Mrc1	164.87	34	55	2.9726	48000000	33.299	27	33	3.3562	25000000	32.9021	33.1006
Q07797_LG3BP_MOUSE	Lgals3bp	64.45	17	30	3.335	39000000	26.909	14	23	3.4923	28000000	36.9491	31.9291
Q8BGQ7_SYAC_MOUSE	Aars	106.84	28	45	3.6378	48000000	33.299	25	31	3.7339	22000000	28.8551	31.0771
P14426_HA13_MOUSE	H2-D1	40.59	5	16	3.7346	27000000	18.389	4	7	3.5351	33000000	43.6941	31.0416
P01901_HA1B_MOUSE	H2-K1	41.28	7	17	3.8378	44000000	30.459	6	9	4.102	24000000	31.5531	31.0061
Q3TRM8_HXK3_MOUSE	Hk3	100.04	21	34	3.7932	34000000	23.359	26	38	3.7521	29000000	38.2981	30.8286
Q99JY9_ARP3_MOUSE	Actr3	47.33	13	23	2.8159	28000000	19.099	12	25	3.1288	31000000	40.9961	30.0476
Q9CQV8_1433B_MOUSE	Ywhab	28.07	10	12	2.9375	41000000	28.329	9	20	2.9129	24000000	31.5531	29.9411
P14901_HMOX1_MOUSE	Hmox1	32.91	8	19	3.0552	40000000	27.619	9	22	3.3398	24000000	31.5531	29.5861
Q8R0X7_SGPL1_MOUSE	Sgpl1	63.64	17	27	3.069	36000000	24.779	8	17	3.3965	26000000	34.2511	29.5151
P16381_DDX3L_MOUSE	D1Pas1	73.1	17	26	3.2942	30000000	20.519	12	19	3.4311	28000000	36.9491	28.7341
Q8VDD5_MYH9_MOUSE	Myh9	226.23	43	58	3.6804	43000000	29.749	31	36	3.3893	20000000	26.1571	27.9531
G3X9N6_G3X9N6_MOUSE	Osbpl8	96.92	19	31	3.3389	29000000	19.809	16	24	3.3779	27000000	35.6001	27.7046
O88844_IDHC_MOUSE	Idh1	46.64	19	36	3.3551	33000000	22.649	18	28	2.8045	24000000	31.5531	27.1011
O35737_HNRH1_MOUSE	Hnrnph1	49.17	9	14	3.2659	61000000	42.529	5	8	3.5973	8800000	11.0483	26.7887
Q9JHU4_DYHC1_MOUSE	Dync1h1	531.71	58	67	2.9348	26000000	17.679	70	77	3.3177	27000000	35.6001	26.6396
Q9QUI0_RHOA_MOUSE	Rhoa	21.77	9	18	3.1271	35000000	24.069	10	24	2.9913	22000000	28.8551	26.4621
Q9Z1G3_VATC1_MOUSE	Atp6v1c1	43.86	15	22	3.0331	31000000	21.229	10	18	3.2334	24000000	31.5531	26.3911
Q8BLF1_NCEH1_MOUSE	Nceh1	45.71	12	16	2.7969	28000000	19.099	12	19	3.3706	25000000	32.9021	26.0006
P05555_ITAM_MOUSE	Itgam	127.4	21	31	3.1623	29000000	19.809	22	27	3.2457	21000000	27.5061	23.6576
Q9QXS1_PLEC_MOUSE	Plec	533.86	61	75	3.0767	35000000	24.069	59	63	3.397	17000000	22.1101	23.0896
Q9D1L0_CHCH2_MOUSE	Chchd2	15.65	3	7	3.2114	27000000	18.389	3	10	3.5037	21000000	27.5061	22.9476
Q8BP47_SYNC_MOUSE	Nars	64.24	16	24	3.1604	42000000	29.039	13	17	3.1351	13000000	16.7141	22.8766
P63038_CH60_MOUSE	Hspd1	60.92	17	32	3.4947	40000000	27.619	18	21	3.6525	14000000	18.0631	22.8411
Q76MZ3_2AAA_MOUSE	Ppp2r1a	65.28	15	23	3.0977	25000000	16.969	16	23	3.2887	21000000	27.5061	22.2376
Q5SSZ5_TENS3_MOUSE	Tns3	155.49	34	54	3.2773	37000000	25.489	20	25	3.3666	14000000	18.0631	21.7761
P62259_1433E_MOUSE	Ywhae	29.16	14	21	3.1947	37000000	25.489	8	15	2.9297	14000000	18.0631	21.7761
P59999_ARPC4_MOUSE	Arpc4	19.65	5	11	2.858	16000000	10.579	5	9	2.9449	25000000	32.9021	21.7406
Q69ZN7_MYOF_MOUSE	Myof	233.18	27	36	3.2302	29000000	19.809	38	44	3.2917	18000000	23.4591	21.6341
P31001_DESM_MOUSE	Des	53.47	2	2	3.5162	29000000	19.809	2	13	2.4928	18000000	23.4591	21.6341
P57759_ERP29_MOUSE	Erp29	28.81	9	20	3.2553	28000000	19.099	9	22	2.896	18000000	23.4591	21.2791
Q9ERK4_XPO2_MOUSE	Cse1l	110.38	4	4	3.3184	760000	-0.2414	6	6	2.8819	32000000	42.3451	21.0519
Q02105_C1QC_MOUSE	C1qc	25.97	6	8	2.3944	51000000	35.429	5	10	2.0787	5500000	6.59661	21.0128
P61027_RAB10_MOUSE	Rab10	22.53	3	9	2.5897	21000000	14.129	5	8	3.3201	21000000	27.5061	20.8176
Q3THS6_METK2_MOUSE	Mat2a	43.66	10	14	3.4477	19000000	12.709	9	19	2.8571	22000000	28.8551	20.7821
P09055_ITB1_MOUSE	Itgb1	88.17	15	23	2.9095	26000000	17.679	9	14	3.0518	18000000	23.4591	20.5691
Q8CGC7_SYEP_MOUSE	Eprs	169.97	28	34	3.3166	49000000	34.009	17	18	3.3873	5500000	6.59661	20.3028
E9Q634_MYO1E_MOUSE	Myo1e	126.74	23	30	2.9303	22000000	14.839	22	31	2.8676	19000000	24.8081	19.8236
P10852_4F2_MOUSE	Slc3a2	58.3	13	33	2.8579	32000000	21.939	8	10	3.2853	13000000	16.7141	19.3266
P14211_CALR_MOUSE	Calr	47.96	11	21	3.0317	29000000	19.809	11	38	2.6579	14000000	18.0631	18.9361
Q8BKC5_IPO5_MOUSE	Ipo5	123.51	25	33	3.3334	27000000	18.389	20	28	3.2546	15000000	19.4121	18.9006
Q08857_CD36_MOUSE	Cd36	52.66	6	12	3.092	34000000	23.359	4	6	3.7707	11000000	14.0161	18.6876
P84078_ARF1_MOUSE	Arf1	20.68	8	16	2.9982	15000000	9.869	8	14	3.6582	21000000	27.5061	18.6876
Q9D0E1_HNRPM_MOUSE	Hnrnpm	77.6	21	31	2.861	46000000	31.879	4	9	2.3685	3500000	3.89861	17.8888
P98078_DAB2_MOUSE	Dab2	82.26	18	31	3.2081	45000000	31.169	5	5	3.5302	3100000	3.35901	17.264
Q99L47_F10A1_MOUSE	St13	41.63	9	14	2.7763	35000000	24.069	6	8	3.4876	8200000	10.2389	17.154
Q9Z0F8_ADA17_MOUSE	Adam17	93	9	13	3.452	43000000	29.749	10	11	3.5198	3900000	4.43821	17.0936
Q9WUM4_COR1C_MOUSE	Coro1c	53.09	8	20	3.0188	20000000	13.419	6	14	3.5111	16000000	20.7611	17.0901
Q60865_CAPR1_MOUSE	Caprin1	78.12	9	17	3.2102	32000000	21.939	8	16	3.2135	9400000	11.8577	16.8984
P97449_AMPN_MOUSE	Anpep	109.58	18	34	3.2631	21000000	14.129	19	49	2.8962	15000000	19.4121	16.7706
Q99020_ROAA_MOUSE	Hnrnpab	30.81	9	15	3.147	21000000	14.129	8	22	2.745	15000000	19.4121	16.7706
Q61990_PCBP2_MOUSE	Pcbp2	38.2	4	8	2.4919	19000000	12.709	7	13	2.7112	16000000	20.7611	16.7351
Q9DBC7_KAP0_MOUSE	Prkar1a	43.16	10	16	3.1099	31000000	21.229	7	10	2.9685	9600000	12.1275	16.6783
P29351_PTN6_MOUSE	Ptpn6	67.52	16	23	3.1485	11000000	7.029	15	38	3.0702	20000000	26.1571	16.5931
Q9QYS9_QKI_MOUSE	Qki	37.65	12	21	2.888	26000000	17.679	9	15	2.7643	12000000	15.3651	16.5221
O09159_MA2B1_MOUSE	Man2b1	114.58	17	31	3.2042	24000000	16.259	14	20	3.2541	13000000	16.7141	16.4866
Q8VEH3_ARL8A_MOUSE	Arl8a	21.38	7	12	2.7263	29000000	19.809	7	14	2.6272	10000000	12.6671	16.2381
Q3UKC1_TAXB1_MOUSE	Tax1bp1	93.57	17	26	2.8786	27000000	18.389	9	14	2.9554	11000000	14.0161	16.2026
Q8BFR4_GNS_MOUSE	Gns	61.14	13	18	2.7424	25000000	16.969	13	19	3.0771	12000000	15.3651	16.1671
P62835_RAP1A_MOUSE	Rap1a	20.97	5	7	3.3432	25000000	16.969	6	13	2.818	12000000	15.3651	16.1671
P51881_ADT2_MOUSE	Slc25a5	32.91	5	8	3.2962	5800000	3.337	6	11	2.8258	22000000	28.8551	16.0961
D3Z7P3_GLSK_MOUSE	Gls	73.92	8	11	3.0468	15000000	9.869	10	12	3.0124	17000000	22.1101	15.9896
Q9CZY3_UB2V1_MOUSE	Ube2v1	16.34	5	6	2.9041	7200000	4.331	5	9	2.6981	21000000	27.5061	15.9186
Q9JM76_ARPC3_MOUSE	Arpc3	20.51	6	12	2.6622	24000000	16.259	3	5	3.0465	12000000	15.3651	15.8121
Q9WU78_PDC6I_MOUSE	Pdcd6ip	95.96	21	26	2.9274	20000000	13.419	16	24	3.8394	14000000	18.0631	15.7411
P42932_TCPQ_MOUSE	Cct8	59.52	16	21	3.1722	20000000	13.419	14	17	3.1644	14000000	18.0631	15.7411
P14152_MDHC_MOUSE	Mdh1	36.49	6	12	3.39	20000000	13.419	7	12	3.0579	14000000	18.0631	15.7411
P50518_VATE1_MOUSE	Atp6v1e1	26.14	9	10	3.2833	29000000	19.809	6	11	2.9124	9000000	11.3181	15.5636
Q920A5_RISC_MOUSE	Scpep1	50.93	8	8	2.9692	10000000	6.319	7	12	3.4154	19000000	24.8081	15.5636
P97384_ANX11_MOUSE	Anxa11	54.04	13	20	3.5755	23000000	15.549	6	12	3.0052	12000000	15.3651	15.4571
Q02053_UBA1_MOUSE	Uba1	117.73	19	30	3.6724	19000000	12.709	21	26	3.8641	14000000	18.0631	15.3861
Q8CIE6_COPA_MOUSE	Copa	138.34	27	36	2.9403	17000000	11.289	22	28	3.18	15000000	19.4121	15.3506
Q9WV80_SNX1_MOUSE	Snx1	58.92	9	16	3.2894	22000000	14.839	8	10	3.2739	12000000	15.3651	15.1021
Q9EQ32_BCAP_MOUSE	Pik3ap1	90.87	15	28	3.2103	20000000	13.419	16	19	3.0378	13000000	16.7141	15.0666
Q9CVB6_ARPC2_MOUSE	Arpc2	34.34	13	16	2.718	31000000	21.229	9	12	3.0319	6900000	8.48521	14.8571
Q3U7R1_ESYT1_MOUSE	Esyt1	121.48	16	27	3.0631	21000000	14.129	21	25	3.08	12000000	15.3651	14.7471
Q9DBG5_PLIN3_MOUSE	Plin3	47.23	15	21	3.5599	19000000	12.709	14	23	3.6242	13000000	16.7141	14.7116
Q02819_NUCB1_MOUSE	Nucb1	53.38	13	20	3.1725	30000000	20.519	9	18	2.759	7100000	8.75501	14.637
Q07076_ANXA7_MOUSE	Anxa7	49.89	11	16	3.3489	20000000	13.419	8	11	3.2712	12000000	15.3651	14.3921
P97333_NRP1_MOUSE	Nrp1	102.93	18	25	3.4467	21000000	14.129	19	26	3.7179	11000000	14.0161	14.0726
P47757_CAPZB_MOUSE	Capzb	31.33	8	11	2.9508	15000000	9.869	8	13	3.0609	14000000	18.0631	13.9661
Q8R1F1_NIBL1_MOUSE	Fam129b	84.76	15	25	3.2374	13000000	8.449	16	21	3.4792	15000000	19.4121	13.9306
G3XA21_G3XA21_MOUSE	Mroh1	180.71	10	14	2.6045	3500000	1.704	11	12	2.9806	20000000	26.1571	13.9306
P54227_STMN1_MOUSE	Stmn1	17.26	5	9	2.8335	13000000	8.449	4	7	2.8065	15000000	19.4121	13.9306
Q61316_HSP74_MOUSE	Hspa4	94.07	19	30	3.4424	24000000	16.259	14	16	3.5715	8800000	11.0483	13.6537
P08775_RPB1_MOUSE	Polr2a	217.04	33	49	2.9498	26000000	17.679	24	30	3.1721	7700000	9.56441	13.6217
P59325_IF5_MOUSE	Eif5	48.94	11	18	3.1824	17000000	11.289	10	13	3.0567	12000000	15.3651	13.3271
P58771_TPM1_MOUSE	Tpm1	32.66	3	10	2.7488	13000000	8.449	4	6	3.0826	14000000	18.0631	13.2561
P09405_NUCL_MOUSE	Ncl	76.68	15	28	2.9989	18000000	11.999	10	12	2.9638	11000000	14.0161	13.0076
Q9EQH3_VPS35_MOUSE	Vps35	91.65	13	20	3.2622	12000000	7.739	18	23	3.1334	14000000	18.0631	12.9011
Q9R0G7_ZEB2_MOUSE	Zeb2	136.53	20	29	3.5022	23000000	15.549	13	14	3.3487	8100000	10.104	12.8265
O09131_GSTO1_MOUSE	Gsto1	27.48	8	12	2.4383	29000000	19.809	4	9	2.6803	4900000	5.78721	12.7981
P99027_RLA2_MOUSE	Rplp2	11.64	4	7	4.4459	24000000	16.259	3	6	3.7813	7500000	9.29461	12.7768
Q9WV54_ASAH1_MOUSE	Asah1	44.64	11	17	2.9851	17000000	11.289	11	15	2.8585	11000000	14.0161	12.6526
P28867_KPCD_MOUSE	Prkcd	77.5	15	21	3.1396	15000000	9.869	13	17	3.1453	12000000	15.3651	12.6171
E9Q7G0_E9Q7G0_MOUSE	Numa1	235.49	22	23	3.5088	33000000	22.649	19	20	3.1943	2500000	2.54961	12.5993
Q99NB9_SF3B1_MOUSE	Sf3b1	145.72	26	31	3.3065	21000000	14.129	15	25	2.8602	8700000	10.9134	12.5212
Q62448_IF4G2_MOUSE	Eif4g2	102.04	13	16	2.7256	17000000	11.289	15	16	2.7726	10000000	12.6671	11.9781
Q8K1B8_URP2_MOUSE	Fermt3	75.59	10	17	3.7211	13000000	8.449	15	19	3.3459	12000000	15.3651	11.9071
P34960_MMP12_MOUSE	Mmp12	54.94	8	10	2.4001	6600000	3.905	10	18	2.5324	15000000	19.4121	11.6586
Q9QYB1_CLIC4_MOUSE	Clic4	28.71	12	21	3.1631	16000000	10.579	9	18	3.4897	9500000	11.9926	11.2858
O70133_DHX9_MOUSE	Dhx9	149.38	23	33	2.8882	15000000	9.869	20	22	3.1766	10000000	12.6671	11.2681
Q8C3J5_DOCK2_MOUSE	Dock2	211.57	24	31	2.8433	20000000	13.419	17	19	3.0913	7300000	9.02481	11.2219
P97369_NCF4_MOUSE	Ncf4	38.68	13	25	3.3565	11000000	7.029	12	14	3.4705	12000000	15.3651	11.1971
Q00612_G6PD1_MOUSE	G6pdx	59.22	17	23	2.6406	21000000	14.129	11	15	3.2966	6700000	8.21541	11.1722
Q9DB05_SNAA_MOUSE	Napa	33.17	13	19	3.073	21000000	14.129	10	20	3.092	6500000	7.94561	11.0373
P26638_SYSC_MOUSE	Sars	58.35	11	13	2.5524	8500000	5.254	11	19	2.9922	13000000	16.7141	10.9841
P61982_1433G_MOUSE	Ywhag	28.28	4	5	4.1257	17000000	11.289	5	8	3.7541	8500000	10.6436	10.9663
Q9Z1R2_BAG6_MOUSE	Bag6	120.96	15	19	3.1137	12000000	7.739	8	8	3.5571	11000000	14.0161	10.8776
P08752_GNAI2_MOUSE	Gnai2	40.46	10	16	3.4035	12000000	7.739	10	13	3.2237	11000000	14.0161	10.8776
P62821_RAB1A_MOUSE	Rab1A	22.66	8	8	3.1456	12000000	7.739	6	11	3.2388	11000000	14.0161	10.8776
P12265_BGLR_MOUSE	Gusb	74.15	12	14	2.9497	10000000	6.319	13	19	2.7076	12000000	15.3651	10.8421
P23116_EIF3A_MOUSE	Eif3a	161.84	20	34	2.6426	16000000	10.579	15	17	3.3898	8800000	11.0483	10.8137
Q05910_ADAM8_MOUSE	Adam8	89.99	14	23	3.126	24000000	16.259	7	9	3.3377	4400000	5.11271	10.6859
P29416_HEXA_MOUSE	Hexa	60.57	12	14	2.6623	9400000	5.893	11	11	3.2711	12000000	15.3651	10.6291
Q9Z204_HNRPC_MOUSE	Hnrnpc	34.36	7	8	2.5961	17000000	11.289	5	5	3.2321	7800000	9.69931	10.4942
Q61510_TRI25_MOUSE	Trim25	71.68	14	21	3.2964	16000000	10.579	13	17	3.4215	8300000	10.3738	10.4764
Q62393_TPD52_MOUSE	Tpd52	24.3	5	13	3.7141	8900000	5.538	8	14	3.3647	12000000	15.3651	10.4516
P61089_UBE2N_MOUSE	Ube2n	17.13	3	9	2.3652	15000000	9.869	6	9	2.6853	8700000	10.9134	10.3912
O89051_ITM2B_MOUSE	Itm2b	30.24	8	13	2.8245	13000000	8.449	10	13	2.9263	9700000	12.2624	10.3557
P06800_PTPRC_MOUSE	Ptprc	144.51	18	24	2.827	15000000	9.869	14	20	2.9769	8600000	10.7785	10.3238
Q9R0P5_DEST_MOUSE	Dstn	18.51	4	5	2.6896	10000000	6.319	6	8	3.1307	11000000	14.0161	10.1676
Q9D6F9_TBB4A_MOUSE	Tubb4a	49.55	3	6	3.0654	9900000	6.248	5	8	3.7428	11000000	14.0161	10.1321
Q64339_ISG15_MOUSE	Isg15	17.89	4	8	2.7513	23000000	15.549	4	6	3.4285	4100000	4.70801	10.1285
B2RXS4_PLXB2_MOUSE	Plxnb2	206.1	22	27	3.1519	15000000	9.869	23	27	3.0632	8300000	10.3738	10.1214
P28658_ATX10_MOUSE	Atxn10	53.67	14	18	2.8164	13000000	8.449	15	27	3.4341	9300000	11.7228	10.0859
Q99PV0_PRP8_MOUSE	Prpf8	273.44	13	13	2.8515	4000000	2.059	18	18	3.0866	14000000	18.0631	10.0611
P46460_NSF_MOUSE	Nsf	82.56	15	24	3.2081	14000000	9.159	13	14	3.3048	8700000	10.9134	10.0362
O89103_C1QR1_MOUSE	Cd93	69.31	11	24	3.4291	9600000	6.035	8	11	3.8782	11000000	14.0161	10.0256
Q9Z1M8_RED_MOUSE	Ik	65.58	14	22	3.1831	21000000	14.129	10	10	3.0688	4900000	5.78721	9.9581
Q18PI6_SLAF5_MOUSE	Cd84	37.35	8	11	2.6735	23000000	15.549	3	20	2.7955	3800000	4.30331	9.92615
Q8BYK6_YTHD3_MOUSE	Ythdf3	63.92	5	7	3.6342	5500000	3.124	5	6	3.1369	13000000	16.7141	9.91906
Q3U1J4_DDB1_MOUSE	Ddb1	126.77	19	23	3.218	13000000	8.449	16	20	3.2525	8900000	11.1832	9.81611
O89001_CBPD_MOUSE	Cpd	152.31	15	23	2.6446	16000000	10.579	13	14	2.6786	7300000	9.02481	9.8019
Q62433_NDRG1_MOUSE	Ndrg1	42.98	7	13	3.1952	24000000	16.259	5	19	3.1275	3000000	3.22411	9.74155
P80318_TCPG_MOUSE	Cct3	60.59	13	19	2.8565	16000000	10.579	8	9	3.3633	7100000	8.75501	9.667
P63242_IF5A1_MOUSE	Eif5a	16.82	7	15	3.2039	14000000	9.159	7	11	3.2923	8100000	10.104	9.63151
Q9CXF4_TBC15_MOUSE	Tbc1d15	76.48	15	27	3.2597	20000000	13.419	10	14	3.326	4900000	5.78721	9.6031
P62908_RS3_MOUSE	Rps3	26.66	10	12	2.4626	8400000	5.183	11	17	3.113	11000000	14.0161	9.59956
Q8VEB4_PAG15_MOUSE	Pla2g15	47.28	9	19	3.0689	11000000	7.029	7	10	2.8975	9400000	11.8577	9.44336
P49586_PCY1A_MOUSE	Pcyt1a	41.64	10	17	2.4973	21000000	14.129	5	7	2.8129	4100000	4.70801	9.4185
P21460_CYTC_MOUSE	Cst3	15.52	4	6	3.6455	12000000	7.739	5	7	3.5034	8800000	11.0483	9.39366
Q99PL5_RRBP1_MOUSE	Rrbp1	172.78	12	14	3.1223	7800000	4.757	7	14	2.7514	11000000	14.0161	9.38655
P11152_LIPL_MOUSE	Lpl	53.08	5	6	3.2969	5900000	3.408	6	9	3.2364	12000000	15.3651	9.38655
Q9JHK5_PLEK_MOUSE	Plek	39.88	4	9	3.6822	9700000	6.106	7	14	3.4098	10000000	12.6671	9.38655
Q11136_PEPD_MOUSE	Pepd	54.99	10	17	3.7308	15000000	9.869	6	7	3.4803	7000000	8.62011	9.24456
P80315_TCPD_MOUSE	Cct4	58.03	17	24	3.3073	14000000	9.159	14	15	3.1496	7500000	9.29461	9.22681
O88668_CREG1_MOUSE	Creg1	24.44	3	5	2.656	4800000	2.627	2	4	2.8426	12000000	15.3651	8.99606
P61957_SUMO2_MOUSE	Sumo2	10.86	1	1	3.2745	16000000	10.579	1	7	2.7589	6100000	7.40601	8.9925
Q9Z130_HNRDL_MOUSE	Hnrnpdl	33.54	3	6	2.8161	18000000	11.999	3	7	2.6665	5000000	5.92211	8.96055
E0CYM8_E0CYM8_MOUSE	Sirpa	56.38	5	10	4.0337	11000000	7.029	4	10	3.0564	8600000	10.7785	8.90376
Q99L45_IF2B_MOUSE	Eif2s2	38.07	16	21	2.9415	18000000	11.999	8	8	3.2408	4900000	5.78721	8.89311
Q8BVE3_VATH_MOUSE	Atp6v1h	55.82	9	13	3.4368	9700000	6.106	16	27	2.7231	9200000	11.5879	8.84695
P97287_MCL1_MOUSE	Mcl1	35.2	7	13	3.5275	8100000	4.97	6	9	3.9427	10000000	12.6671	8.81855
Q61024_ASNS_MOUSE	Asns	64.24	15	18	3.0899	12000000	7.739	10	17	2.9168	7900000	9.83421	8.7866
P14106_C1QB_MOUSE	C1qb	26.7	6	7	2.8996	12000000	7.739	6	32	2.8365	7900000	9.83421	8.7866
Q60710_SAMH1_MOUSE	Samhd1	72.6	19	25	2.834	14000000	9.159	10	12	3.2988	6800000	8.35031	8.75465
Q99P72_RTN4_MOUSE	Rtn4	126.54	10	14	2.9766	13000000	8.449	8	15	3.1944	7300000	9.02481	8.73691
Q63844_MK03_MOUSE	Mapk3	43.04	7	12	2.8723	9900000	6.248	7	9	3.2292	8900000	11.1832	8.71561
P54823_DDX6_MOUSE	Ddx6	54.16	13	20	2.7768	13000000	8.449	8	9	3.1372	7200000	8.88991	8.66945
P68510_1433F_MOUSE	Ywhah	28.19	6	9	3.5755	13000000	8.449	5	11	3.3929	7200000	8.88991	8.66945
P97797_SHPS1_MOUSE	Sirpa	56.39	6	9	2.7875	13000000	8.449	5	9	3.1395	7200000	8.88991	8.66945
P15105_GLNA_MOUSE	Glul	42.09	9	15	3.1972	13000000	8.449	6	7	4.0645	7100000	8.75501	8.60201
Q9Z1Q5_CLIC1_MOUSE	Clic1	27	8	11	3.3316	13000000	8.449	6	25	2.559	7100000	8.75501	8.60201
Q8VDM4_PSMD2_MOUSE	Psmd2	100.14	12	13	2.955	12000000	7.739	14	19	2.8395	7500000	9.29461	8.5168
P23492_PNPH_MOUSE	Pnp	32.26	10	15	2.9185	14000000	9.159	9	9	3.2269	6200000	7.54091	8.34995
Q9EQK5_MVP_MOUSE	Mvp	95.87	17	20	3.4338	15000000	9.869	15	20	3.0303	5600000	6.73151	8.30025
P47753_CAZA1_MOUSE	Capza1	32.92	6	11	2.8801	6500000	3.834	6	17	2.7742	10000000	12.6671	8.25056
Q8BMS1_ECHA_MOUSE	Hadha	82.62	17	18	3.4577	14000000	9.159	16	24	3.6102	6000000	7.27111	8.21505
Q61333_TNAP2_MOUSE	Tnfaip2	78.05	11	16	3.573	7500000	4.544	12	16	3.3435	9400000	11.8577	8.20086
P28741_KIF3A_MOUSE	Kif3a	80.12	12	17	2.9374	13000000	8.449	9	9	3.6143	6500000	7.94561	8.19731
Q91W50_CSDE1_MOUSE	Csde1	88.73	20	24	3.0564	14000000	9.159	10	11	2.8668	5900000	7.13621	8.14761
P14576_SRP54_MOUSE	Srp54	55.68	11	14	3.4942	13000000	8.449	8	11	3.3334	6400000	7.81071	8.12985
Q62422_OSTF1_MOUSE	Ostf1	23.77	6	8	3.2644	19000000	12.709	3	5	4.3266	3200000	3.49391	8.10145
P32020_NLTP_MOUSE	Scp2	59.09	7	9	2.9644	15000000	9.869	7	13	2.5852	5300000	6.32681	8.09791
Q61490_CD166_MOUSE	Alcam	65.05	10	14	3.268	9000000	5.609	11	13	3.0959	8300000	10.3738	7.99141
Q62167_DDX3X_MOUSE	Ddx3x	73.06	5	9	2.8382	6900000	4.118	4	5	3.6473	9300000	11.7228	7.9204
Q7TMK9_HNRPQ_MOUSE	Syncrip	69.59	17	24	3.1802	12000000	7.739	12	12	2.9728	6600000	8.08051	7.90975
Q9R0E2_PLOD1_MOUSE	Plod1	83.54	15	20	3.4134	13000000	8.449	12	13	3.9373	6000000	7.27111	7.86006
P12023_A4_MOUSE	App	86.67	11	15	3.5489	12000000	7.739	10	21	3.0551	6500000	7.94561	7.8423
Q9D8B3_CHM4B_MOUSE	Chmp4b	24.92	5	14	3.02	19000000	12.709	3	7	3.8825	2800000	2.95431	7.83165
Q6PGB6_NAA50_MOUSE	Naa50	19.4	10	21	3.0805	11000000	7.029	8	9	3.1225	7000000	8.62011	7.82456
Q61545_EWS_MOUSE	Ewsr1	68.42	10	22	3.2179	17000000	11.289	5	18	2.7988	3600000	4.03351	7.66125
O88325_O88325_MOUSE	Naglu	82.54	15	20	3.0801	11000000	7.029	12	14	3.569	6700000	8.21541	7.62221
E9Q555_RN213_MOUSE	Rnf213	584.13	27	30	2.9298	17000000	11.289	26	27	3.255	3500000	3.89861	7.5938
O35639_ANXA3_MOUSE	Anxa3	36.36	8	8	3.2454	6900000	4.118	8	11	3.3781	8800000	11.0483	7.58315
Q8VIJ6_SFPQ_MOUSE	Sfpq	75.39	11	13	2.8742	20000000	13.419	3	4	3.2341	1600000	1.33551	7.37725
Q8BH04_PCKGM_MOUSE	Pck2	70.48	17	27	3.1919	15000000	9.869	11	12	3.3099	4100000	4.70801	7.2885
P14824_ANXA6_MOUSE	Anxa6	75.84	17	22	3.5033	7500000	4.544	16	19	3.4798	8000000	9.96911	7.25655
Q922J3_CLIP1_MOUSE	Clip1	155.72	16	21	3.4072	15000000	9.869	12	14	3.1136	3800000	4.30331	7.08615
P80317_TCPZ_MOUSE	Cct6a	57.97	10	16	3.1847	7400000	4.473	10	14	3.3917	7800000	9.69931	7.08615
O88685_PRS6A_MOUSE	Psmc3	49.52	15	22	3.5325	11000000	7.029	13	14	3.4769	5900000	7.13621	7.08261
Q9DBP5_KCY_MOUSE	Cmpk1	22.15	7	14	3.26	14000000	9.159	4	5	2.7144	4200000	4.84291	7.00096
Q9CQD1_RAB5A_MOUSE	Rab5a	23.58	7	12	2.8509	7900000	4.828	4	5	3.2011	7400000	9.15971	6.99385
P62915_TF2B_MOUSE	Gtf2b	34.8	12	18	3.5228	10000000	6.319	11	14	3.0512	6100000	7.40601	6.8625
P61963_DCAF7_MOUSE	Dcaf7	38.9	5	6	3.7009	2200000	0.781	6	6	3.3269	10000000	12.6671	6.72405
Q3THE2_ML12B_MOUSE	Myl12b	19.77	6	12	3.1534	14000000	9.159	5	5	3.0846	3700000	4.16841	6.66371
P68254_1433T_MOUSE	Ywhaq	27.76	6	9	3.5719	13000000	8.449	7	93	2.7976	4200000	4.84291	6.64595
Q9JIF7_COPB_MOUSE	Copb1	107	15	20	3.1893	6100000	3.55	16	17	3.5548	7800000	9.69931	6.62465
Q9CY64_BIEA_MOUSE	Blvra	33.5	7	9	2.8162	6100000	3.55	8	10	2.9079	7800000	9.69931	6.62465
P40336_VP26A_MOUSE	Vps26a	38.09	9	14	2.4742	7400000	4.473	9	10	3.0467	7100000	8.75501	6.614
P62880_GBB2_MOUSE	Gnb2	37.31	3	4	3.5687	8900000	5.538	8	13	3.1189	6300000	7.67581	6.60691
Q9EPU0_RENT1_MOUSE	Upf1	123.89	25	33	3.1271	11000000	7.029	15	16	3.1197	5100000	6.05701	6.543
Q9CQC8_SPG21_MOUSE	Spg21	34.93	5	6	3.213	3300000	1.562	5	6	3.1302	9000000	11.3181	6.44006
Q91V41_RAB14_MOUSE	Rab14	23.88	5	7	3.2418	3500000	1.704	6	8	3.6458	8700000	10.9134	6.3087
Q78PY7_SND1_MOUSE	Snd1	102.02	13	17	3.5566	8400000	5.183	15	18	3.3657	6100000	7.40601	6.29451
P26443_DHE3_MOUSE	Glud1	61.3	13	20	2.84	12000000	7.739	8	8	3.3155	4200000	4.84291	6.29096
Q3UPF5_ZCCHV_MOUSE	Zc3hav1	106.62	12	20	3.5413	12000000	7.739	10	11	3.7091	4200000	4.84291	6.29096
Q9JIX8_ACINU_MOUSE	Acin1	150.63	5	6	2.9361	890000	-0.1491	5	5	2.723	10000000	12.6671	6.25901
Q99JI6_RAP1B_MOUSE	Rap1b	20.81	3	5	2.9567	7700000	4.686	3	5	3.1282	6400000	7.81071	6.24836
P49710_HCLS1_MOUSE	Hcls1	54.21	12	19	3.1208	17000000	11.289	4	5	2.8102	1500000	1.20061	6.24481
O35598_ADA10_MOUSE	Adam10	83.91	7	9	2.6077	17000000	11.289	5	5	3.4887	1500000	1.20061	6.24481
O88958_GNPI1_MOUSE	Gnpda1	32.53	9	16	3.2438	9200000	5.751	9	9	3.465	5600000	6.73151	6.24125
Q9CQI6_COTL1_MOUSE	Cotl1	15.93	8	9	2.4989	11000000	7.029	4	6	3.4136	4600000	5.38251	6.20575
Q61543_GSLG1_MOUSE	Glg1	133.65	16	25	3.0026	13000000	8.449	9	10	3.3675	3500000	3.89861	6.1738
A6H8H2_DEN4C_MOUSE	Dennd4c	211.32	22	25	3.1886	8200000	5.041	21	24	3.5267	6000000	7.27111	6.15606
Q6ZQM8_UD17C_MOUSE	Ugt1a7c	59.72	5	8	3.4357	2300000	0.852	7	10	3.2718	9100000	11.453	6.1525
Q62318_TIF1B_MOUSE	Trim28	88.79	11	17	3.4533	9100000	5.68	11	15	3.1593	5500000	6.59661	6.1383
D3Z2H9_D3Z2H9_MOUSE	Tpm3-rs7	28.97	2	2	4.5853	11000000	7.029	2	16	3.6819	4500000	5.24761	6.1383
Q01768_NDKB_MOUSE	Nme2	17.35	2	14	2.7127	19000000	12.709	3	6	2.9613	270000	-0.45866	6.12517
P29758_OAT_MOUSE	Oat	48.32	9	10	3.5184	7500000	4.544	9	14	3.3491	6300000	7.67581	6.10991
P30999_CTND1_MOUSE	Ctnnd1	104.86	20	25	3.0705	13000000	8.449	9	10	3.2157	3400000	3.76371	6.10635
Q9CZ13_QCR1_MOUSE	Uqcrc1	52.82	9	12	3.048	8600000	5.325	9	17	2.5145	5700000	6.86641	6.0957
Q921Y0_MOB1A_MOUSE	Mob1a	25.06	4	6	2.773	14000000	9.159	2	2	2.2283	2800000	2.95431	6.05666
Q3V0K9_PLSI_MOUSE	Pls1	70.36	3	5	2.594	7900000	4.828	2	3	2.5833	6000000	7.27111	6.04955
Q6PFQ7_RASL2_MOUSE	Rasa4	90	11	14	3.0529	5800000	3.337	14	19	3.4337	7100000	8.75501	6.04601
P68037_UB2L3_MOUSE	Ube2l3	17.85	4	8	3.6689	4400000	2.343	3	7	3.3472	7800000	9.69931	6.02116
Q01965_LY9_MOUSE	Ly9	73.1	9	11	2.9114	9800000	6.177	6	9	2.7326	4900000	5.78721	5.9821
P97371_PSME1_MOUSE	Psme1	28.65	8	14	3.186	6900000	4.118	9	13	3.1545	6400000	7.81071	5.96436
Q61599_GDIR2_MOUSE	Arhgdib	22.84	6	10	3.2081	6300000	3.692	6	8	3.1183	6700000	8.21541	5.95371
Q99LR1_ABD12_MOUSE	Abhd12	45.24	6	8	2.9836	8600000	5.325	7	8	3.5915	5400000	6.46171	5.89335
P35278_RAB5C_MOUSE	Rab5c	23.4	4	7	3.527	4800000	2.627	6	12	2.4745	7400000	9.15971	5.89335
P80313_TCPH_MOUSE	Cct7	59.61	13	17	3.3934	8400000	5.183	10	12	3.587	5500000	6.59661	5.8898
Q7TMB8_CYFP1_MOUSE	Cyfip1	145.15	12	15	3.144	6500000	3.834	18	20	3.3155	6500000	7.94561	5.8898
Q3UIA2_RHG17_MOUSE	Arhgap17	92.14	13	22	3.1884	12000000	7.739	9	9	3.6775	3600000	4.03351	5.88626
Q8BG81_PDIP3_MOUSE	Poldip3	46.1	13	18	3.5772	12000000	7.739	8	12	3.1407	3600000	4.03351	5.88626
P26231_CTNA1_MOUSE	Ctnna1	100.04	14	18	3.6327	9900000	6.248	15	18	3.3744	4700000	5.51741	5.8827
Q9WUM5_SUCA_MOUSE	0	0	0	0	0	0	0	1	1	2.5902	9300000	11.7228	5.86141
Q9CZU6_CISY_MOUSE	Cs	51.7	4	6	2.7149	7700000	4.686	5	6	2.8077	5800000	7.00131	5.84366
Q61937_NPM_MOUSE	Npm1	32.54	8	12	3.5476	14000000	9.159	5	6	3.8855	2400000	2.41471	5.78686
P63330_PP2AA_MOUSE	Ppp2ca	35.59	7	14	3.4691	5800000	3.337	9	10	3.7868	6700000	8.21541	5.77621
E9Q3L4_E9Q3L4_MOUSE	AI607873	104.42	12	15	3.1725	11000000	7.029	11	11	3.2071	3900000	4.43821	5.7336
Q99104_MYO5A_MOUSE	Myo5a	215.4	16	21	3.145	8300000	5.112	18	21	3.1376	5300000	6.32681	5.71941
Q8R1B4_EIF3C_MOUSE	Eif3c	105.46	12	17	2.8858	14000000	9.159	3	3	3.6822	2300000	2.27981	5.71941
Q6P9Q6_FKB15_MOUSE	Fkbp15	132.88	8	11	3.7721	14000000	9.159	8	9	3.9822	2300000	2.27981	5.71941
Q9CWK8_SNX2_MOUSE	Snx2	58.43	10	14	3.0762	10000000	6.319	8	9	3.7236	4400000	5.11271	5.71586
P82343_RENBP_MOUSE	Renbp	49.74	8	10	3.1393	13000000	8.449	5	6	3.2723	2800000	2.95431	5.70165
Q09014_NCF1_MOUSE	Ncf1	44.64	6	11	3.4205	6500000	3.834	8	11	3.2907	6200000	7.54091	5.68745
Q9CZD3_SYG_MOUSE	Gars	81.83	11	12	3.2036	8200000	5.041	10	10	3.4995	5300000	6.32681	5.68391
O08709_PRDX6_MOUSE	Prdx6	24.85	5	8	3.5244	11000000	7.029	5	5	2.9759	3800000	4.30331	5.66615
Q63886_UD11_MOUSE	Ugt1a1	60.01	4	9	2.5946	2600000	1.065	4	8	3.0804	8200000	10.2389	5.65196
Q8CIN4_PAK2_MOUSE	Pak2	57.89	11	19	2.8478	8100000	4.97	7	8	3.2194	5300000	6.32681	5.64841
Q8CIH5_PLCG2_MOUSE	Plcg2	147.5	19	22	3.2297	9500000	5.964	16	17	3.1292	4500000	5.24761	5.60581
P11680_PROP_MOUSE	Cfp	50.29	7	15	3.0855	10000000	6.319	3	8	2.3723	4200000	4.84291	5.58096
Q3TBD2_HMHA1_MOUSE	Hmha1	122.83	15	20	2.9696	6300000	3.692	9	12	3.0419	6100000	7.40601	5.54901
P62492_RB11A_MOUSE	Rab11a	24.38	6	8	2.8211	12000000	7.739	4	7	2.7774	3100000	3.35901	5.54901
P80316_TCPE_MOUSE	Cct5	59.59	9	13	3.2187	9100000	5.68	9	11	4.1106	4600000	5.38251	5.53125
Q9CZN7_Q9CZN7_MOUSE	Shmt2	55.72	10	11	3.3712	6700000	3.976	9	9	3.9859	5800000	7.00131	5.48865
Q9JJ28_FLII_MOUSE	Flii	144.71	9	12	3.493	4500000	2.414	13	15	3.8541	6900000	8.48521	5.44961
Q9CSN1_SNW1_MOUSE	Snw1	61.44	10	12	2.8125	12000000	7.739	6	10	2.7569	2900000	3.08921	5.41411
Q9ES52_SHIP1_MOUSE	Inpp5d	133.46	17	24	3.0206	8500000	5.254	14	15	3.4933	4700000	5.51741	5.3857
P54116_STOM_MOUSE	Stom	31.36	5	10	3.7579	4500000	2.414	5	17	2.4402	6800000	8.35031	5.38216
O08808_DIAP1_MOUSE	Diaph1	139.25	10	12	3.2186	6900000	4.118	11	12	3.5865	5500000	6.59661	5.35731
P48025_KSYK_MOUSE	Syk	71.33	13	16	2.9969	11000000	7.029	9	10	3.4428	3300000	3.62881	5.3289
Q8BJS4_SUN2_MOUSE	Sun2	81.56	16	20	3.1861	6800000	4.047	11	15	3.4933	5500000	6.59661	5.32181
P80314_TCPB_MOUSE	Cct2	57.44	10	12	3.6673	3100000	1.42	13	18	3.7876	7400000	9.15971	5.28986
Q99KJ8_DCTN2_MOUSE	Dctn2	44.09	10	14	3.7342	8500000	5.254	9	9	4.0856	4500000	5.24761	5.2508
P51863_VA0D1_MOUSE	Atp6v0d1	40.28	8	10	2.9204	9200000	5.751	8	12	3.5821	4100000	4.70801	5.2295
Q61081_CDC37_MOUSE	Cdc37	44.56	5	7	3.569	7100000	4.26	4	5	3.9845	5200000	6.19191	5.22595
P20060_HEXB_MOUSE	Hexb	61.08	10	11	2.7961	8100000	4.97	10	13	2.6391	4600000	5.38251	5.17626
Q921H8_THIKA_MOUSE	Acaa1a	43.93	13	19	3.1448	6900000	4.118	9	14	3.5361	5100000	6.05701	5.08751
P42227_STAT3_MOUSE	Stat3	88	8	12	2.9071	4600000	2.485	12	13	3.4511	6300000	7.67581	5.0804
Q9R257_HEBP1_MOUSE	Hebp1	21.05	7	12	3.0107	8400000	5.183	6	7	3.6628	4300000	4.97781	5.0804
Q00PI9_HNRL2_MOUSE	Hnrnpul2	84.89	11	13	3.0369	5700000	3.266	4	4	3.1558	5700000	6.86641	5.06621
Q8VDQ8_SIR2_MOUSE	Sirt2	43.23	8	10	3.2516	9100000	5.68	10	13	3.1771	3900000	4.43821	5.0591
Q9JJU8_SH3L1_MOUSE	Sh3bgrl	12.8	5	12	3.181	11000000	7.029	4	8	2.8639	2900000	3.08921	5.0591
Q60597_ODO1_MOUSE	Ogdh	116.37	11	16	2.9364	7500000	4.544	14	17	3.2067	4700000	5.51741	5.03071
Q8K183_PDXK_MOUSE	Pdxk	34.99	7	10	2.9683	7500000	4.544	9	11	3.1915	4700000	5.51741	5.03071
P47754_CAZA2_MOUSE	Capza2	32.95	6	9	3.5798	3100000	1.42	6	9	3.7136	7000000	8.62011	5.02006
Q9R062_GLYG_MOUSE	Gyg1	37.38	7	12	3.0962	11000000	7.029	3	6	3.0712	2800000	2.95431	4.99165
P09450_JUNB_MOUSE	Junb	35.74	6	9	3.4239	6600000	3.905	9	10	3.4884	5100000	6.05701	4.981
Q8BFY9_TNPO1_MOUSE	Tnpo1	102.29	12	15	2.9904	5000000	2.769	11	12	3.197	5900000	7.13621	4.95261
Q61549_EMR1_MOUSE	Emr1	102.06	6	8	2.7513	4900000	2.698	7	8	3.8735	5900000	7.13621	4.91711
Q8BK64_AHSA1_MOUSE	Ahsa1	38.09	6	7	2.8152	3300000	1.562	8	10	2.9557	6700000	8.21541	4.8887
P11157_RIR2_MOUSE	Rrm2	45.07	3	3	3.7864	15000000	9.869	2	2	2.8601	500000	-0.14839	4.86031
O35459_ECH1_MOUSE	Ech1	36.1	4	5	3.1416	1200000	0.071	6	8	3.673	7700000	9.56441	4.81771
Q9JK48_SHLB1_MOUSE	Sh3glb1	40.83	9	12	3.0525	12000000	7.739	5	6	3.4482	2000000	1.87511	4.80706
P27048_RSMB_MOUSE	Snrpb	23.64	7	12	2.7972	11000000	7.029	4	5	3.3226	2500000	2.54961	4.7893
O55222_ILK_MOUSE	Ilk	51.34	13	15	2.3902	10000000	6.319	5	7	2.7389	3000000	3.22411	4.77156
Q04207_TF65_MOUSE	Rela	60.17	7	9	3.2692	11000000	7.029	6	6	3.635	2400000	2.41471	4.72185
Q6WKZ8_UBR2_MOUSE	Ubr2	199.03	11	13	3.5493	4900000	2.698	12	13	3.1655	5600000	6.73151	4.71476
Q8C878_UBA3_MOUSE	Uba3	51.7	3	3	3.079	4100000	2.13	4	4	3.5951	6000000	7.27111	4.70055
Q9D0I9_SYRC_MOUSE	Rars	75.63	11	16	3.1731	9600000	6.035	9	9	3.3915	3100000	3.35901	4.697
P04117_FABP4_MOUSE	Fabp4	14.64	6	6	2.5408	8000000	4.899	3	3	4.1737	3900000	4.43821	4.66861
Q8R4Y4_STAB1_MOUSE	Stab1	276.07	21	24	2.7806	9100000	5.68	10	10	3.5218	3300000	3.62881	4.6544
Q9QUJ7_ACSL4_MOUSE	Acsl4	79.03	14	21	2.876	9600000	6.035	7	7	3.1937	3000000	3.22411	4.62955
Q6P6I8_Q6P6I8_MOUSE	Sirpa	55.95	1	2	4.2293	5900000	3.408	1	2	4.0796	4900000	5.78721	4.5976
P50580_PA2G4_MOUSE	Pa2g4	43.67	11	15	3.2415	12000000	7.739	3	3	2.8922	1600000	1.33551	4.53726
Q8VDJ3_VIGLN_MOUSE	Hdlbp	141.66	12	14	3.3912	5700000	3.266	16	19	3.0792	4900000	5.78721	4.5266
Q8VDW0_DX39A_MOUSE	Ddx39a	49.04	8	10	2.629	8500000	5.254	5	5	2.9729	3400000	3.76371	4.50885
P48962_ADT1_MOUSE	Slc25a4	32.88	7	8	2.8346	6300000	3.692	6	8	2.4672	4500000	5.24761	4.46981
P62334_PRS10_MOUSE	Psmc6	44.15	9	11	3.4871	6000000	3.479	7	10	3.201	4600000	5.38251	4.43076
O88746_TOM1_MOUSE	Tom1	54.29	9	23	2.9924	7700000	4.686	11	13	3.572	3700000	4.16841	4.4272
P46061_RAGP1_MOUSE	Rangap1	63.49	10	12	3.0188	5400000	3.053	12	13	3.4524	4900000	5.78721	4.42011
P97765_WBP2_MOUSE	Wbp2	28.01	5	6	2.6078	13000000	8.449	2	14	2.8618	870000	0.35074	4.39987
Q5U4H9_Q5U4H9_MOUSE	Ncoa4	70.34	10	16	2.8607	5900000	3.408	9	9	3.4457	4600000	5.38251	4.39525
Q9QZ06_TOLIP_MOUSE	Tollip	30.32	7	9	3.1367	7600000	4.615	5	6	3.1217	3700000	4.16841	4.3917
Q3UEB3_PUF60_MOUSE	Puf60	60.21	13	17	2.9504	9300000	5.822	5	6	3.9959	2800000	2.95431	4.38816
P49312_ROA1_MOUSE	Hnrnpa1	34.18	4	8	3.6086	11000000	7.029	3	3	2.9783	1900000	1.74021	4.3846
Q9R1Q9_VAS1_MOUSE	Atp6ap1	50.98	1	1	5.3268	510000	-0.4189	5	6	3.7004	7400000	9.15971	4.3704
O70145_NCF2_MOUSE	Ncf2	59.45	5	6	2.5488	6200000	3.621	6	6	2.7117	4400000	5.11271	4.36686
P46664_PURA2_MOUSE	Adss	49.99	6	9	3.4856	5700000	3.266	10	10	3.1427	4600000	5.38251	4.32425
Q922B2_SYDC_MOUSE	Dars	57.11	15	18	2.9987	10000000	6.319	4	4	2.6526	2300000	2.27981	4.29941
O09044_SNP23_MOUSE	Snap23	23.25	7	9	3.8069	6000000	3.479	5	8	4.1913	4400000	5.11271	4.29586
Q9DCN2_NB5R3_MOUSE	Cyb5r3	34.11	9	10	3.1572	7300000	4.402	9	9	3.2877	3700000	4.16841	4.28521
E9Q1P8_I2BP2_MOUSE	Irf2bp2	59.25	7	12	3.3435	6700000	3.976	7	8	3.6361	4000000	4.57311	4.27456
O35226_PSMD4_MOUSE	Psmd4	40.68	9	11	3.2398	8400000	5.183	6	6	3.3845	3100000	3.35901	4.271
P27870_VAV_MOUSE	Vav1	98.07	7	8	2.2854	6000000	3.479	10	11	3.4032	4300000	4.97781	4.22841
Q504P2_CL12A_MOUSE	Clec12a	30.74	6	8	3.6523	6000000	3.479	5	6	3.4338	4300000	4.97781	4.22841
D3YXK2_SAFB1_MOUSE	Safb	105.04	7	13	3.5985	7300000	4.402	6	7	3.227	3600000	4.03351	4.21776
P46471_PRS7_MOUSE	Psmc2	48.62	8	11	2.6693	5000000	2.769	9	11	3.1668	4800000	5.65231	4.21066
Q64324_STXB2_MOUSE	Stxbp2	66.32	11	24	2.9379	6700000	3.976	13	15	3.3477	3900000	4.43821	4.20711
O35375_NRP2_MOUSE	Nrp2	104.56	11	16	3.4003	6700000	3.976	13	13	3.2026	3900000	4.43821	4.20711
Q8BHN3_GANAB_MOUSE	Ganab	106.84	14	18	3.1878	5300000	2.982	12	12	3.438	4600000	5.38251	4.18225
P51569_AGAL_MOUSE	Gla	47.61	6	8	3.3605	3500000	1.704	9	11	3.2189	5500000	6.59661	4.15031
P70372_ELAV1_MOUSE	Elavl1	36.15	8	10	3.1004	8600000	5.325	5	5	3.102	2800000	2.95431	4.13966
F6ZDS4_TPR_MOUSE	Tpr	273.82	18	22	3.2166	4600000	2.485	11	11	3.4859	4900000	5.78721	4.1361
P43406_ITAV_MOUSE	Itgav	115.29	14	17	2.8297	8400000	5.183	7	9	2.8974	2900000	3.08921	4.1361
Q80X50_UBP2L_MOUSE	Ubap2l	116.73	11	15	3.7695	7700000	4.686	8	9	3.3538	3200000	3.49391	4.08995
Q3TCN2_PLBL2_MOUSE	Plbd2	66.25	9	12	2.942	3900000	1.988	5	5	3.3952	5200000	6.19191	4.08995
P52332_JAK1_MOUSE	Jak1	133.28	15	21	3.078	7100000	4.26	13	16	2.9042	3500000	3.89861	4.0793
Q6A028_SWP70_MOUSE	Swap70	68.95	13	15	2.8479	9000000	5.609	6	7	3.3342	2500000	2.54961	4.0793
P57746_VATD_MOUSE	Atp6v1d	28.35	6	11	3.1939	7100000	4.26	4	4	3.8857	3500000	3.89861	4.0793
P70206_PLXA1_MOUSE	Plxna1	210.96	14	16	2.6572	6700000	3.976	16	16	2.7572	3700000	4.16841	4.07221
Q8VHR5_P66B_MOUSE	Gatad2b	65.37	11	15	3.4609	9700000	6.106	4	6	3.4093	2100000	2.01001	4.058
Q8K297_GT251_MOUSE	Colgalt1	71.02	10	12	2.9189	6200000	3.621	9	10	2.7645	3900000	4.43821	4.02961
P60762_MO4L1_MOUSE	Morf4l1	41.47	7	10	2.9339	3600000	1.775	7	8	3.6257	5200000	6.19191	3.98346
Q8K0Q5_RHG18_MOUSE	Arhgap18	74.88	10	11	3.477	5000000	2.769	8	9	3.2547	4400000	5.11271	3.94085
Q9CX56_PSMD8_MOUSE	Psmd8	39.9	5	6	3.0213	3800000	1.917	7	9	2.8396	5000000	5.92211	3.91955
P0CG14_CTF8A_MOUSE	Chtf8	52.21	8	8	2.6433	3000000	1.349	4	4	2.5274	5400000	6.46171	3.90536
Q8K124_PKHO2_MOUSE	Plekho2	53.84	8	13	3.308	6600000	3.905	6	7	3.4007	3500000	3.89861	3.9018
Q3UJB0_Q3UJB0_MOUSE	Sf3b2	98.14	10	12	3.0845	10000000	6.319	5	6	2.9741	1700000	1.47041	3.89471
Q60770_STXB3_MOUSE	Stxbp3	67.9	10	14	3.25	7900000	4.828	11	12	3.1141	2800000	2.95431	3.89115
Q6NZJ6_IF4G1_MOUSE	Eif4g1	175.97	15	18	3.1256	6700000	3.976	10	10	3.3228	3400000	3.76371	3.86985
Q9QWR8_NAGAB_MOUSE	Naga	47.2	10	13	3.1722	8600000	5.325	6	8	3.2901	2400000	2.41471	3.86985
O88876_DHRS3_MOUSE	Dhrs3	33.63	5	7	3.1282	2900000	1.278	4	6	3.155	5400000	6.46171	3.86985
Q80TD3_FNIP2_MOUSE	Fnip2	122.44	16	24	3.2158	9500000	5.964	8	9	2.8961	1900000	1.74021	3.8521
P42225_STAT1_MOUSE	Stat1	87.14	11	13	3.2569	7000000	4.189	11	11	3.4733	3200000	3.49391	3.84145
P23611_IRF8_MOUSE	Irf8	48.21	10	13	3.6323	6600000	3.905	8	10	3.2203	3400000	3.76371	3.83435
Q99JY0_ECHB_MOUSE	Hadhb	51.35	10	12	2.9509	6700000	3.976	7	9	2.6352	3300000	3.62881	3.8024
Q9CQW2_ARL8B_MOUSE	Arl8b	21.53	3	4	2.5357	6700000	3.976	3	4	2.947	3300000	3.62881	3.8024
Q8C7U7_GALT6_MOUSE	Galnt6	71.49	8	9	3.7563	4400000	2.343	7	8	3.8004	4500000	5.24761	3.7953
O70318_E41L2_MOUSE	Epb41l2	109.87	13	19	3.414	7900000	4.828	8	8	3.4282	2600000	2.68451	3.75625
Q99LE1_RIPL2_MOUSE	Rilpl2	22.38	4	7	3.4396	6000000	3.479	4	6	3.3451	3600000	4.03351	3.75625
Q8BR63_F177A_MOUSE	Fam177a1	23.56	6	8	2.9177	3900000	1.988	3	3	3.0564	4700000	5.51741	3.75271
O89023_TPP1_MOUSE	Tpp1	61.3	4	6	4.6744	1900000	0.568	8	10	4.3046	5700000	6.86641	3.7172
Q9JHJ0_TMOD3_MOUSE	Tmod3	39.48	9	12	3.0649	6400000	3.763	6	7	3.0394	3300000	3.62881	3.69591
Q6A068_CDC5L_MOUSE	Cdc5l	92.13	16	21	3.5392	6200000	3.621	12	12	3.3459	3400000	3.76371	3.69236
Q8BK67_RCC2_MOUSE	Rcc2	55.95	9	12	2.9664	8200000	5.041	6	7	2.9103	2300000	2.27981	3.6604
Q14CH1_MOCOS_MOUSE	Mocos	94.95	10	14	3.0321	5700000	3.266	11	13	3.1115	3600000	4.03351	3.64975
P70670_NACAM_MOUSE	Naca	220.36	3	4	4.0938	5500000	3.124	3	4	4.4937	3700000	4.16841	3.64621
Q8R1S4_MTSS1_MOUSE	Mtss1	82.36	12	13	3.0593	6800000	4.047	10	11	3.4684	3000000	3.22411	3.63556
Q99LX0_PARK7_MOUSE	Park7	20.01	8	13	3.1368	8300000	5.112	5	5	2.4911	2200000	2.14491	3.62846
Q8BYW1_RHG25_MOUSE	Arhgap25	73.34	11	14	2.9207	8800000	5.467	7	8	3.2439	1900000	1.74021	3.6036
Q61753_SERA_MOUSE	Phgdh	56.55	12	14	3.0919	8600000	5.325	7	7	2.8644	2000000	1.87511	3.60005
Q8BL66_EEA1_MOUSE	Eea1	160.82	10	11	2.7257	8600000	5.325	10	12	2.9461	2000000	1.87511	3.60005
Q8BG07_PLD4_MOUSE	Pld4	56.12	6	9	3.2175	6100000	3.55	7	8	2.8232	3300000	3.62881	3.58941
Q6P1E1_ZMIZ1_MOUSE	Zmiz1	115.78	6	9	3.3634	8700000	5.396	5	6	2.9203	1900000	1.74021	3.56811
Q6P4T2_U520_MOUSE	Snrnp200	244.39	17	19	3.2888	5800000	3.337	15	15	3.3263	3400000	3.76371	3.55036
P26369_U2AF2_MOUSE	U2af2	53.48	5	8	3.1926	2700000	1.136	7	7	3.4119	5000000	5.92211	3.52906
O08529_CAN2_MOUSE	Capn2	79.82	11	15	3.16	4900000	2.698	13	13	3.2017	3800000	4.30331	3.50066
P70349_HINT1_MOUSE	Hint1	13.77	3	3	2.8209	6400000	3.763	3	5	3.3992	3000000	3.22411	3.49356
Q8K2C7_OS9_MOUSE	Os9	76.06	11	13	3.4652	6000000	3.479	12	18	3.2061	3200000	3.49391	3.48645
Q9QUM9_PSA6_MOUSE	Psma6	27.35	8	9	2.6882	9600000	6.035	3	3	2.8822	1300000	0.93081	3.48291
Q8BSY0_ASPH_MOUSE	Asph	82.99	7	9	3.4323	4600000	2.485	6	8	4.0753	3900000	4.43821	3.46161
P53810_PIPNA_MOUSE	Pitpna	31.87	8	9	2.4856	8900000	5.538	4	4	2.8238	1600000	1.33551	3.43675
P35821_PTN1_MOUSE	Ptpn1	49.56	11	13	3.0268	6800000	4.047	8	8	3.5261	2700000	2.81941	3.43321
Q91V92_ACLY_MOUSE	Acly	119.65	12	14	3.2607	6400000	3.763	10	10	3.7322	2900000	3.08921	3.42611
P46467_VPS4B_MOUSE	Vps4b	49.39	5	7	3.1641	2900000	1.278	5	6	3.6121	4700000	5.51741	3.39771
P62960_YBOX1_MOUSE	Ybx1	35.71	4	5	3.9626	8200000	5.041	3	5	3.8995	1900000	1.74021	3.3906
Q11011_PSA_MOUSE	Npepps	103.26	6	9	2.8455	3400000	1.633	12	14	3.1616	4400000	5.11271	3.37285
O55135_IF6_MOUSE	Eif6	26.49	6	7	3.6307	5300000	2.982	5	6	3.4861	3400000	3.76371	3.37285
Q7TQH0_ATX2L_MOUSE	Atxn2l	110.58	10	13	2.9159	8500000	5.254	6	6	3.4614	1700000	1.47041	3.3622
Q8BT60_CPNE3_MOUSE	Cpne3	59.55	6	8	3.1759	4500000	2.414	8	13	3.2172	3800000	4.30331	3.35866
P62858_RS28_MOUSE	Rps28	7.84	2	3	3.0912	4500000	2.414	1	2	2.9146	3800000	4.30331	3.35866
G5E870_TRIPC_MOUSE	Trip12	223.99	19	21	2.849	6000000	3.479	11	11	3.1216	3000000	3.22411	3.35155
Q5XJY5_COPD_MOUSE	Arcn1	57.19	9	14	2.9152	5800000	3.337	8	8	3.1351	3100000	3.35901	3.34801
Q80VP0_TCPR1_MOUSE	Tecpr1	130.18	17	21	3.1654	7100000	4.26	10	13	3.837	2400000	2.41471	3.33736
Q8CJG0_AGO2_MOUSE	Ago2	97.24	9	12	3.2355	6700000	3.976	11	12	3.1387	2600000	2.68451	3.33026
Q9WVK4_EHD1_MOUSE	Ehd1	60.56	9	10	2.7866	4800000	2.627	13	15	3.5549	3600000	4.03351	3.33026
P15092_IFI4_MOUSE	Ifi204	71.61	11	12	2.6722	5900000	3.408	4	4	2.9703	3000000	3.22411	3.31605
Q8R016_BLMH_MOUSE	Blmh	52.48	3	4	3.1512	9000000	5.609	3	3	2.7832	1300000	0.93081	3.26991
P63158_HMGB1_MOUSE	Hmgb1	24.88	6	10	3.0123	6500000	3.834	3	4	3.1538	2600000	2.68451	3.25926
Q9QYI3_DNJC7_MOUSE	Dnajc7	56.44	13	13	3.4117	7600000	4.615	6	6	3.552	2000000	1.87511	3.24505
P10711_TCEA1_MOUSE	Tcea1	33.86	10	11	2.793	8500000	5.254	4	5	2.6568	1500000	1.20061	3.2273
Q9CPW4_ARPC5_MOUSE	Arpc5	16.28	3	3	2.8759	6400000	3.763	3	4	3.6228	2600000	2.68451	3.22376
Q9D051_ODPB_MOUSE	Pdhb	38.91	6	7	3.4301	8000000	4.899	5	5	3.3112	1700000	1.47041	3.18471
P51174_ACADL_MOUSE	Acadl	47.88	9	11	3.3513	5100000	2.84	8	9	3.4828	3200000	3.49391	3.16696
Q9WUM3_COR1B_MOUSE	Coro1b	53.88	6	13	2.5109	7000000	4.189	4	5	3.0818	2200000	2.14491	3.16696
O54984_ASNA_MOUSE	Asna1	38.8	6	9	2.8378	4300000	2.272	6	7	2.9435	3600000	4.03351	3.15275
Q9Z2Y8_PROSC_MOUSE	Prosc	30.03	6	8	3.1828	7100000	4.26	3	6	2.9154	2100000	2.01001	3.13501
Q9ER72_SYCC_MOUSE	Cars	94.8	9	12	3.1201	6700000	3.976	10	12	3.014	2300000	2.27981	3.12791
Q9QYJ0_DNJA2_MOUSE	Dnaja2	45.72	6	17	3.1108	4000000	2.059	4	6	3.1597	3700000	4.16841	3.1137
P62082_RS7_MOUSE	Rps7	22.11	5	5	3.0031	3600000	1.775	3	6	3.32	3900000	4.43821	3.10661
Q61739_ITA6_MOUSE	Itga6	122.08	13	14	2.844	8900000	5.538	7	8	3.1841	1100000	0.66101	3.09951
O08573_LEG9_MOUSE	Lgals9	40.01	6	6	3.2936	10000000	6.319	2	4	3.2151	520000	-0.12141	3.09879
Q07813_BAX_MOUSE	Bax	21.38	4	4	3.8427	4700000	2.556	4	6	3.6197	3300000	3.62881	3.0924
Q8BG60_TXNIP_MOUSE	Txnip	44.33	10	10	3.122	8300000	5.112	4	4	3.2956	1400000	1.06571	3.08886
Q9WVA3_BUB3_MOUSE	Bub3	36.93	4	5	3.0868	4500000	2.414	7	28	2.5835	3400000	3.76371	3.08886
Q6PDQ2_CHD4_MOUSE	Chd4	217.61	14	27	3.1935	4100000	2.13	14	14	3.415	3600000	4.03351	3.08175
P22682_CBL_MOUSE	Cbl	100.5	7	9	2.8907	4100000	2.13	6	6	2.9234	3600000	4.03351	3.08175
Q61166_MARE1_MOUSE	Mapre1	30	4	6	3.6077	4100000	2.13	4	4	3.9453	3600000	4.03351	3.08175
Q2EMV9_PAR14_MOUSE	Parp14	203.67	12	12	3.2552	3800000	1.917	17	18	3.7391	3700000	4.16841	3.04271
Q9QVP9_FAK2_MOUSE	Ptk2b	115.72	12	16	3.4635	4900000	2.698	16	16	3.3058	3100000	3.35901	3.02851
Q8BJU0_SGTA_MOUSE	Sgta	34.3	4	5	3.6802	7300000	4.402	3	6	3.0323	1800000	1.60531	3.00366
P04202_TGFB1_MOUSE	Tgfb1	44.28	5	6	2.3641	3500000	1.704	6	11	2.8891	3800000	4.30331	3.00366
Q9QX47_SON_MOUSE	Son	265.48	14	16	2.9651	6500000	3.834	7	7	3.1646	2200000	2.14491	2.98945
Q7M6Y3_PICAL_MOUSE	Picalm	71.5	10	11	3.0174	5900000	3.408	7	7	3.9887	2500000	2.54961	2.9788
O88456_CPNS1_MOUSE	Capns1	28.44	5	8	3.4961	7800000	4.757	4	6	3.082	1500000	1.20061	2.9788
Q8CDN6_TXNL1_MOUSE	Txnl1	32.22	7	8	3.2182	7600000	4.615	4	6	3.9353	1600000	1.33551	2.97526
P62192_PRS4_MOUSE	Psmc1	49.15	6	9	4.0189	7200000	4.331	5	6	3.8029	1800000	1.60531	2.96815
Q9CQC6_BZW1_MOUSE	Bzw1	48.01	5	6	2.7275	3400000	1.633	10	11	3.6862	3800000	4.30331	2.96815
A2ADY9_DDI2_MOUSE	Ddi2	44.56	7	11	3.7684	4900000	2.698	5	5	3.8828	3000000	3.22411	2.96105
P27546_MAP4_MOUSE	Map4	117.36	11	12	3.4255	8900000	5.538	6	6	3.2072	890000	0.37772	2.95786
Q99K28_ARFG2_MOUSE	Arfgap2	56.56	7	12	3.7347	6600000	3.905	6	7	2.972	2100000	2.01001	2.9575
P55302_AMRP_MOUSE	Lrpap1	42.19	9	11	3.2676	8100000	4.97	3	3	3.859	1300000	0.93081	2.9504
Q8VEM8_MPCP_MOUSE	Slc25a3	39.61	5	6	2.7829	3900000	1.988	6	11	2.7993	3500000	3.89861	2.94331
Q8R5A3_AB1IP_MOUSE	Apbb1ip	74.27	8	10	3.0985	7500000	4.544	4	5	2.5972	1600000	1.33551	2.93975
Q61879_MYH10_MOUSE	Myh10	228.85	6	8	3.6804	5200000	2.911	5	6	3.3983	2800000	2.95431	2.93266
P19783_COX41_MOUSE	Cox4i1	19.52	4	4	2.7836	6100000	3.55	2	3	2.6816	2300000	2.27981	2.91491
P12970_RL7A_MOUSE	Rpl7a	29.96	2	2	3.3985	510000	-0.4189	6	7	3.1986	5200000	6.19191	2.88651
Q80SW1_SAHH2_MOUSE	Ahcyl1	58.91	10	11	2.7328	6400000	3.763	6	7	2.6724	2100000	2.01001	2.88651
Q9CQI3_GMFB_MOUSE	Gmfb	16.71	4	5	2.945	6000000	3.479	3	4	3.7588	2300000	2.27981	2.87941
Q9JJ11_TACC3_MOUSE	Tacc3	70.58	1	1	1.827	79000	-0.72491	3	4	2.5871	5400000	6.46171	2.8684
P39054_DYN2_MOUSE	Dnm2	98.08	9	9	3.7772	2900000	1.278	11	11	3.9574	3900000	4.43821	2.85811
O70325_GPX41_MOUSE	Gpx4	22.21	5	7	2.5097	4400000	2.343	3	3	2.6087	3100000	3.35901	2.851
Q6ZQ38_CAND1_MOUSE	Cand1	136.24	8	9	2.9953	2400000	0.923	12	14	3.1562	4100000	4.70801	2.8155
Q61093_CY24B_MOUSE	Cybb	65.26	6	8	2.9973	2400000	0.923	7	11	3.2009	4100000	4.70801	2.8155
P36423_THAS_MOUSE	Tbxas1	60.35	7	10	2.6281	5200000	2.911	2	2	3.4019	2600000	2.68451	2.79775
Q80X95_RRAGA_MOUSE	Rraga	36.54	3	4	2.9215	3300000	1.562	4	6	3.4263	3600000	4.03351	2.79775
P97370_AT1B3_MOUSE	Atp1b3	31.76	4	8	3.4255	3100000	1.42	4	5	2.624	3700000	4.16841	2.7942
A2AGT5_CKAP5_MOUSE	Ckap5	225.49	10	11	2.806	2300000	0.852	12	12	2.8741	4100000	4.70801	2.78001
Q8BKX1_BAIP2_MOUSE	Baiap2	59.2	10	15	2.7818	7000000	4.189	5	6	3.0714	1600000	1.33551	2.76226
P63037_DNJA1_MOUSE	Dnaja1	44.84	5	7	3.3714	2600000	1.065	7	9	3.2725	3900000	4.43821	2.75161
Q01320_TOP2A_MOUSE	Top2a	172.68	9	11	2.9291	4100000	2.13	14	14	3.3075	3100000	3.35901	2.74451
O70194_EIF3D_MOUSE	Eif3d	63.95	10	13	2.7559	3700000	1.846	9	9	3.2937	3300000	3.62881	2.7374
O35685_NUDC_MOUSE	Nudc	38.33	7	7	2.8035	5600000	3.195	4	5	3.1558	2300000	2.27981	2.7374
Q9R1P4_PSA1_MOUSE	Psma1	29.53	5	5	2.4997	5600000	3.195	5	6	2.7193	2300000	2.27981	2.7374
Q62230_SN_MOUSE	Siglec1	182.86	12	16	3.5682	2700000	1.136	13	14	3.3602	3800000	4.30331	2.71965
Q60737_CSK21_MOUSE	Csnk2a1	45.1	6	8	3.0031	6500000	3.834	4	4	3.1731	1800000	1.60531	2.71965
Q71FD7_FBLI1_MOUSE	Fblim1	41	7	10	2.8777	4000000	2.059	6	11	3.6691	3100000	3.35901	2.709
O55131_SEPT7_MOUSE	2021-09-07	50.52	6	7	3.5806	5900000	3.408	6	10	3.0568	2100000	2.01001	2.709
Q8CBA2_SLFN5_MOUSE	Slfn5	100.75	14	15	3.2826	7600000	4.615	7	7	3.7243	1200000	0.79591	2.70546
P70248_MYO1F_MOUSE	Myo1f	125.87	10	15	3.3663	5500000	3.124	4	5	3.2991	2300000	2.27981	2.70191
P27601_GNA13_MOUSE	Gna13	44.03	6	9	3.1952	5300000	2.982	5	5	3.1587	2400000	2.41471	2.69835
Q8BU30_SYIC_MOUSE	Iars	144.18	13	17	3.0576	4900000	2.698	9	9	3.1606	2600000	2.68451	2.69125
Q6PHZ2_KCC2D_MOUSE	Camk2d	56.33	9	16	3.2989	6400000	3.763	4	4	3.4407	1800000	1.60531	2.68416
Q8VBT6_APOBR_MOUSE	Apobr	102.64	7	8	3.4064	6400000	3.763	5	5	3.4547	1800000	1.60531	2.68416
Q9WUA3_PFKAP_MOUSE	Pfkp	85.4	7	10	3.4872	2600000	1.065	12	12	3.9581	3800000	4.30331	2.68416
O70503_DHB12_MOUSE	Hsd17b12	34.72	2	2	4.044	230000	-0.6177	3	3	4.021	5000000	5.92211	2.6522
P25976_UBF1_MOUSE	Ubtf	89.45	7	8	2.6375	5900000	3.408	5	5	2.6971	2000000	1.87511	2.64155
P55937_GOGA3_MOUSE	Golga3	167.12	2	2	3.673	9600000	6.035	2	2	2.9399	46000	-0.760836	2.63708
Q3UQ44_IQGA2_MOUSE	Iqgap2	180.42	15	17	3.2618	3600000	1.775	11	13	3.5367	3200000	3.49391	2.63445
P63325_RS10_MOUSE	Rps10	18.9	2	2	3.6043	2800000	1.207	3	6	2.8696	3600000	4.03351	2.62025
P56399_UBP5_MOUSE	Usp5	95.77	8	10	3.1331	4500000	2.414	9	10	3.2938	2700000	2.81941	2.61671
Q9EQQ9_OGA_MOUSE	Mgea5	103.1	8	13	2.32	3700000	1.846	8	10	3.1805	3100000	3.35901	2.6025
Q8K4I3_ARHG6_MOUSE	Arhgef6	87	8	13	3.3138	6700000	3.976	6	6	3.6126	1500000	1.20061	2.58831
Q9D906_ATG7_MOUSE	Atg7	77.47	8	9	3.3516	2900000	1.278	9	10	3.6566	3500000	3.89861	2.58831
O88487_DC1I2_MOUSE	Dync1i2	68.35	4	8	3.5147	4600000	2.485	5	10	3.4157	2600000	2.68451	2.58475
Q921F2_TADBP_MOUSE	Tardbp	44.52	5	7	3.4546	4000000	2.059	6	6	3.9352	2900000	3.08921	2.5741
P29452_CASP1_MOUSE	Casp1	45.61	5	6	3.1136	2100000	0.71	8	9	3.5764	3900000	4.43821	2.5741
Q8K1I7_WIPF1_MOUSE	Wipf1	50.05	6	8	2.6219	5500000	3.124	4	6	2.7918	2100000	2.01001	2.567
O89086_RBM3_MOUSE	Rbm3	16.59	3	4	2.7889	5500000	3.124	2	4	3.3958	2100000	2.01001	2.567
O89110_CASP8_MOUSE	Casp8	55.32	8	10	3.2082	3400000	1.633	10	10	3.2895	3200000	3.49391	2.56345
Q8BIJ7_RUFY1_MOUSE	Rufy1	80.33	8	9	2.8323	8200000	5.041	2	3	2.1716	670000	0.08094	2.56097
P28650_PURA1_MOUSE	Adssl1	50.22	5	6	3.4388	3000000	1.349	7	9	3.7429	3400000	3.76371	2.55635
Q64152_BTF3_MOUSE	Btf3	22.02	5	9	2.5751	6600000	3.905	3	4	3.646	1500000	1.20061	2.55281
P59808_SASH1_MOUSE	Sash1	135.51	16	19	3.1298	6200000	3.621	8	8	2.8192	1700000	1.47041	2.5457
P62320_SMD3_MOUSE	Snrpd3	13.91	2	3	2.8897	6000000	3.479	2	2	2.6307	1800000	1.60531	2.54216
Q9WV55_VAPA_MOUSE	Vapa	27.84	3	5	3.1268	2000000	0.639	3	3	3.5855	3900000	4.43821	2.53861
Q9DCL9_PUR6_MOUSE	Paics	46.98	6	7	3.2901	1600000	0.355	10	11	3.016	4100000	4.70801	2.53151
P54729_NUB1_MOUSE	Nub1	70.26	10	11	3.4461	4800000	2.627	7	8	4.0317	2400000	2.41471	2.52086
Q8BH43_WASF2_MOUSE	Wasf2	54.04	8	10	2.9201	5500000	3.124	5	8	3.3384	2000000	1.87511	2.49955
O54988_SLK_MOUSE	Slk	141.37	13	14	3.5961	6200000	3.621	9	10	3.4917	1600000	1.33551	2.47825
P51660_DHB4_MOUSE	Hsd17b4	79.43	8	9	3.3966	5400000	3.053	4	4	3.7235	2000000	1.87511	2.46406
Q8CGK3_LONM_MOUSE	Lonp1	105.78	11	16	3.2812	3300000	1.562	11	14	3.1352	3100000	3.35901	2.4605
Q9DBW0_CP4V2_MOUSE	Cyp4v2	60.9	6	7	2.4372	4800000	2.627	9	10	2.7504	2300000	2.27981	2.45341
P35293_RAB18_MOUSE	Rab18	23.02	6	8	3.2782	2100000	0.71	7	8	3.5055	3700000	4.16841	2.4392
Q921E2_RAB31_MOUSE	Rab31	21.32	4	7	3.672	4000000	2.059	4	5	2.9263	2700000	2.81941	2.4392
Q8R151_ZNFX1_MOUSE	Znfx1	218.69	11	12	3.1267	5700000	3.266	9	10	3.0935	1800000	1.60531	2.43566
P34022_RANG_MOUSE	Ranbp1	23.58	5	9	2.5575	5700000	3.266	2	2	3.1702	1800000	1.60531	2.43566
Q8BJ56_PLPL2_MOUSE	Pnpla2	53.62	6	7	3.0244	3600000	1.775	4	5	3.8877	2900000	3.08921	2.4321
P21107_TPM3_MOUSE	Tpm3	32.97	2	4	2.7886	1700000	0.426	2	2	3.2441	3900000	4.43821	2.4321
Q8CGU1_CACO1_MOUSE	Calcoco1	77.23	6	7	3.5333	3200000	1.491	8	10	3.0227	3100000	3.35901	2.42501
P28063_PSB8_MOUSE	Psmb8	30.24	6	8	3.1751	5100000	2.84	4	4	3.1551	2100000	2.01001	2.42501
Q00560_IL6RB_MOUSE	Il6st	102.39	11	12	3.1224	4500000	2.414	8	9	3.2856	2400000	2.41471	2.41436
Q6P069_SORCN_MOUSE	Sri	21.61	4	6	2.8942	7900000	4.828	0	0	0	0	0	2.414
O88811_STAM2_MOUSE	Stam2	57.42	5	6	3.5252	3700000	1.846	9	9	3.6439	2800000	2.95431	2.40015
Q8BMJ2_SYLC_MOUSE	Lars	134.11	20	22	2.8661	6700000	3.976	8	8	3.1398	1200000	0.79591	2.38596
Q8C7E9_CSTFT_MOUSE	Cstf2t	65.82	2	2	2.9936	620000	-0.3408	3	3	3.2118	4400000	5.11271	2.38596
Q80YW0_CYH4_MOUSE	Cyth4	45.26	4	5	2.7364	2700000	1.136	6	7	3.3691	3300000	3.62881	2.3824
Q99KN9_EPN4_MOUSE	Clint1	68.47	7	8	2.9094	8700000	5.396	2	2	4.006	140000	-0.63403	2.38098
P61750_ARF4_MOUSE	Arf4	20.38	3	3	2.9565	4400000	2.343	4	5	3.9446	2400000	2.41471	2.37886
A2AAY5_SPD2B_MOUSE	Sh3pxd2b	101.45	9	13	2.6436	6100000	3.55	4	4	2.9376	1500000	1.20061	2.3753
Q9CX34_SUGT1_MOUSE	Sugt1	38.14	6	8	3.6733	3000000	1.349	6	7	4.4187	3100000	3.35901	2.354
Q8CG29_Q8CG29_MOUSE	Myo1f	125.14	4	7	2.8221	2000000	0.639	5	6	2.81	3600000	4.03351	2.33625
P62075_TIM13_MOUSE	Timm13	10.45	2	4	4.4611	3700000	1.846	3	3	2.9412	2700000	2.81941	2.3327
Q9D7S9_CHMP5_MOUSE	Chmp5	24.56	6	9	2.9292	5200000	2.911	5	6	3.553	1900000	1.74021	2.3256
Q3TEA8_HP1B3_MOUSE	Hp1bp3	60.83	6	8	3.1446	4800000	2.627	4	4	2.4901	2100000	2.01001	2.31851
Q8VDP3_MICA1_MOUSE	Mical1	116.71	11	12	2.9859	6300000	3.692	6	7	3.1821	1300000	0.93081	2.31141
P39053_DYN1_MOUSE	Dnm1	97.74	5	6	2.2155	2500000	0.994	3	4	2.1916	3300000	3.62881	2.31141
Q69ZK0_PREX1_MOUSE	Prex1	184.82	11	13	3.4551	7200000	4.331	5	5	3.662	820000	0.28329	2.30714
Q91W59_RBMS1_MOUSE	Rbms1	43.96	4	8	3.0687	5700000	3.266	3	3	3.1585	1600000	1.33551	2.30076
Q9QUR6_PPCE_MOUSE	Prep	80.7	10	11	3.7543	3600000	1.775	11	11	3.6851	2700000	2.81941	2.2972
P70158_ASM3A_MOUSE	Smpdl3a	49.83	5	7	3.5378	3400000	1.633	5	6	3.2534	2800000	2.95431	2.29366
Q7TN29_SMAP2_MOUSE	Smap2	46.55	7	11	3.1225	5100000	2.84	4	4	3.5747	1900000	1.74021	2.29011
P63085_MK01_MOUSE	Mapk1	41.25	7	10	2.6932	5100000	2.84	5	7	3.6401	1900000	1.74021	2.29011
P27046_MA2A1_MOUSE	Man2a1	131.55	12	14	2.8275	4100000	2.13	8	9	3.1162	2400000	2.41471	2.27236
Q922Y1_UBXN1_MOUSE	Ubxn1	33.55	3	3	2.8871	1800000	0.497	2	2	3.4661	3600000	4.03351	2.26525
P11983_TCPA_MOUSE	Tcp1	60.41	6	7	3.134	1200000	0.071	11	11	3.5716	3900000	4.43821	2.25461
Q91WT8_RBM47_MOUSE	Rbm47	64.02	6	8	3.2059	3600000	1.775	8	10	3.1929	2600000	2.68451	2.22975
Q9QZE5_COPG1_MOUSE	Copg1	97.45	10	12	2.839	1500000	0.284	14	15	3.1798	3700000	4.16841	2.22621
Q8CBW3_ABI1_MOUSE	Abi1	52.26	5	7	3.6607	5300000	2.982	4	4	2.2084	1700000	1.47041	2.22621
Q6ZWX6_IF2A_MOUSE	Eif2s1	36.09	8	9	3.6379	4700000	2.556	5	12	2.9873	2000000	1.87511	2.21556
Q3TTA7_CBLB_MOUSE	Cblb	109.02	9	12	2.8714	6400000	3.763	6	6	2.8934	1100000	0.66101	2.212
P97432_NBR1_MOUSE	Nbr1	109.89	12	17	3.1404	5400000	3.053	5	5	3.963	1600000	1.33551	2.19426
O55029_COPB2_MOUSE	Copb2	102.38	6	7	3.0125	1400000	0.213	10	12	2.8886	3700000	4.16841	2.1907
Q5FWK3_RHG01_MOUSE	Arhgap1	50.38	7	9	2.8397	4800000	2.627	4	4	2.7889	1900000	1.74021	2.18361
Q06138_CAB39_MOUSE	Cab39	39.82	4	7	3.1002	2900000	1.278	6	7	3.1836	2900000	3.08921	2.18361
O09000_NCOA3_MOUSE	Ncoa3	151.48	16	17	3.4705	6300000	3.692	4	4	3.3939	1100000	0.66101	2.17651
Q61768_KINH_MOUSE	Kif5b	109.48	10	11	3.4836	4200000	2.201	10	10	3.8765	2200000	2.14491	2.17295
Q6PAR5_GAPD1_MOUSE	Gapvd1	162.3	9	11	3.0946	6100000	3.55	6	6	3.5734	1200000	0.79591	2.17295
Q8K1X4_Q8K1X4_MOUSE	Nckap1l	128.82	5	5	3.6094	2300000	0.852	8	9	3.2617	3200000	3.49391	2.17295
Q9EQH2_ERAP1_MOUSE	Erap1	106.53	8	11	2.7331	3600000	1.775	8	8	3.0007	2500000	2.54961	2.1623
Q9DB20_ATPO_MOUSE	Atp5o	23.35	4	9	3.3679	3500000	1.704	6	6	3.474	2500000	2.54961	2.12681
O35643_AP1B1_MOUSE	Ap1b1	103.87	9	9	2.7108	3100000	1.42	12	14	3.3316	2700000	2.81941	2.11971
P70398_USP9X_MOUSE	Usp9x	290.53	16	18	2.7581	4400000	2.343	9	9	2.7371	2000000	1.87511	2.10906
Q62192_CD180_MOUSE	Cd180	74.26	6	8	4.1026	2300000	0.852	6	7	3.9765	3100000	3.35901	2.1055
O54774_AP3D1_MOUSE	Ap3d1	135	9	10	3.2357	1300000	0.142	11	12	3.4404	3600000	4.03351	2.08776
Q3UDK1_TRAD1_MOUSE	Trafd1	64.24	5	5	3.3588	3700000	1.846	4	4	2.8671	2300000	2.27981	2.06291
P54731_FAF1_MOUSE	Faf1	73.82	7	8	3.0152	7100000	4.26	4	4	3.3194	460000	-0.20235	2.02882
Q9D6T0_NOSIP_MOUSE	Nosip	33.19	9	11	3.1967	6300000	3.692	2	2	3.8838	880000	0.36423	2.02812
Q9DB34_CHM2A_MOUSE	Chmp2a	25.12	5	5	2.9832	6300000	3.692	2	2	4.9451	880000	0.36423	2.02812
Q3UWW6_GA2L3_MOUSE	Gas2l3	74.19	6	15	2.9515	5500000	3.124	5	5	3.1166	1300000	0.93081	2.0274
P17439_GLCM_MOUSE	Gba	57.59	4	4	3.245	1700000	0.426	9	9	3.3738	3300000	3.62881	2.0274
Q7JJ13_BRD2_MOUSE	Brd2	88.01	7	7	2.8095	5300000	2.982	2	2	2.9617	1400000	1.06571	2.02386
Q5SSL4_ABR_MOUSE	Abr	97.61	8	10	3.2843	3000000	1.349	5	6	4.1245	2600000	2.68451	2.01675
Q9CY57_CHTOP_MOUSE	Chtop	26.57	5	5	3.0455	7400000	4.473	1	1	2.6741	270000	-0.45866	2.00717
Q61210_ARHG1_MOUSE	Arhgef1	102.74	9	10	3.2903	2400000	0.923	11	12	3.4449	2900000	3.08921	2.0061
Q6P5E6_GGA2_MOUSE	Gga2	66.01	9	11	3.4843	4100000	2.13	9	10	3.593	2000000	1.87511	2.00256
Q9CQL7_MOFA1_MOUSE	Mrfap1	14.19	1	5	3.3721	4100000	2.13	2	2	3.593	2000000	1.87511	2.00256
P28474_ADHX_MOUSE	Adh5	39.52	6	8	3.2398	3500000	1.704	4	4	3.2625	2300000	2.27981	1.99191
Q8BHZ0_FA49A_MOUSE	Fam49a	37.32	4	4	3.5985	1600000	0.355	5	5	3.4686	3300000	3.62881	1.99191
Q99LJ0_CT2NL_MOUSE	Cttnbp2nl	69.8	10	11	2.8638	5000000	2.769	7	8	2.5607	1500000	1.20061	1.9848
O55143_AT2A2_MOUSE	Atp2a2	114.78	8	11	3.439	4800000	2.627	4	4	3.5384	1600000	1.33551	1.98125
O88878_ZFAN5_MOUSE	Zfand5	23.04	7	8	2.3085	6900000	4.118	2	3	2.0478	470000	-0.18886	1.96457
P19182_IFRD1_MOUSE	Ifrd1	49.9	6	9	2.6115	6500000	3.834	3	3	3.2197	670000	0.08094	1.95747
O08528_HXK2_MOUSE	Hk2	102.47	4	8	3.6152	5100000	2.84	1	1	4.7929	1400000	1.06571	1.95286
Q9R1P0_PSA4_MOUSE	Psma4	29.45	4	5	3.0766	3000000	1.349	4	5	3.6617	2500000	2.54961	1.94931
Q9ESY9_GILT_MOUSE	Ifi30	27.77	3	6	3.3821	4500000	2.414	3	5	3.4199	1700000	1.47041	1.9422
Q6PIC6_AT1A3_MOUSE	Atp1a3	111.62	8	10	3.1318	5800000	3.337	3	3	3.6473	980000	0.49913	1.91806
P05627_JUN_MOUSE	Jun	35.92	5	6	3.9298	2900000	1.278	4	4	3.436	2500000	2.54961	1.9138
P67871_CSK2B_MOUSE	Csnk2b	24.93	5	5	3.3139	5900000	3.408	5	6	3.2309	920000	0.41819	1.91309
P28033_CEBPB_MOUSE	Cebpb	31.43	3	5	3.599	6300000	3.692	2	2	2.826	690000	0.10792	1.89996
Q68FD7_FNIP1_MOUSE	Fnip1	130.04	10	12	3.3681	5500000	3.124	4	5	3.6283	1100000	0.66101	1.89251
Q3UND0_SKAP2_MOUSE	Skap2	40.69	6	7	2.9886	3600000	1.775	5	6	2.8432	2100000	2.01001	1.89251
Q9CX86_ROA0_MOUSE	Hnrnpa0	30.51	3	3	3.2176	1500000	0.284	4	6	2.5596	3200000	3.49391	1.88895
Q99J72_ABEC3_MOUSE	0	0	0	0	0	0	0	1	1	2.6544	3400000	3.76371	1.88186
P05017_IGF1_MOUSE	Igf1	17.08	2	3	3.0603	4700000	2.556	1	2	3.1465	1500000	1.20061	1.8783
Q62425_NDUA4_MOUSE	Ndufa4	9.32	1	3	2.6394	2200000	0.781	2	3	2.2681	2800000	2.95431	1.86766
Q924H2_MED15_MOUSE	Med15	87.01	7	13	3.4184	5800000	3.337	2	3	4.0938	900000	0.39121	1.8641
Q9JL15_LEG8_MOUSE	Lgals8	36.14	4	5	3.5271	2000000	0.639	7	8	3.1924	2900000	3.08921	1.8641
Q9EPL9_ACOX3_MOUSE	Acox3	78.35	6	6	3.1061	1800000	0.497	9	9	3.5858	3000000	3.22411	1.86055
Q8VC04_T106A_MOUSE	Tmem106a	29.09	2	2	3.0514	1800000	0.497	3	4	3.0399	3000000	3.22411	1.86055
P97484_LIRB3_MOUSE	Lilrb3	93	7	9	4.1705	3500000	1.704	7	7	4.1298	2100000	2.01001	1.85701
Q8BWT1_THIM_MOUSE	Acaa2	41.8	9	11	3.5057	3300000	1.562	7	7	3.5339	2200000	2.14491	1.85346
Q9CYZ2_TPD54_MOUSE	Tpd52l2	24.03	6	6	3.113	4800000	2.627	3	3	3.6251	1400000	1.06571	1.84635
Q8BPY9_FIGL1_MOUSE	Fignl1	74.8	1	1	3.0842	1000000	-0.071	1	2	2.9489	3400000	3.76371	1.84635
Q8BZN6_DOC10_MOUSE	Dock10	245.6	10	11	2.849	2700000	1.136	11	11	3.1145	2500000	2.54961	1.84281
P50543_S10AB_MOUSE	S100a11	11.08	2	3	3.8678	4000000	2.059	2	3	4.3424	1800000	1.60531	1.83215
Q9EQ61_PESC_MOUSE	Pes1	67.75	5	8	2.6089	6500000	3.834	2	2	3.0118	460000	-0.20235	1.81583
P62245_RS15A_MOUSE	Rps15a	14.83	4	4	2.1977	2400000	0.923	4	6	2.8777	2600000	2.68451	1.80375
P24369_PPIB_MOUSE	Ppib	23.7	2	3	3.3152	880000	-0.1562	5	6	2.8654	3400000	3.76371	1.80375
Q60875_ARHG2_MOUSE	Arhgef2	111.9	6	6	3.1947	1800000	0.497	9	9	3.0918	2900000	3.08921	1.7931
Q8BPU7_ELMO1_MOUSE	Elmo1	83.88	6	9	2.8708	3700000	1.846	6	6	3.2089	1900000	1.74021	1.7931
Q62261_SPTB2_MOUSE	Sptbn1	274.05	15	20	2.95	5400000	3.053	6	8	3.0996	1000000	0.52611	1.78956
P35991_BTK_MOUSE	Btk	76.39	11	11	2.7311	5000000	2.769	8	8	2.7736	1200000	0.79591	1.78245
Q9JMA1_UBP14_MOUSE	Usp14	55.97	8	9	3.1745	2900000	1.278	7	8	3.6521	2300000	2.27981	1.7789
P52633_STAT6_MOUSE	Stat6	93.44	8	9	2.8641	2900000	1.278	7	7	3.0352	2300000	2.27981	1.7789
Q8BMG7_RBGPR_MOUSE	Rab3gap2	152.44	8	8	3.0221	4800000	2.627	6	7	3.0541	1300000	0.93081	1.7789
Q9Z1N5_DX39B_MOUSE	Ddx39b	49	4	5	3.4798	4400000	2.343	2	2	3.4667	1500000	1.20061	1.77181
Q9D0R2_SYTC_MOUSE	Tars	83.3	7	8	3.2653	2300000	0.852	5	6	2.9273	2600000	2.68451	1.76825
Q99LC5_ETFA_MOUSE	Etfa	34.99	6	7	3.6696	4200000	2.201	6	8	3.3502	1600000	1.33551	1.76825
G3X922_G3X922_MOUSE	Dnajc13	254.28	13	15	3.3702	4000000	2.059	14	14	3.3337	1700000	1.47041	1.7647
Q80TH2_LAP2_MOUSE	Erbb2ip	157.15	13	16	3.3578	3800000	1.917	10	11	3.537	1800000	1.60531	1.76116
Q9DBH5_LMAN2_MOUSE	Lman2	40.4	3	3	3.3106	5600000	3.195	3	4	2.9203	850000	0.32376	1.75938
Q06335_APLP2_MOUSE	Aplp2	80.42	6	7	3.0207	3200000	1.491	3	3	4.1466	2100000	2.01001	1.7505
P07742_RIR1_MOUSE	Rrm1	90.15	9	10	3.0117	3000000	1.349	12	14	3.1812	2200000	2.14491	1.74696
Q9D7X3_DUS3_MOUSE	Dusp3	20.46	5	8	3.7712	3000000	1.349	4	4	4.2262	2200000	2.14491	1.74696
Q923A2_SPDLY_MOUSE	Spdl1	70.19	12	15	2.4936	4700000	2.556	5	5	3.0639	1300000	0.93081	1.74341
P32921_SYWC_MOUSE	Wars	54.32	10	15	3.1813	4100000	2.13	7	8	3.0078	1600000	1.33551	1.73276
Q8C6G8_WDR26_MOUSE	Wdr26	70.5	5	6	3	3900000	1.988	4	4	3.0649	1700000	1.47041	1.72921
Q9DBG3_AP2B1_MOUSE	Ap2b1	104.52	6	7	3.2249	3500000	1.704	6	9	3.985	1900000	1.74021	1.7221
Q5SUA5_MYO1G_MOUSE	Myo1g	117.15	8	9	3.1354	1400000	0.213	12	12	3.3391	3000000	3.22411	1.71856
Q9D8Y0_EFHD2_MOUSE	Efhd2	26.77	5	5	2.745	5200000	2.911	3	6	3.2701	1000000	0.52611	1.71856
Q3UJD6_UBP19_MOUSE	Usp19	150.45	12	14	3.2218	3300000	1.562	10	10	3.2443	2000000	1.87511	1.71856
Q64213_SF01_MOUSE	Sf1	70.36	9	11	3.4074	4800000	2.627	5	7	3.1767	1200000	0.79591	1.71145
Q6A0A9_F120A_MOUSE	FAM120A	121.57	10	10	3.0623	4400000	2.343	6	7	3.0441	1400000	1.06571	1.70436
Q8K310_MATR3_MOUSE	Matr3	94.57	8	11	3.1382	4400000	2.343	6	6	3.264	1400000	1.06571	1.70436
Q60855_RIPK1_MOUSE	Ripk1	74.81	6	8	2.8813	4400000	2.343	4	4	3.5445	1400000	1.06571	1.70436
Q99J95_CDK9_MOUSE	Cdk9	42.73	7	9	2.6319	3600000	1.775	6	7	3.2648	1800000	1.60531	1.69016
P31254_UBA1Y_MOUSE	Uba1y	117.96	2	2	2.2879	1500000	0.284	2	3	3.6734	2900000	3.08921	1.6866
P18155_MTDC_MOUSE	Mthfd2	37.84	8	11	3.586	3200000	1.491	6	6	3.5708	2000000	1.87511	1.68305
Q91V81_RBM42_MOUSE	Rbm42	49.84	5	9	3.5703	3000000	1.349	5	5	2.9183	2100000	2.01001	1.67951
Q3TLH4_PRC2C_MOUSE	Prrc2c	310.7	9	10	2.9078	4700000	2.556	4	4	2.4959	1200000	0.79591	1.67596
Q60765_ATF3_MOUSE	Atf3	20.71	3	4	2.4274	2400000	0.923	2	3	2.3907	2400000	2.41471	1.66885
Q9D1K2_VATF_MOUSE	Atp6v1f	13.36	2	4	3.326	2200000	0.781	4	6	3.494	2500000	2.54961	1.66531
P54071_IDHP_MOUSE	Idh2	50.87	5	6	3.6396	2000000	0.639	8	10	2.9935	2600000	2.68451	1.66176
Q9JIK5_DDX21_MOUSE	Ddx21	93.49	7	9	3.0761	3500000	1.704	7	7	3.276	1800000	1.60531	1.65465
Q9Z1T1_AP3B1_MOUSE	Ap3b1	122.66	6	7	3.0893	1400000	0.213	9	10	3.1938	2900000	3.08921	1.65111
Q9D8Y7_TP8L2_MOUSE	Tnfaip8l2	20.6	1	2	3.6915	1200000	0.071	3	5	3.4758	3000000	3.22411	1.64756
P62830_RL23_MOUSE	Rpl23	14.86	2	3	3.6365	3100000	1.42	1	2	3.1924	2000000	1.87511	1.64756
Q9R190_MTA2_MOUSE	Mta2	74.98	9	11	2.7313	2900000	1.278	8	8	3.1539	2100000	2.01001	1.644
Q9QUN3_BLNK_MOUSE	Blnk	50.64	3	6	2.7186	5400000	3.053	3	3	3.0458	780000	0.22933	1.64116
Q9QYC0_ADDA_MOUSE	Add1	80.6	9	12	3.1935	4600000	2.485	6	7	2.7703	1200000	0.79591	1.64045
Q9WVE8_PACN2_MOUSE	Pacsin2	55.8	7	7	2.9721	4600000	2.485	3	3	2.8201	1200000	0.79591	1.64045
Q8BHD7_PTBP3_MOUSE	Ptbp3	56.67	5	9	3.4628	4200000	2.201	6	7	3.3596	1400000	1.06571	1.63335
Q99LF4_RTCB_MOUSE	Rtcb	55.21	4	5	2.7459	3600000	1.775	4	4	2.8125	1700000	1.47041	1.62271
O09005_DEGS1_MOUSE	Degs1	38.22	2	3	3.8787	1500000	0.284	3	3	3.2003	2800000	2.95431	1.61915
Q8BHG1_NRDC_MOUSE	Nrd1	132.81	3	3	3.5157	3200000	1.491	5	6	3.0387	1900000	1.74021	1.6156
Q6ZPT1_KLHL9_MOUSE	Klhl9	69.35	6	9	3.1117	3000000	1.349	5	5	3.79	2000000	1.87511	1.61206
P70168_IMB1_MOUSE	Kpnb1	97.12	7	9	3.1434	2200000	0.781	9	11	3.9254	2400000	2.41471	1.59786
O35601_FYB_MOUSE	Fyb	90	4	6	2.6238	3900000	1.988	2	2	3.0817	1500000	1.20061	1.59431
O08638_MYH11_MOUSE	Myh11	226.89	4	4	2.8885	3900000	1.988	2	3	2.8648	1500000	1.20061	1.59431
Q6P5E4_UGGG1_MOUSE	Uggt1	176.32	4	4	2.8642	1200000	0.071	11	13	3.4821	2900000	3.08921	1.58011
E9PVX6_E9PVX6_MOUSE	Mki67	350.65	10	11	3.3096	3100000	1.42	12	16	3.0872	1900000	1.74021	1.58011
P17047_LAMP2_MOUSE	Lamp2	45.65	1	2	1.6516	1000000	-0.071	3	4	2.4177	3000000	3.22411	1.57655
Q9WTI7_MYO1C_MOUSE	Myo1c	121.87	5	5	3.3634	790000	-0.2201	14	14	3.1563	3100000	3.35901	1.56946
P47962_RL5_MOUSE	Rpl5	34.38	3	5	3.1664	780000	-0.2272	2	3	3.0113	3100000	3.35901	1.56591
Q99LI8_HGS_MOUSE	Hgs	85.96	5	7	2.5949	6300000	3.692	2	2	3.1987	190000	-0.56658	1.56271
Q9CR00_PSMD9_MOUSE	Psmd9	24.7	7	7	3.1204	6200000	3.621	2	2	4.309	240000	-0.49913	1.56093
P70333_HNRH2_MOUSE	Hnrnph2	49.25	5	8	3.4154	3400000	1.633	3	3	3.1348	1700000	1.47041	1.5517
P06869_UROK_MOUSE	Plau	48.24	4	6	3.6051	3400000	1.633	5	6	3.1939	1700000	1.47041	1.5517
Q810B6_ANFY1_MOUSE	Ankfy1	128.57	7	8	4.1201	1100000	0	11	12	3.2315	2900000	3.08921	1.54461
Q8CDG3_VCIP1_MOUSE	Vcpip1	134.42	8	14	3.2913	4700000	2.556	5	5	3.1504	1000000	0.52611	1.54106
Q62418_DBNL_MOUSE	Dbnl	48.67	6	6	3.73	4700000	2.556	5	5	3.7194	1000000	0.52611	1.54106
Q3TIR3_RIC8A_MOUSE	Ric8a	59.81	8	10	2.8836	2400000	0.923	6	7	3.3335	2200000	2.14491	1.53395
Q64514_TPP2_MOUSE	Tpp2	139.79	7	11	3.4583	1800000	0.497	10	11	3.1031	2500000	2.54961	1.5233
O09126_SEM4D_MOUSE	Sema4d	95.58	4	4	3.0191	3100000	1.42	6	6	3.333	1800000	1.60531	1.51266
P17433_SPI1_MOUSE	Spi1	31.33	3	3	3.039	2700000	1.136	2	2	2.982	2000000	1.87511	1.50555
P28656_NP1L1_MOUSE	Nap1l1	45.32	2	3	3.5099	2500000	0.994	7	8	2.8351	2100000	2.01001	1.50201
Q7TPV4_MBB1A_MOUSE	Mybbp1a	151.94	6	6	4.0595	2300000	0.852	10	12	3.275	2200000	2.14491	1.49846
P10923_OSTP_MOUSE	Spp1	32.44	2	3	2.6688	2100000	0.71	3	6	3.4422	2300000	2.27981	1.4949
Q3UBG2_PCLI1_MOUSE	Pid1	24.77	7	8	3.2867	3600000	1.775	4	4	2.8291	1500000	1.20061	1.48781
O88522_NEMO_MOUSE	Ikbkg	47.94	6	9	3.4394	5100000	2.84	4	4	3.3024	710000	0.1349	1.48745
Q9CY58_PAIRB_MOUSE	Serbp1	44.69	3	4	2.4764	2800000	1.207	3	4	4.2037	1900000	1.74021	1.47361
Q8BFR5_EFTU_MOUSE	Tufm	49.48	6	6	3.3113	2600000	1.065	6	6	3.3284	2000000	1.87511	1.47005
B2RSH2_GNAI1_MOUSE	Gnai1	40.34	4	4	2.1101	5800000	3.337	2	3	3.6647	300000	-0.41819	1.45941
Q91VR5_DDX1_MOUSE	Ddx1	82.45	4	7	2.5969	1800000	0.497	10	10	3.298	2400000	2.41471	1.45585
Q8JZQ9_EIF3B_MOUSE	Eif3b	91.31	9	12	2.591	3500000	1.704	4	4	3.0019	1500000	1.20061	1.4523
Q6P5F9_XPO1_MOUSE	Xpo1	123.01	8	9	3.4789	1200000	0.071	12	12	3.2634	2700000	2.81941	1.44521
Q8CI94_PYGB_MOUSE	Pygb	96.67	4	5	2.125	1200000	0.071	8	8	3.102	2700000	2.81941	1.44521
Q63850_NUP62_MOUSE	Nup62	53.22	2	2	3.6856	410000	-0.4899	3	3	3.4644	3100000	3.35901	1.43456
Q9ES74_NEK7_MOUSE	Nek7	34.51	4	6	2.8222	1900000	0.568	5	5	2.9141	2300000	2.27981	1.4239
Q80SY3_VA0D2_MOUSE	Atp6v0d2	40.47	9	13	3.1093	3600000	1.775	7	7	3.3931	1400000	1.06571	1.42036
P70122_SBDS_MOUSE	Sbds	28.76	4	7	3.4721	3200000	1.491	3	3	3.6578	1600000	1.33551	1.41325
Q9R0P9_UCHL1_MOUSE	Uchl1	24.82	5	6	2.6674	4900000	2.698	3	5	3.1433	680000	0.09443	1.39621
Q3TXS7_PSMD1_MOUSE	Psmd1	105.66	12	14	3.2355	4100000	2.13	6	6	3.6262	1100000	0.66101	1.3955
Q99K70_RRAGC_MOUSE	Rragc	44.09	7	9	2.8093	2200000	0.781	5	6	3.3058	2100000	2.01001	1.3955
Q8R316_HBP1_MOUSE	Hbp1	57.61	7	9	3.7286	5100000	2.84	4	5	3.5737	570000	-0.05396	1.39302
Q91WQ3_SYYC_MOUSE	Yars	59.07	9	9	2.641	4600000	2.485	5	5	3.3008	830000	0.29678	1.39089
P53994_RAB2A_MOUSE	Rab2a	23.53	3	4	3.6671	1800000	0.497	5	5	3.7024	2300000	2.27981	1.3884
P61087_UBE2K_MOUSE	Ube2k	22.39	4	4	2.7717	3500000	1.704	2	2	3.9689	1400000	1.06571	1.38485
P56391_CX6B1_MOUSE	Cox6b1	10.06	3	5	3.5141	3500000	1.704	2	3	3.0581	1400000	1.06571	1.38485
P58681_TLR7_MOUSE	Tlr7	121.76	6	7	3.6938	1400000	0.213	9	9	3.8268	2500000	2.54961	1.38131
Q3URZ6_Q3URZ6_MOUSE	Ahnak2	83.12	4	6	3.3727	4500000	2.414	5	6	2.9299	860000	0.33725	1.37563
Q9WV02_RBMX_MOUSE	Rbmx	42.28	4	5	2.9688	2900000	1.278	1	2	2.8619	1700000	1.47041	1.3742
O35516_NOTC2_MOUSE	Notch2	265.15	13	14	2.9924	4700000	2.556	4	6	3.5333	750000	0.18886	1.37243
O08788_DCTN1_MOUSE	Dctn1	141.59	9	10	3.0104	2500000	0.994	6	7	3.316	1900000	1.74021	1.36711
O09172_GSH0_MOUSE	Gclm	30.52	2	4	3.8575	2500000	0.994	2	5	3.0471	1900000	1.74021	1.36711
O55023_IMPA1_MOUSE	Impa1	30.42	5	5	2.9238	4700000	2.556	3	6	2.1022	740000	0.17537	1.36569
Q8CGB6_TENC1_MOUSE	Tenc1	151.92	1	2	2.7729	5400000	3.053	1	2	2.4868	370000	-0.32376	1.36462
Q921M3_SF3B3_MOUSE	Sf3b3	135.46	4	4	3.689	580000	-0.3692	3	3	3.7119	2900000	3.08921	1.36
Q91VC3_IF4A3_MOUSE	Eif4a3	46.81	6	7	3.0284	4700000	2.556	2	2	2.9146	730000	0.16188	1.35894
Q8R050_ERF3A_MOUSE	Gspt1	68.58	6	7	3.0256	5000000	2.769	3	3	2.9009	570000	-0.05396	1.35752
Q91YT0_NDUV1_MOUSE	Ndufv1	50.8	8	9	3.142	4200000	2.201	6	7	3.3289	990000	0.51262	1.35681
P17426_AP2A1_MOUSE	Ap2a1	107.6	7	8	3.0633	3000000	1.349	8	8	3.4266	1600000	1.33551	1.34225
Q91VD9_NDUS1_MOUSE	Ndufs1	79.73	7	8	3.0228	3000000	1.349	5	5	2.9987	1600000	1.33551	1.34225
P05201_AATC_MOUSE	Got1	46.22	6	6	2.85	2800000	1.207	6	6	3.2964	1700000	1.47041	1.33871
O70439_STX7_MOUSE	Stx7	29.8	4	4	3.9171	2600000	1.065	3	4	3.833	1800000	1.60531	1.33516
Q922P9_GLYR1_MOUSE	Glyr1	59.68	6	8	3.4089	2400000	0.923	7	8	3.2469	1900000	1.74021	1.3316
P18653_KS6A1_MOUSE	Rps6ka1	81.54	4	5	3.3937	870000	-0.1633	8	9	3.0627	2700000	2.81941	1.32805
P62827_RAN_MOUSE	Ran	24.41	3	3	2.4705	4100000	2.13	1	1	4.0189	1000000	0.52611	1.32805
Q9CQW9_IFM3_MOUSE	Ifitm3	14.94	2	3	3.589	5800000	3.337	1	1	3.5677	100000	-0.68799	1.32451
Q8CAQ8_MIC60_MOUSE	Immt	83.85	8	9	3.1076	4400000	2.343	3	3	3.2711	830000	0.29678	1.31989
Q8K3K8_OPTN_MOUSE	Optn	66.98	8	9	3.2677	4700000	2.556	5	5	3.7637	670000	0.08094	1.31847
P52293_IMA1_MOUSE	Kpna2	57.89	8	11	3.4304	1600000	0.355	9	12	3.6445	2300000	2.27981	1.3174
Q9R112_SQRD_MOUSE	Sqrdl	50.25	4	4	3.6561	1400000	0.213	8	8	2.8627	2400000	2.41471	1.31385
Q5SV77_GGNB2_MOUSE	Ggnbp2	78.92	6	10	3.9047	3100000	1.42	5	5	2.8159	1500000	1.20061	1.31031
P25206_MCM3_MOUSE	Mcm3	91.49	11	12	3.4576	2900000	1.278	7	7	3.343	1600000	1.33551	1.30676
P63321_RALA_MOUSE	Rala	23.54	3	5	3.37	2500000	0.994	5	6	3.1438	1800000	1.60531	1.29966
Q6ZQ08_CNOT1_MOUSE	Cnot1	266.64	7	8	3.0244	3800000	1.917	6	6	2.8153	1100000	0.66101	1.289
Q91VJ4_STK38_MOUSE	Stk38	54.14	4	6	2.7963	1700000	0.426	4	4	3.0016	2200000	2.14491	1.28546
Q8VCW4_UN93B_MOUSE	Unc93b1	66.94	4	4	3.1576	1500000	0.284	3	7	3.7349	2300000	2.27981	1.28191
P58058_NADK_MOUSE	Nadk	48.57	4	6	2.8508	2600000	1.065	4	4	3.1902	1700000	1.47041	1.26771
Q9CZU3_SK2L2_MOUSE	Skiv2l2	117.56	10	12	2.8087	3900000	1.988	5	5	3.6342	1000000	0.52611	1.25706
Q99KH8_STK24_MOUSE	Stk24	47.92	5	8	3.4996	2000000	0.639	7	7	3.8702	2000000	1.87511	1.25706
Q61550_RAD21_MOUSE	Rad21	72.04	6	7	3.3418	1800000	0.497	7	7	3.6409	2100000	2.01001	1.25351
P61290_PSME3_MOUSE	Psme3	29.49	2	2	2.987	3700000	1.846	3	3	3.1195	1100000	0.66101	1.25351
Q9Z0R6_ITSN2_MOUSE	Itsn2	188.79	11	13	2.7823	3300000	1.562	5	5	3.1735	1300000	0.93081	1.2464
Q8R1Q8_DC1L1_MOUSE	Dync1li1	56.58	10	10	3.049	3300000	1.562	4	7	3.4834	1300000	0.93081	1.2464
Q6NWW9_FND3B_MOUSE	Fndc3b	132.68	8	9	3.1193	3300000	1.562	5	5	3.7882	1300000	0.93081	1.2464
Q8CJG1_AGO1_MOUSE	Ago1	97.15	6	7	2.7147	3100000	1.42	4	4	2.8603	1400000	1.06571	1.24286
Q80TF4_KLH13_MOUSE	Klhl13	73.74	3	4	2.8844	2700000	1.136	4	4	3.248	1600000	1.33551	1.23575
Q9D662_SC23B_MOUSE	Sec23b	86.38	6	9	3.3492	2500000	0.994	5	5	3.6212	1700000	1.47041	1.2322
Q8BUK6_HOOK3_MOUSE	Hook3	83.17	5	5	3.5409	2500000	0.994	7	8	3.538	1700000	1.47041	1.2322
Q9CZ44_NSF1C_MOUSE	Nsfl1c	40.69	5	7	3.1273	4700000	2.556	3	3	2.9351	540000	-0.09443	1.23079
Q3UKJ7_SMU1_MOUSE	Smu1	57.51	5	6	3.2294	2300000	0.852	6	7	3.3553	1800000	1.60531	1.22866
Q9CY97_SSU72_MOUSE	Ssu72	22.5	2	2	3.1545	580000	-0.3692	4	4	3.3265	2700000	2.81941	1.22511
Q61655_DD19A_MOUSE	Ddx19a	53.9	7	8	3.0246	5000000	2.769	3	3	3.866	370000	-0.32376	1.22262
O08810_U5S1_MOUSE	Eftud2	109.29	6	8	3.0465	1700000	0.426	9	10	3.6504	2100000	2.01001	1.21801
Q9CPV4_GLOD4_MOUSE	Glod4	33.3	4	4	2.7866	1700000	0.426	8	8	3.1499	2100000	2.01001	1.21801
P56960_EXOSX_MOUSE	Exosc10	100.88	3	4	2.7095	540000	-0.3976	5	6	3.4765	2700000	2.81941	1.2109
P62141_PP1B_MOUSE	Ppp1cb	37.16	2	2	2.5319	720000	-0.2698	3	4	2.8704	2600000	2.68451	1.20735
O70475_UGDH_MOUSE	Ugdh	54.8	8	10	2.9651	2800000	1.207	8	9	3.2515	1500000	1.20061	1.20381
P11103_PARP1_MOUSE	Parp1	113.03	7	8	3.5214	2800000	1.207	6	6	3.2688	1500000	1.20061	1.20381
P38060_HMGCL_MOUSE	Hmgcl	34.22	6	7	3.7722	2800000	1.207	6	8	3.5652	1500000	1.20061	1.20381
Q61187_TS101_MOUSE	Tsg101	44.1	4	4	2.5458	2600000	1.065	4	4	2.8025	1600000	1.33551	1.20026
Q9DC28_KC1D_MOUSE	Csnk1d	47.29	4	5	3.4283	2200000	0.781	6	7	3.242	1800000	1.60531	1.19315
Q9ES28_ARHG7_MOUSE	Arhgef7	97	6	6	2.8066	2000000	0.639	6	6	3.5408	1900000	1.74021	1.18961
Q8R317_UBQL1_MOUSE	Ubqln1	61.94	7	9	3.144	3300000	1.562	3	3	3.9476	1200000	0.79591	1.17895
Q9D883_U2AF1_MOUSE	U2af1	27.8	4	5	2.8553	4000000	2.059	2	2	3.6587	830000	0.29678	1.17789
P14206_RSSA_MOUSE	Rpsa	32.82	4	6	4.0342	3700000	1.846	2	2	4.1311	980000	0.49913	1.17257
Q80XQ2_TBCD5_MOUSE	Tbc1d5	91.78	8	11	3.4672	2700000	1.136	6	6	3.1216	1500000	1.20061	1.1683
Q9DCG9_TR112_MOUSE	Trmt112	14.13	2	3	3.5835	990000	-0.0781	4	4	3.3302	2400000	2.41471	1.1683
Q6VN19_RBP10_MOUSE	Ranbp10	67.15	6	8	3.2751	4400000	2.343	3	3	3.3198	590000	-0.02698	1.15801
Q8VE70_PDC10_MOUSE	Pdcd10	24.7	2	2	2.6031	2100000	0.71	3	4	2.4819	1800000	1.60531	1.15766
Q60960_IMA5_MOUSE	Kpna1	60.14	3	4	3.834	950000	-0.1065	6	6	3.3018	2400000	2.41471	1.1541
Q8CBY8_DCTN4_MOUSE	Dctn4	53.02	7	9	3.1806	3400000	1.633	4	4	3.3972	1100000	0.66101	1.14701
Q9JIA7_SPHK2_MOUSE	Sphk2	65.58	6	10	3.2216	2800000	1.207	5	5	3.4694	1400000	1.06571	1.13636
Q9WTJ8_FA50B_MOUSE	Fam50b	39.57	3	6	3.2112	2800000	1.207	2	2	3.1125	1400000	1.06571	1.13636
Q8C255_DPEP2_MOUSE	Dpep2	52.63	3	4	2.8224	900000	-0.142	7	7	3.3073	2400000	2.41471	1.13636
P97427_DPYL1_MOUSE	Crmp1	62.13	2	3	3.0166	2800000	1.207	2	2	2.7944	1400000	1.06571	1.13636
P11031_TCP4_MOUSE	Sub1	14.42	2	2	3.4948	2800000	1.207	4	4	2.4709	1400000	1.06571	1.13636
Q9WUK2_IF4H_MOUSE	Eif4h	27.32	4	5	2.7374	2600000	1.065	4	4	3.7179	1500000	1.20061	1.13281
Q9D1G1_RAB1B_MOUSE	Rab1b	22.17	3	5	3.7529	2200000	0.781	3	3	3.2375	1700000	1.47041	1.1257
Q99MK8_ARBK1_MOUSE	Adrbk1	79.59	6	6	3.527	2000000	0.639	10	10	2.9719	1800000	1.60531	1.12216
Q9EST5_AN32B_MOUSE	Anp32b	31.06	4	5	2.6261	3700000	1.846	1	1	4.0509	900000	0.39121	1.11861
Q5MJS3_DMP4_MOUSE	Fam20c	65.72	6	7	3.3293	1600000	0.355	7	9	3.1345	2000000	1.87511	1.11505
Q9QXY6_EHD3_MOUSE	Ehd3	60.78	2	3	2.7321	3500000	1.704	1	1	3.2574	1000000	0.52611	1.11505
Q9DC51_GNAI3_MOUSE	Gnai3	40.51	4	6	3.9119	3700000	1.846	3	3	3.9117	890000	0.37772	1.11186
P25799_NFKB1_MOUSE	Nfkb1	105.55	6	6	3.5493	1200000	0.071	5	5	3.8392	2200000	2.14491	1.10796
Q68FH4_GALK2_MOUSE	Galk2	50.47	3	5	2.6386	1200000	0.071	5	6	3.0038	2200000	2.14491	1.10796
P53026_RL10A_MOUSE	Rpl10a	24.9	4	7	2.3111	4200000	2.201	0	0	0	0	0	1.1005
Q91YE7_RBM5_MOUSE	Rbm5	92.25	5	7	3.2768	2500000	0.994	5	6	2.8261	1500000	1.20061	1.0973
Q80TY0_FNBP1_MOUSE	Fnbp1	71.3	6	7	3.6397	3600000	1.775	4	4	3.4902	920000	0.41819	1.09659
Q08874_MITF_MOUSE	Mitf	58.59	5	6	2.4508	3900000	1.988	2	2	3.8108	760000	0.20235	1.09518
O35185_BHE40_MOUSE	Bhlhe40	45.33	4	4	3.5811	5100000	2.84	1	1	2.1598	120000	-0.66101	1.0895
Q9EQ06_DHB11_MOUSE	Hsd17b11	32.86	1	1	2.877	190000	-0.6461	3	4	2.9121	2700000	2.81941	1.08665
O88508_DNM3A_MOUSE	Dnmt3a	101.61	6	7	2.8431	1700000	0.426	6	7	3.1135	1900000	1.74021	1.0831
Q01405_SC23A_MOUSE	Sec23a	86.11	5	6	3.4802	940000	-0.1136	4	4	3.1303	2300000	2.27981	1.0831
Q921F4_HNRLL_MOUSE	Hnrnpll	64.08	4	5	2.4256	1700000	0.426	7	7	3.0225	1900000	1.74021	1.0831
G5E8F1_G5E8F1_MOUSE	Itgam	127.32	2	3	4.27	750000	-0.2485	3	4	3.2153	2400000	2.41471	1.0831
Q9CWP6_MSPD2_MOUSE	Mospd2	59.82	5	6	2.7488	1500000	0.284	5	5	2.7737	2000000	1.87511	1.07956
O35381_AN32A_MOUSE	Anp32a	28.52	3	4	3.3704	1500000	0.284	2	3	3.0142	2000000	1.87511	1.07956
Q8QZY9_SF3B4_MOUSE	Sf3b4	44.33	1	1	4.2958	2400000	0.923	5	8	3.3435	1500000	1.20061	1.06181
O55201_SPT5H_MOUSE	Supt5h	120.59	9	10	3.8199	2200000	0.781	7	7	3.58	1600000	1.33551	1.05825
O35215_DOPD_MOUSE	Ddt	13.07	2	3	2.8385	1600000	0.355	4	4	3.1819	1900000	1.74021	1.0476
Q91YP2_NEUL_MOUSE	Nln	80.38	7	7	3.2921	3100000	1.42	4	4	3.1295	1100000	0.66101	1.04051
P42567_EPS15_MOUSE	Eps15	98.41	6	6	3.6427	1200000	0.071	8	10	3.1249	2100000	2.01001	1.04051
Q9JIY0_PKHO1_MOUSE	Plekho1	45.97	5	5	2.9419	3100000	1.42	4	4	3.7673	1100000	0.66101	1.04051
Q9ERB0_SNP29_MOUSE	Snap29	29.55	6	6	2.6172	4500000	2.414	2	2	2.8773	360000	-0.33725	1.03838
P84091_AP2M1_MOUSE	Ap2m1	49.62	4	4	3.6573	1000000	-0.071	5	6	3.3083	2200000	2.14491	1.03696
P49722_PSA2_MOUSE	Psma2	25.91	2	3	3.0688	620000	-0.3408	4	6	3.676	2400000	2.41471	1.03696
O08915_AIP_MOUSE	Aip	37.58	4	6	2.8299	2500000	0.994	3	3	3.4864	1400000	1.06571	1.02985
Q91YQ5_RPN1_MOUSE	Rpn1	68.49	7	8	2.8847	1700000	0.426	6	6	2.7484	1800000	1.60531	1.01565
P97825_HN1_MOUSE	Hn1	16.07	4	7	3.0987	1700000	0.426	3	3	4.4704	1800000	1.60531	1.01565
Q9CXW4_RL11_MOUSE	Rpl11	20.24	1	2	4.2168	1700000	0.426	2	2	3.0553	1800000	1.60531	1.01565
P97300_NPTN_MOUSE	Nptn	44.35	1	1	2.9813	1700000	0.426	1	2	2.5823	1800000	1.60531	1.01565
Q8JZV7_NAGA_MOUSE	Amdhd2	43.47	4	5	2.9797	1300000	0.142	7	8	3.4248	2000000	1.87511	1.00856
P62264_RS14_MOUSE	Rps14	16.26	2	2	2.7315	3200000	1.491	2	4	2.7948	1000000	0.52611	1.00856
Q99LP6_GRPE1_MOUSE	Grpel1	24.29	3	3	2.3734	1100000	0	2	3	3.3219	2100000	2.01001	1.005
Q6ZQK5_ACAP2_MOUSE	Acap2	87.16	5	6	3.6502	3700000	1.846	5	5	3.689	730000	0.16188	1.00394
Q8R0S1_ATF7_MOUSE	Atf7	44.58	1	1	2.6499	2800000	1.207	4	4	3.2719	1200000	0.79591	1.00145
Q9CWH6_PSA7L_MOUSE	Psma8	27.85	3	5	3.673	2400000	0.923	2	2	3.1406	1400000	1.06571	0.994355
P57776_EF1D_MOUSE	Eef1d	31.27	3	3	3.5252	2200000	0.781	3	3	2.9988	1500000	1.20061	0.990805
Q7TMI3_UHRF2_MOUSE	Uhrf2	90.05	7	7	2.9356	2000000	0.639	5	6	3.4245	1600000	1.33551	0.987255
A2BH40_ARI1A_MOUSE	Arid1a	241.94	15	17	2.973	4200000	2.201	4	4	3.2349	440000	-0.22933	0.985835
Q569Z5_DDX46_MOUSE	Ddx46	117.38	11	13	3.229	4100000	2.13	4	4	3.6792	480000	-0.17537	0.977315
O88712_CTBP1_MOUSE	Ctbp1	47.71	3	3	2.666	1400000	0.213	4	4	2.9271	1900000	1.74021	0.976605
Q8R307_VPS18_MOUSE	Vps18	110.15	4	6	3.2218	630000	-0.3337	5	7	3.0524	2300000	2.27981	0.973055
P63328_PP2BA_MOUSE	Ppp3ca	58.61	4	5	2.5222	3100000	1.42	5	5	3.071	1000000	0.52611	0.973055
Q9R233_TPSN_MOUSE	Tapbp	49.71	4	5	2.9691	3500000	1.704	2	2	3.8304	780000	0.22933	0.966665
Q6P549_SHIP2_MOUSE	Inppl1	138.89	3	5	2.1238	3600000	1.775	5	5	3.2372	720000	0.14839	0.961695
P45481_CBP_MOUSE	Crebbp	265.32	9	10	2.9416	4600000	2.485	2	2	3.0551	180000	-0.58007	0.952465
Q80ZJ1_RAP2A_MOUSE	Rap2a	20.63	4	5	3.0037	3800000	1.917	3	5	3.6764	600000	-0.01349	0.951755
Q8R0X2_CACL1_MOUSE	Cacul1	42.08	6	6	3.2508	3400000	1.633	5	5	3.1969	810000	0.2698	0.9514
Q6PGL7_FAM21_MOUSE	Fam21	145.22	7	10	3.5371	1700000	0.426	11	11	3.7268	1700000	1.47041	0.948205
A2AJ72_A2AJ72_MOUSE	Fubp3	61.41	6	9	3.3544	1500000	0.284	3	4	2.777	1800000	1.60531	0.944655
P23780_BGAL_MOUSE	Glb1	73.07	6	8	3.0619	1500000	0.284	6	7	2.4663	1800000	1.60531	0.944655
Q91YR7_PRP6_MOUSE	Prpf6	106.65	8	8	2.9311	3300000	1.562	6	6	3.3994	850000	0.32376	0.94288
Q9D8N0_EF1G_MOUSE	Eef1g	50.03	6	7	3.0747	3300000	1.562	3	4	3.5606	850000	0.32376	0.94288
Q8R429_AT2A1_MOUSE	Atp2a1	109.35	5	5	2.9853	1300000	0.142	4	4	3.9361	1900000	1.74021	0.941105
P56477_IRF5_MOUSE	Irf5	55.97	2	2	3.187	1300000	0.142	6	7	3.4533	1900000	1.74021	0.941105
O70252_HMOX2_MOUSE	Hmox2	35.72	3	5	3.3471	1100000	0	5	6	3.2718	2000000	1.87511	0.937555
Q9JK81_MYG1_MOUSE	0	0	0	0	0	0	0	2	2	2.8095	2000000	1.87511	0.937555
Q8K1H7_T11L2_MOUSE	Tcp11l2	57.85	9	10	3.2429	4100000	2.13	3	3	4.0112	420000	-0.25631	0.936845
Q9R1P3_PSB2_MOUSE	Psmb2	22.89	3	6	3.3498	2600000	1.065	3	3	3.6451	1200000	0.79591	0.930455
Q9R0H0_ACOX1_MOUSE	Acox1	74.6	6	8	3.8719	2000000	0.639	8	8	3.3244	1500000	1.20061	0.919805
Q91W86_VPS11_MOUSE	Vps11	107.65	6	6	2.9713	2000000	0.639	7	8	3.1943	1500000	1.20061	0.919805
O35127_C10_MOUSE	Grcc10	13.19	3	3	4.1225	1600000	0.355	4	5	4.0279	1700000	1.47041	0.912705
Q60714_S27A1_MOUSE	Slc27a1	71.23	8	9	3.1902	3100000	1.42	5	5	3.6833	900000	0.39121	0.905605
P60229_EIF3E_MOUSE	Eif3e	52.19	2	2	2.156	1200000	0.071	6	6	3.0147	1900000	1.74021	0.905605
P70452_STX4_MOUSE	Stx4	34.14	4	6	2.5915	2900000	1.278	5	5	2.627	1000000	0.52611	0.902055
Q9Z2U1_PSA5_MOUSE	Psma5	26.39	2	2	3.2147	620000	-0.3408	6	6	2.9176	2200000	2.14491	0.902055
P31938_MP2K1_MOUSE	Map2k1	43.45	5	6	3.0717	2700000	1.136	5	5	3.7851	1100000	0.66101	0.898505
P97855_G3BP1_MOUSE	G3bp1	51.8	5	6	3.4052	2100000	0.71	4	5	3.7043	1400000	1.06571	0.887855
P28659_CELF1_MOUSE	Celf1	52.07	2	5	2.889	2100000	0.71	2	3	3.414	1400000	1.06571	0.887855
Q9Z1Q9_SYVC_MOUSE	Vars	140.13	5	6	2.7864	1700000	0.426	6	7	2.7755	1600000	1.33551	0.880755
E9Q4K7_E9Q4K7_MOUSE	Kif13b	204.45	9	10	3.019	1500000	0.284	8	8	3.0444	1700000	1.47041	0.877205
Q8C863_ITCH_MOUSE	Itch	98.93	5	5	3.2692	1500000	0.284	7	8	3.5114	1700000	1.47041	0.877205
O35657_NEUR1_MOUSE	Neu1	44.56	2	2	1.9245	1500000	0.284	4	4	2.5962	1700000	1.47041	0.877205
Q9CYN9_RENR_MOUSE	Atp6ap2	39.07	3	4	3.017	930000	-0.1207	6	6	2.7401	2000000	1.87511	0.877205
P19973_LSP1_MOUSE	Lsp1	36.69	4	4	3.4528	3600000	1.775	3	3	2.6586	590000	-0.02698	0.87401
Q9DBL9_ABHD5_MOUSE	Abhd5	39.13	4	5	3.4504	3900000	1.988	2	2	3.9577	430000	-0.24282	0.87259
P49138_MAPK2_MOUSE	Mapkapk2	44.02	5	5	2.7287	3100000	1.42	3	3	3.3987	850000	0.32376	0.87188
Q8BGQ1_SPE39_MOUSE	Vipas39	56.59	6	7	3.1997	1100000	0	5	6	3.8493	1900000	1.74021	0.870105
Q9QZ23_NFU1_MOUSE	Nfu1	28.55	3	4	2.6678	910000	-0.1349	4	5	3.5291	2000000	1.87511	0.870105
Q8VCT3_AMPB_MOUSE	Rnpep	72.37	3	3	3.1939	1100000	0	7	7	3.1354	1900000	1.74021	0.870105
P47740_AL3A2_MOUSE	Aldh3a2	53.94	5	7	3.036	2600000	1.065	5	5	3.5077	1100000	0.66101	0.863005
Q9D8E6_RL4_MOUSE	Rpl4	47.12	5	5	2.3777	700000	-0.284	4	4	2.8614	2100000	2.01001	0.863005
Q8BMF4_ODP2_MOUSE	Dlat	67.9	3	3	2.3728	890000	-0.1491	6	7	3.36	2000000	1.87511	0.863005
Q80UM3_NAA15_MOUSE	Naa15	100.9	4	5	2.6667	3700000	1.846	4	4	2.9354	520000	-0.12141	0.862295
Q922D4_PP6R3_MOUSE	Ppp6r3	94.59	8	12	3.379	3200000	1.491	5	5	3.1345	780000	0.22933	0.860165
P33175_KIF5A_MOUSE	Kif5a	116.95	2	2	3.8405	2400000	0.923	3	3	3.7149	1200000	0.79591	0.859455
Q99NH0_ANR17_MOUSE	Ankrd17	274.04	6	10	2.5029	2200000	0.781	8	8	3.6886	1300000	0.93081	0.855905
Q9QZM0_UBQL2_MOUSE	Ubqln2	67.31	5	5	4.304	2200000	0.781	3	3	3.6482	1300000	0.93081	0.855905
Q9D1L9_LTOR5_MOUSE	Lamtor5	9.64	3	5	3.0866	2000000	0.639	3	3	3.5739	1400000	1.06571	0.852355
P25119_TNR1B_MOUSE	Tnfrsf1b	50.29	4	4	3.3304	3500000	1.704	3	3	3.6279	610000	0	0.852
Q8R5C5_ACTY_MOUSE	Actr1b	42.25	5	6	3.6758	2800000	1.207	3	3	4.0054	970000	0.48564	0.84632
A2AN08_UBR4_MOUSE	Ubr4	571.93	7	7	2.6549	630000	-0.3337	20	23	3.3158	2100000	2.01001	0.838155
Q6IRU2_TPM4_MOUSE	Tpm4	28.45	3	4	3.8646	1200000	0.071	3	10	2.7365	1800000	1.60531	0.838155
Q99L60_VATC2_MOUSE	Atp6v1c2	48.32	1	2	2.1377	1200000	0.071	1	1	2.3541	1800000	1.60531	0.838155
Q3UQN2_FCHO2_MOUSE	Fcho2	88.68	6	6	3.4256	990000	-0.0781	8	8	3.7131	1900000	1.74021	0.831055
Q9CR51_VATG1_MOUSE	Atp6v1g1	13.72	1	1	3.69	3700000	1.846	1	5	2.5513	470000	-0.18886	0.82857
Q9Z1K5_ARI1_MOUSE	Arih1	63.97	4	5	3.2547	2500000	0.994	4	4	4.0721	1100000	0.66101	0.827505
P61924_COPZ1_MOUSE	Copz1	20.19	4	4	4.297	2700000	1.136	4	4	3.5117	990000	0.51262	0.82431
Q91YR9_PTGR1_MOUSE	Ptgr1	35.54	3	4	3.3588	2300000	0.852	4	4	3.8675	1200000	0.79591	0.823955
Q922Q8_LRC59_MOUSE	Lrrc59	34.86	3	3	3.005	2300000	0.852	2	2	2.8355	1200000	0.79591	0.823955
Q6DIC0_SMCA2_MOUSE	Smarca2	180.14	5	5	2.5714	3700000	1.846	3	3	3.4753	460000	-0.20235	0.821825
P48758_CBR1_MOUSE	Cbr1	30.62	4	6	3.4784	2100000	0.71	4	5	3.6785	1300000	0.93081	0.820405
Q9R0Q4_MO4L2_MOUSE	Morf4l2	32.16	2	2	3.3539	1700000	0.426	2	2	2.4775	1500000	1.20061	0.813305
Q9JIG7_CCD22_MOUSE	Ccdc22	70.8	6	8	2.9865	1300000	0.142	5	5	2.7331	1700000	1.47041	0.806205
Q9D0K2_SCOT1_MOUSE	Oxct1	55.95	5	6	3.0735	1300000	0.142	7	7	3.1917	1700000	1.47041	0.806205
Q61508_ECM1_MOUSE	Ecm1	62.79	4	4	2.7448	1300000	0.142	6	6	2.9862	1700000	1.47041	0.806205
Q9Z0N1_IF2G_MOUSE	Eif2s3x	51.03	2	3	3.3126	1300000	0.142	4	5	3.5913	1700000	1.47041	0.806205
D3YYM6_D3YYM6_MOUSE	Rps5	20.4	1	2	5.0977	1100000	0	1	2	4.5288	1800000	1.60531	0.802655
P62627_DLRB1_MOUSE	Dynlrb1	10.98	1	2	2.9939	1100000	0	4	5	3.2007	1800000	1.60531	0.802655
P69566_RANB9_MOUSE	Ranbp9	70.97	8	8	2.9565	2900000	1.278	5	5	3.3729	850000	0.32376	0.80088
Q9Z2G6_SE1L1_MOUSE	Sel1l	88.28	6	7	3.4231	2900000	1.278	3	3	3.5223	850000	0.32376	0.80088
Q8BYC6_TAOK3_MOUSE	Taok3	105.27	7	7	3.3697	3600000	1.775	1	1	2.7394	470000	-0.18886	0.79307
Q61699_HS105_MOUSE	Hsph1	96.35	9	10	3.0293	4200000	2.201	2	2	3.5992	140000	-0.63403	0.783485
Q9R0E1_PLOD3_MOUSE	Plod3	84.87	6	6	2.846	1800000	0.497	7	8	3.2085	1400000	1.06571	0.781355
P26043_RADI_MOUSE	Rdx	68.5	4	4	3.7424	1800000	0.497	5	10	3.609	1400000	1.06571	0.781355
O35465_FKBP8_MOUSE	Fkbp8	43.5	4	4	4.1819	1600000	0.355	4	4	3.4516	1500000	1.20061	0.777805
Q99LE6_ABCF2_MOUSE	Abcf2	71.74	7	9	2.7243	3200000	1.491	3	3	3.1021	650000	0.05396	0.77248
P06339_HA15_MOUSE	H2-T23	40.85	5	6	3.2516	3200000	1.491	1	1	2.6319	650000	0.05396	0.77248
Q9Z108_STAU1_MOUSE	Stau1	53.89	5	8	3.6994	2500000	0.994	5	5	3.5102	1000000	0.52611	0.760055
Q8CFD4_SNX8_MOUSE	Snx8	52.03	7	8	2.6892	2300000	0.852	6	6	2.7909	1100000	0.66101	0.756505
Q9DCW4_ETFB_MOUSE	Etfb	27.61	5	6	2.8535	2300000	0.852	4	4	3.0107	1100000	0.66101	0.756505
Q9R1P1_PSB3_MOUSE	Psmb3	22.95	4	5	3.2497	2300000	0.852	3	3	3.4995	1100000	0.66101	0.756505
Q8K400_STXB5_MOUSE	Stxbp5	127.57	5	5	3.0593	2100000	0.71	4	4	3.5592	1200000	0.79591	0.752955
O55137_ACOT1_MOUSE	Acot1	46.11	4	5	2.2517	2100000	0.71	2	2	3.1635	1200000	0.79591	0.752955
Q9Z0I6_Q9Z0I6_MOUSE	Slfn2	42.41	3	4	3.301	2100000	0.71	4	4	3.1046	1200000	0.79591	0.752955
P51125_ICAL_MOUSE	Cast	84.87	7	11	3.5963	1900000	0.568	4	4	3.8898	1300000	0.93081	0.749405
P47856_GFPT1_MOUSE	Gfpt1	78.49	6	7	3.498	1700000	0.426	3	3	3.3874	1400000	1.06571	0.745855
Q920I9_WDR7_MOUSE	Wdr7	163.35	6	8	3.1421	1500000	0.284	9	10	3.1308	1500000	1.20061	0.742305
P36536_SAR1A_MOUSE	Sar1a	22.36	3	5	3.2303	1500000	0.284	2	2	3.5857	1500000	1.20061	0.742305
Q9D1D4_TMEDA_MOUSE	Tmed10	24.89	1	2	3.4419	920000	-0.1278	5	5	3.4217	1800000	1.60531	0.738755
Q91ZJ5_UGPA_MOUSE	Ugp2	56.94	3	3	2.8046	1300000	0.142	5	5	2.7351	1600000	1.33551	0.738755
Q9DBR4_APBB2_MOUSE	Apbb2	83.15	7	10	2.9029	3000000	1.349	4	4	2.9381	700000	0.12141	0.735205
Q8JZK9_HMCS1_MOUSE	Hmgcs1	57.53	7	8	3.0827	2800000	1.207	4	4	3.1406	800000	0.25631	0.731655
Q7TMQ7_WDR91_MOUSE	Wdr91	83.37	5	6	3.1888	2400000	0.923	4	4	3.0574	1000000	0.52611	0.724555
Q8CFE6_S38A2_MOUSE	Slc38a2	55.47	3	5	3.7728	2400000	0.923	2	2	4.2622	1000000	0.52611	0.724555
Q9DCX2_ATP5H_MOUSE	Atp5h	18.74	4	5	3.5811	2500000	0.994	2	2	3.6278	940000	0.44517	0.719585
P97808_FXYD5_MOUSE	Fxyd5	19.44	3	4	3.3981	2700000	1.136	3	3	2.6078	830000	0.29678	0.71639
Q9JLV5_CUL3_MOUSE	Cul3	88.89	5	5	3.3882	1800000	0.497	6	6	3.758	1300000	0.93081	0.713905
P70699_LYAG_MOUSE	Gaa	106.18	5	5	3.0993	1800000	0.497	8	8	3.3022	1300000	0.93081	0.713905
Q8VD66_ABHD4_MOUSE	Abhd4	38.84	3	5	2.3688	1800000	0.497	5	5	3.7361	1300000	0.93081	0.713905
Q61206_PA1B2_MOUSE	Pafah1b2	25.57	2	3	2.9665	1800000	0.497	2	4	3.074	1300000	0.93081	0.713905
Q8QZT1_THIL_MOUSE	Acat1	44.79	8	10	3.6428	2500000	0.994	4	4	3.8791	930000	0.43168	0.71284
P61164_ACTZ_MOUSE	Actr1a	42.59	2	4	3.7184	1600000	0.355	4	4	3.5743	1400000	1.06571	0.710355
Q8VI36_PAXI_MOUSE	Pxn	64.43	6	6	3.0111	3100000	1.42	0	0	0	0	0	0.71
Q62093_SRSF2_MOUSE	Srsf2	25.46	3	4	3.4427	3100000	1.42	0	0	0	0	0	0.71
P32067_LA_MOUSE	Ssb	47.73	3	3	3.0682	1200000	0.071	6	6	3.6535	1600000	1.33551	0.703255
Q8CHY6_P66A_MOUSE	Gatad2a	67.29	8	11	3.4254	2800000	1.207	4	4	2.4965	750000	0.18886	0.69793
Q9Z0H4_CELF2_MOUSE	Celf2	54.24	5	5	3.1469	3500000	1.704	1	1	4.52	370000	-0.32376	0.69012
Q7TNV0_DEK_MOUSE	Dek	43.13	4	6	2.9754	2100000	0.71	3	3	3.4588	1100000	0.66101	0.685505
Q99KV1_DJB11_MOUSE	Dnajb11	40.53	5	5	3.438	2700000	1.136	3	3	4.0677	780000	0.22933	0.682665
Q9WUP7_UCHL5_MOUSE	Uchl5	37.59	5	7	3.167	1700000	0.426	4	5	2.846	1300000	0.93081	0.678405
P62331_ARF6_MOUSE	Arf6	20.07	3	4	2.7796	560000	-0.3834	5	5	3.8459	1900000	1.74021	0.678405
Q8BMP6_GCP60_MOUSE	Acbd3	60.14	4	4	3.3117	4000000	2.059	1	1	3.5883	82000	-0.712272	0.673364
Q99J07_Q99J07_MOUSE	Sec14l1	81.22	4	5	2.8186	1300000	0.142	5	6	3.0282	1500000	1.20061	0.671305
P14869_RLA0_MOUSE	Rplp0	34.19	5	6	3.3679	1100000	0	3	3	3.9074	1600000	1.33551	0.667755
Q9Z0P5_TWF2_MOUSE	0	0	0	0	0	0	0	5	5	3.509	1600000	1.33551	0.667755
Q68FL6_SYMC_MOUSE	Mars	101.37	3	3	3.4467	530000	-0.4047	6	6	3.6678	1900000	1.74021	0.667755
Q9JHF5_Q9JHF5_MOUSE	Tcirg1	93.4	4	6	3.0153	870000	-0.1633	6	7	2.5963	1700000	1.47041	0.653555
Q9CQU1_MFAP1_MOUSE	Mfap1	51.92	3	4	4.1415	2500000	0.994	2	3	2.8329	840000	0.31027	0.652135
Q8R0H9_GGA1_MOUSE	Gga1	69.93	7	7	3.1457	2000000	0.639	6	8	3.3139	1100000	0.66101	0.650005
P97496_SMRC1_MOUSE	Smarcc1	122.81	5	7	3.0703	1800000	0.497	5	5	3.0502	1200000	0.79591	0.646455
O88587_COMT_MOUSE	Comt	29.47	4	4	3.2766	1800000	0.497	6	6	3.6163	1200000	0.79591	0.646455
G5E8K8_G5E8K8_MOUSE	Ahnak	16.24	2	4	3.815	3200000	1.491	2	2	4.2301	460000	-0.20235	0.644325
O88531_PPT1_MOUSE	Ppt1	34.47	3	5	3.9421	1600000	0.355	3	3	2.6704	1300000	0.93081	0.642905
Q8VDM6_HNRL1_MOUSE	Hnrnpul1	95.94	8	8	3.3126	2700000	1.136	4	4	3.6656	720000	0.14839	0.642195
F7BJB9_F7BJB9_MOUSE	Morc3	106.46	6	6	3.1857	1400000	0.213	7	7	2.9138	1400000	1.06571	0.639355
O08663_MAP2_MOUSE	Metap2	52.89	5	8	3.6951	830000	-0.1917	6	6	3.622	1700000	1.47041	0.639355
Q9CQR2_RS21_MOUSE	Rps21	9.14	3	3	3.1691	2900000	1.278	0	0	0	0	0	0.639
Q61820_RANT_MOUSE	Rasl2-9	24.44	2	2	3.5855	2900000	1.278	0	0	0	0	0	0.639
Q8CCH2_NHLC3_MOUSE	Nhlrc3	38.17	4	6	3.4447	1200000	0.071	4	4	3.7047	1500000	1.20061	0.635805
Q8BHJ9_SLU7_MOUSE	Slu7	68.04	6	6	3.2668	3200000	1.491	4	4	3.4089	440000	-0.22933	0.630835
Q8C129_LCAP_MOUSE	Lnpep	117.23	7	9	3.1298	2200000	0.781	3	3	2.8971	950000	0.45866	0.61983
Q9Z2N8_ACL6A_MOUSE	Actl6a	47.42	5	5	2.9165	3500000	1.704	2	2	3.1293	260000	-0.47215	0.615925
P16546_SPTN1_MOUSE	Sptan1	284.42	12	14	2.9399	2300000	0.852	10	10	3.9	890000	0.37772	0.61486
Q6PB66_LPPRC_MOUSE	Lrpprc	156.52	8	9	3.1105	1900000	0.568	7	7	3.1198	1100000	0.66101	0.614505
Q9D6Y7_MSRA_MOUSE	Msra	25.97	5	5	2.8205	3400000	1.633	1	1	2.8677	310000	-0.4047	0.61415
Q8R5L3_VPS39_MOUSE	Vps39	101.63	10	12	2.9499	1700000	0.426	6	7	3.5109	1200000	0.79591	0.610955
Q9Z2W0_DNPEP_MOUSE	Dnpep	52.17	5	6	2.9511	1700000	0.426	5	5	3.4233	1200000	0.79591	0.610955
P18654_KS6A3_MOUSE	Rps6ka3	83.64	5	5	3.4076	1700000	0.426	4	4	3.0548	1200000	0.79591	0.610955
O70435_PSA3_MOUSE	Psma3	28.39	2	3	2.7342	1700000	0.426	1	1	2.9072	1200000	0.79591	0.610955
A2AIV8_CARD9_MOUSE	Card9	62.42	6	6	3.3991	2300000	0.852	4	4	3.6395	880000	0.36423	0.608115
Q640N3_RHG30_MOUSE	Arhgap30	120.04	4	5	3.1939	1500000	0.284	5	5	3.7803	1300000	0.93081	0.607405
P53996_CNBP_MOUSE	Cnbp	19.58	2	3	3.152	3400000	1.633	1	1	4.2511	300000	-0.41819	0.607405
Q9D2V7_CORO7_MOUSE	Coro7	100.75	4	4	3.0356	2200000	0.781	5	6	3.894	930000	0.43168	0.60634
Q8R4E9_CDT1_MOUSE	Cdt1	61.47	3	4	3.0958	3300000	1.562	3	3	3.3361	350000	-0.35074	0.60563
Q6PDI5_ECM29_MOUSE	Ecm29	203.57	7	9	2.6154	730000	-0.2627	9	9	3.0226	1700000	1.47041	0.603855
P56183_RRP1_MOUSE	Rrp1	54.74	2	3	4.7784	540000	-0.3976	5	8	3.4301	1800000	1.60531	0.603855
Q91VH2_SNX9_MOUSE	Snx9	66.5	3	4	2.9688	1300000	0.142	4	4	3.3556	1400000	1.06571	0.603855
Q99KQ4_NAMPT_MOUSE	Nampt	55.41	3	4	2.9574	1300000	0.142	7	9	3.8062	1400000	1.06571	0.603855
P00405_COX2_MOUSE	Mtco2	25.96	3	3	3.3039	2700000	1.136	3	3	3.1941	660000	0.06745	0.601725
Q9WTK5_NFKB2_MOUSE	Nfkb2	96.77	6	7	3.7053	1100000	0	9	9	3.6405	1500000	1.20061	0.600305
Q921M7_FA49B_MOUSE	Fam49b	36.75	3	3	3.3424	1100000	0	6	6	2.972	1500000	1.20061	0.600305
P13864_DNMT1_MOUSE	Dnmt1	183.07	6	7	3.1302	2500000	0.994	5	6	3.8252	740000	0.17537	0.584685
Q1HFZ0_NSUN2_MOUSE	Nsun2	85.4	8	9	3.0682	2800000	1.207	5	5	4.052	580000	-0.04047	0.583265
Q9JMD0_ZN207_MOUSE	Znf207	52.76	2	3	3.1241	2800000	1.207	1	1	2.689	580000	-0.04047	0.583265
Q9JHR7_IDE_MOUSE	Ide	117.7	9	9	2.4922	1800000	0.497	4	4	3.0982	1100000	0.66101	0.579005
Q921K2_Q921K2_MOUSE	Parp1	112.65	1	1	5.1565	650000	-0.3195	5	5	3.2316	1700000	1.47041	0.575455
P97465_DOK1_MOUSE	Dok1	52.42	4	4	3.0001	830000	-0.1917	8	9	3.4409	1600000	1.33551	0.571905
Q0VGB7_PP4R2_MOUSE	Ppp4r2	46.45	7	7	3.2154	2400000	0.923	5	7	2.948	770000	0.21584	0.56942
Q9JKR6_HYOU1_MOUSE	Hyou1	111.11	10	13	2.9609	2000000	0.639	7	8	3.759	980000	0.49913	0.569065
Q80W00_PP1RA_MOUSE	Ppp1r10	94.31	7	12	2.4086	2700000	1.136	4	4	3.1895	610000	0	0.568
Q5F2E8_TAOK1_MOUSE	Taok1	115.98	7	7	2.7136	2700000	1.136	2	2	3.7595	610000	0	0.568
P63087_PP1G_MOUSE	Ppp1cc	36.96	1	1	3.2489	2700000	1.136	0	0	0	0	0	0.568
O35604_NPC1_MOUSE	Npc1	142.79	2	2	2.8837	2200000	0.781	2	3	2.7185	870000	0.35074	0.56587
Q9ES00_UBE4B_MOUSE	Ube4b	133.23	8	10	3.3281	2500000	0.994	7	7	3.4597	700000	0.12141	0.557705
P70403_CASP_MOUSE	Cux1	77.22	9	9	2.6772	2500000	0.994	3	3	3.9129	690000	0.10792	0.55096
Q812E0_CPEB2_MOUSE	Cpeb2	58.4	4	9	2.975	2100000	0.71	3	4	3.313	900000	0.39121	0.550605
Q8CHC4_SYNJ1_MOUSE	Synj1	172.51	7	7	2.6823	1900000	0.568	7	7	2.8444	1000000	0.52611	0.547055
Q8CBB9_RSAD2_MOUSE	Rsad2	41.5	2	3	2.6676	570000	-0.3763	2	2	3.6845	1700000	1.47041	0.547055
Q8C0Z1_ITFG3_MOUSE	Itfg3	60.54	3	8	2.7478	2100000	0.71	3	5	3.1833	890000	0.37772	0.54386
P03930_ATP8_MOUSE	Mtatp8	7.76	2	3	2.3001	1700000	0.426	2	2	2.5758	1100000	0.66101	0.543505
Q8BWW4_LARP4_MOUSE	Larp4	79.71	6	8	3.3134	2000000	0.639	4	4	2.7281	940000	0.44517	0.542085
P50136_ODBA_MOUSE	Bckdha	50.34	4	5	3.7028	1500000	0.284	4	5	3.44	1200000	0.79591	0.539955
Q9ET01_PYGL_MOUSE	Pygl	97.4	3	3	3.0621	360000	-0.5254	7	7	3.0244	1800000	1.60531	0.539955
P35831_PTN12_MOUSE	Ptpn12	86.47	5	6	3.0822	1300000	0.142	6	6	3.6769	1300000	0.93081	0.536405
Q9CQM9_GLRX3_MOUSE	Glrx3	37.75	5	5	3.111	1300000	0.142	4	5	2.9168	1300000	0.93081	0.536405
Q99LH1_NOG2_MOUSE	Gnl2	83.29	4	6	2.9478	1300000	0.142	4	4	3.6367	1300000	0.93081	0.536405
Q8BG32_PSD11_MOUSE	Psmd11	47.41	3	3	3.5587	1100000	0	6	6	3.3717	1400000	1.06571	0.532855
O08795_GLU2B_MOUSE	Prkcsh	58.76	2	2	3.2525	1100000	0	3	4	2.8349	1400000	1.06571	0.532855
P48428_TBCA_MOUSE	Tbca	12.75	4	4	3.6319	2600000	1.065	2	2	4.2823	610000	0	0.5325
Q8CFA1_IRAK2_MOUSE	Irak2	69	4	4	3.042	710000	-0.2769	5	5	3.0177	1600000	1.33551	0.529305
Q921M4_GOGA2_MOUSE	Golga2	113.21	5	6	2.5625	2700000	1.136	3	3	3.2257	550000	-0.08094	0.52753
Q91VY9_ZN622_MOUSE	Znf622	53.42	3	5	3.5855	1900000	0.568	4	4	3.2324	970000	0.48564	0.52682
Q9CQ10_CHMP3_MOUSE	Chmp3	25.2	2	3	3.1739	2900000	1.278	1	1	2.9546	440000	-0.22933	0.524335
Q9Z1Z2_STRAP_MOUSE	Strap	38.42	7	7	3.0582	2600000	1.065	4	5	3.974	590000	-0.02698	0.51901
Q6PFD9_NUP98_MOUSE	Nup98	197.12	3	3	3.5922	300000	-0.568	9	9	3.087	1800000	1.60531	0.518655
Q5ND34_WDR81_MOUSE	Wdr81	211.81	8	10	2.6432	2800000	1.207	4	4	3.3582	480000	-0.17537	0.515815
Q61881_MCM7_MOUSE	Mcm7	81.16	10	10	3.1921	2100000	0.71	5	5	3.6111	840000	0.31027	0.510135
Q8BX90_FND3A_MOUSE	Fndc3a	131.87	10	13	3.4148	3200000	1.491	2	2	3.7826	260000	-0.47215	0.509425
O70310_NMT1_MOUSE	Nmt1	56.85	3	5	3.5738	1600000	0.355	3	3	3.8869	1100000	0.66101	0.508005
Q9CQ92_FIS1_MOUSE	Fis1	17	1	1	3.3702	1600000	0.355	2	3	3.3644	1100000	0.66101	0.508005
Q91YJ2_SNX4_MOUSE	Snx4	51.75	4	6	3.6635	1400000	0.213	4	5	3.3521	1200000	0.79591	0.504455
Q8VBZ3_CLPT1_MOUSE	Clptm1	75.24	3	3	3.7658	1200000	0.071	4	4	3.2256	1300000	0.93081	0.500905
P54775_PRS6B_MOUSE	Psmc4	47.38	2	3	3.6966	230000	-0.6177	5	6	3.9741	1800000	1.60531	0.493805
Q5SXY1_CYTSB_MOUSE	Specc1	118.03	7	7	2.5594	2700000	1.136	3	3	3.3635	500000	-0.14839	0.493805
Q9CQI7_RU2B_MOUSE	Snrpb2	25.31	4	5	2.7027	2300000	0.852	1	2	3.524	700000	0.12141	0.486705
Q9DBX2_PHLP_MOUSE	Pdcl	34.38	2	2	4.2437	590000	-0.3621	3	3	2.9822	1600000	1.33551	0.486705
O70591_PFD2_MOUSE	Pfdn2	16.52	2	4	4.1139	1800000	0.497	2	2	4.3948	960000	0.47215	0.484575
Q9DBR1_XRN2_MOUSE	Xrn2	108.62	7	9	3.4414	960000	-0.0994	6	6	3.1611	1400000	1.06571	0.483155
P49935_CATH_MOUSE	Ctsh	37.15	2	2	2.8175	960000	-0.0994	4	5	3.3998	1400000	1.06571	0.483155
P49717_MCM4_MOUSE	Mcm4	96.68	5	6	2.8919	2800000	1.207	3	3	3.4125	430000	-0.24282	0.48209
Q91YR1_TWF1_MOUSE	Twf1	40.05	4	7	3.1348	1800000	0.497	4	6	3.7288	950000	0.45866	0.47783
Q921J4_UBE2S_MOUSE	Ube2s	24.17	3	3	2.4922	1800000	0.497	3	3	3.4423	950000	0.45866	0.47783
P48193_41_MOUSE	Epb41	95.85	6	6	2.7705	2500000	0.994	3	3	3.1951	580000	-0.04047	0.476765
P70268_PKN1_MOUSE	Pkn1	104.35	8	9	2.777	2100000	0.71	5	5	2.4728	790000	0.24282	0.47641
Q8C006_TRI35_MOUSE	Trim35	57.31	7	8	3.095	1700000	0.426	5	5	2.9586	1000000	0.52611	0.476055
Q3UZ39_LRRF1_MOUSE	Lrrfip1	79.2	7	10	3.3018	2300000	0.852	5	5	3.3974	680000	0.09443	0.473215
Q3THK7_GUAA_MOUSE	Gmps	76.67	6	7	3.3078	1500000	0.284	8	8	3.6323	1100000	0.66101	0.472505
O35350_CAN1_MOUSE	Capn1	82.05	3	3	2.6109	1500000	0.284	4	5	3.1386	1100000	0.66101	0.472505
O88643_PAK1_MOUSE	Pak1	60.7	3	4	4.2732	1300000	0.142	3	3	4.8362	1200000	0.79591	0.468955
Q8CGZ0_CHERP_MOUSE	Cherp	106.1	7	8	3.0543	3200000	1.491	1	1	3.0591	200000	-0.55309	0.468955
Q9DBS2_TPRGL_MOUSE	Tprg1l	29.8	4	4	2.7824	920000	-0.1278	5	5	3.331	1400000	1.06571	0.468955
P59759_MKL2_MOUSE	Mkl2	117.47	7	11	3.1604	2800000	1.207	3	3	2.8371	410000	-0.2698	0.4686
Q9WVJ2_PSD13_MOUSE	Psmd13	42.78	4	5	3.0254	2700000	1.136	3	3	2.9804	460000	-0.20235	0.466825
Q9CQT5_POMP_MOUSE	Pomp	15.76	3	3	2.8121	1100000	0	3	3	3.8448	1300000	0.93081	0.465405
P51410_RL9_MOUSE	0	0	0	0	0	0	0	5	6	3.3623	1300000	0.93081	0.465405
P28271_ACOC_MOUSE	Aco1	98.06	3	3	2.6659	910000	-0.1349	8	9	3.4721	1400000	1.06571	0.465405
Q99JX3_GORS2_MOUSE	Gorasp2	47.01	5	6	2.7682	2600000	1.065	3	3	3.7596	500000	-0.14839	0.458305
O55091_IMPCT_MOUSE	Impact	36.25	3	4	3.6992	1700000	0.426	4	5	3.3465	970000	0.48564	0.45582
Q8VEE4_RFA1_MOUSE	Rpa1	68.99	5	5	3.1939	2000000	0.639	3	3	3.0261	810000	0.2698	0.4544
Q9DBZ5_EIF3K_MOUSE	Eif3k	25.07	3	4	3.0435	1800000	0.497	3	3	2.4656	900000	0.39121	0.444105
Q6PFA2_Q6PFA2_MOUSE	Clta	23.62	1	3	3.6614	1800000	0.497	1	1	4.3751	900000	0.39121	0.444105
P70315_WASP_MOUSE	Was	54.16	4	4	3.7637	2100000	0.71	5	7	2.6338	740000	0.17537	0.442685
O89079_COPE_MOUSE	Cope	34.55	1	1	5.327	270000	-0.5893	4	4	3.5451	1700000	1.47041	0.440555
Q9Z1D1_EIF3G_MOUSE	Eif3g	35.62	3	3	3.0538	1400000	0.213	4	4	3.1813	1100000	0.66101	0.437005
P54728_RD23B_MOUSE	Rad23b	43.49	4	4	3.3727	1800000	0.497	4	5	3.611	880000	0.36423	0.430615
Q99K51_PLST_MOUSE	Pls3	70.7	5	5	2.8011	2100000	0.71	2	3	3.2983	720000	0.14839	0.429195
Q62351_TFR1_MOUSE	Tfrc	85.68	4	4	2.8466	1700000	0.426	4	4	3.2488	930000	0.43168	0.42884
O88447_KLC1_MOUSE	Klc1	61.41	6	8	3.1237	2400000	0.923	3	3	3.792	560000	-0.06745	0.427775
Q3TML0_Q3TML0_MOUSE	Pdia6	48.66	1	1	3.9106	2300000	0.852	0	0	0	0	0	0.426
P59108_CPNE2_MOUSE	Cpne2	61	4	4	3.1797	790000	-0.2201	3	3	3.4435	1400000	1.06571	0.422805
P98083_SHC1_MOUSE	Shc1	62.57	4	4	3.2806	1700000	0.426	3	3	3.5271	920000	0.41819	0.422095
O35841_API5_MOUSE	Api5	56.75	4	4	2.3014	960000	-0.0994	4	4	3.3236	1300000	0.93081	0.415705
Q91WJ8_FUBP1_MOUSE	Fubp1	68.5	2	2	2.4404	2200000	0.781	2	2	2.9326	640000	0.04047	0.410735
Q64729_TGFR1_MOUSE	Tgfbr1	56.14	3	3	3.1585	2900000	1.278	2	2	3.3453	270000	-0.45866	0.40967
O35316_SC6A6_MOUSE	Slc6a6	69.81	2	2	2.4943	2500000	0.994	1	1	2.1536	480000	-0.17537	0.409315
P58021_TM9S2_MOUSE	Tm9sf2	75.28	4	5	3.9447	750000	-0.2485	3	3	3.4026	1400000	1.06571	0.408605
P61226_RAP2B_MOUSE	Rap2b	20.49	3	5	3.8343	1600000	0.355	2	2	3.8962	950000	0.45866	0.40683
P62204_CALM_MOUSE	Calm1	16.83	3	3	2.8739	1500000	0.284	1	1	4.1533	1000000	0.52611	0.405055
Q7TQI3_OTUB1_MOUSE	Otub1	31.25	2	3	2.7799	1500000	0.284	3	3	3.0495	1000000	0.52611	0.405055
Q60715_P4HA1_MOUSE	P4ha1	60.87	3	3	4.2192	550000	-0.3905	5	6	3.4489	1500000	1.20061	0.405055
Q9CWJ9_PUR9_MOUSE	Atic	64.18	4	5	3.2496	1800000	0.497	4	4	3.8942	840000	0.31027	0.403635
Q9JL25_RGS1_MOUSE	Rgs1	24.09	3	4	3.8808	2900000	1.278	2	2	4.3956	260000	-0.47215	0.402925
P25444_RS2_MOUSE	Rps2	31.21	5	6	3.0775	1700000	0.426	2	2	3.3754	890000	0.37772	0.40186
Q8R3C0_MCMBP_MOUSE	Mcmbp	72.84	6	6	2.6789	1300000	0.142	4	5	3.4751	1100000	0.66101	0.401505
Q3TJ22_Q3TJ22_MOUSE	Aamp	46.87	4	5	3.8161	1300000	0.142	4	5	3.3626	1100000	0.66101	0.401505
O54782_MA2B2_MOUSE	Man2b2	115.54	4	5	3.317	1300000	0.142	6	6	3.2739	1100000	0.66101	0.401505
Q8BWY3_ERF1_MOUSE	Etf1	49	3	4	2.903	1300000	0.142	3	3	2.8617	1100000	0.66101	0.401505
Q9D8W5_PSD12_MOUSE	Psmd12	52.86	3	3	4.0218	920000	-0.1278	5	5	3.1141	1300000	0.93081	0.401505
Q80U87_UBP8_MOUSE	Usp8	122.53	3	3	3.4584	1300000	0.142	7	10	3.1657	1100000	0.66101	0.401505
Q8R570_SNP47_MOUSE	Snap47	46.5	7	8	3.2574	2000000	0.639	5	6	4.326	730000	0.16188	0.40044
A2AJI0_MA7D1_MOUSE	Map7d1	93.22	6	8	3.2998	2000000	0.639	4	4	3.1833	730000	0.16188	0.40044
Q9QYE6_GOGA5_MOUSE	Golga5	82.32	4	5	3.4351	1900000	0.568	1	1	3.2484	780000	0.22933	0.398665
Q8VDV3_R3GEF_MOUSE	Rab3il1	42.69	4	4	3.0421	1500000	0.284	6	6	3.145	990000	0.51262	0.39831
Q04899_CDK18_MOUSE	Cdk18	51.81	3	3	3.2941	1100000	0	2	4	4.1416	1200000	0.79591	0.397955
Q99J45_NRBP_MOUSE	Nrbp1	59.83	3	3	3.0512	1100000	0	5	5	3.1172	1200000	0.79591	0.397955
Q9DB77_QCR2_MOUSE	Uqcrc2	48.21	4	5	2.883	2200000	0.781	3	7	3.5721	620000	0.01349	0.397245
P70677_CASP3_MOUSE	Casp3	31.45	2	2	2.6397	900000	-0.142	3	4	2.7545	1300000	0.93081	0.394405
P84099_RL19_MOUSE	Rpl19	23.45	1	2	4.3062	900000	-0.142	1	2	4.439	1300000	0.93081	0.394405
P11928_OAS1A_MOUSE	Oas1a	42.4	5	7	2.9127	2000000	0.639	4	4	3.4873	720000	0.14839	0.393695
P70318_TIAR_MOUSE	Tial1	43.36	3	3	2.9936	1900000	0.568	2	2	3.0513	770000	0.21584	0.39192
Q6DFX2_ANTR2_MOUSE	Antxr2	53.15	2	4	3.8584	2200000	0.781	4	4	3.3281	610000	0	0.3905
P22892_AP1G1_MOUSE	Ap1g1	91.29	5	5	2.9631	880000	-0.1562	6	7	3.4734	1300000	0.93081	0.387305
O88839_ADA15_MOUSE	Adam15	92.6	6	6	3.1972	2400000	0.923	3	3	3.3239	500000	-0.14839	0.387305
P62196_PRS8_MOUSE	Psmc5	45.6	5	5	3.7515	1900000	0.568	5	5	3.9169	760000	0.20235	0.385175
P70271_PDLI4_MOUSE	Pdlim4	35.53	3	5	2.7227	1800000	0.497	2	2	3.0216	810000	0.2698	0.3834
P62700_YPEL5_MOUSE	Ypel5	13.83	4	5	3.6017	2500000	0.994	2	2	3.8689	440000	-0.22933	0.382335
Q9EQY5_Q9EQY5_MOUSE	Fcrls	55.75	4	5	4.3221	2600000	1.065	2	3	2.3626	380000	-0.31027	0.377365
P27612_PLAP_MOUSE	Plaa	87.17	7	7	3.4537	1800000	0.497	6	6	3.112	800000	0.25631	0.376655
Q9D1E6_TBCB_MOUSE	Tbcb	27.37	3	4	3.3455	2900000	1.278	1	1	4.3083	220000	-0.52611	0.375945
Q4LDD4_ARAP1_MOUSE	Arap1	162.17	11	13	3.2667	1600000	0.355	6	6	3.5795	900000	0.39121	0.373105
O35114_SCRB2_MOUSE	Scarb2	54.01	2	2	2.8835	840000	-0.1846	4	4	2.6794	1300000	0.93081	0.373105
Q9WUN2_TBK1_MOUSE	Tbk1	83.37	5	5	3.373	2500000	0.994	3	3	2.65	420000	-0.25631	0.368845
Q91WK0_LRRF2_MOUSE	Lrrfip2	47.12	2	3	3.7142	2500000	0.994	2	2	3.6662	420000	-0.25631	0.368845
P23198_CBX3_MOUSE	Cbx3	20.84	3	3	3.6501	2100000	0.71	3	5	2.3243	630000	0.02698	0.36849
Q9CXW3_CYBP_MOUSE	Cacybp	26.49	3	5	2.3668	2400000	0.923	2	3	3.4498	470000	-0.18886	0.36707
Q61823_PDCD4_MOUSE	Pdcd4	51.67	4	4	3.65	820000	-0.1988	4	4	2.7451	1300000	0.93081	0.366005
O35382_EXOC4_MOUSE	Exoc4	110.48	4	4	3.7923	1200000	0.071	9	9	3.0039	1100000	0.66101	0.366005
P97363_SPTC2_MOUSE	Sptlc2	62.94	4	4	3.7559	1200000	0.071	7	8	2.7749	1100000	0.66101	0.366005
P86048_RL10L_MOUSE	Rpl10l	24.54	3	4	2.9746	1200000	0.071	2	4	4.1991	1100000	0.66101	0.366005
Q7TQK5_CCD93_MOUSE	Ccdc93	72.56	7	7	2.8436	2700000	1.136	2	2	4.0581	310000	-0.4047	0.36565
P70460_VASP_MOUSE	Vasp	39.64	5	12	2.4835	2500000	0.994	2	4	3.4907	410000	-0.2698	0.3621
Q9WTX5_SKP1_MOUSE	Skp1	18.66	3	3	3.1962	2500000	0.994	2	6	3.3811	410000	-0.2698	0.3621
P97310_MCM2_MOUSE	Mcm2	102.01	9	10	3.3208	2300000	0.852	2	2	2.8646	510000	-0.1349	0.35855
Q8BRG6_KLH24_MOUSE	Klhl24	68.32	4	4	3.4618	1700000	0.426	6	7	3.0373	820000	0.28329	0.354645
Q9Z315_SNUT1_MOUSE	Sart1	90.83	8	8	3.1524	2800000	1.207	2	2	4.3425	240000	-0.49913	0.353935
Q9WVM3_APC7_MOUSE	Anapc7	62.98	7	7	3.5016	2400000	0.923	3	3	4.5068	450000	-0.21584	0.35358
Q8K4J6_MKL1_MOUSE	Mkl1	102.48	3	4	3.536	2400000	0.923	3	4	2.8989	450000	-0.21584	0.35358
Q8BP27_SFR1_MOUSE	Sfr1	35.16	3	4	2.5776	1900000	0.568	2	4	2.6291	710000	0.1349	0.35145
Q9CR57_RL14_MOUSE	Rpl14	23.55	1	1	3.8215	200000	-0.639	2	2	3.5682	1600000	1.33551	0.348255
Q8CCN5_BCAS3_MOUSE	Bcas3	100.96	4	6	3.1963	1700000	0.426	4	4	3.4446	810000	0.2698	0.3479
P30285_CDK4_MOUSE	Cdk4	33.73	4	5	3.4777	1600000	0.355	4	4	3.4101	860000	0.33725	0.346125
P99026_PSB4_MOUSE	Psmb4	29.1	4	4	3.0798	1600000	0.355	3	3	3.7265	860000	0.33725	0.346125
P70297_STAM1_MOUSE	Stam	59.73	3	3	3.3384	2300000	0.852	5	5	3.5062	490000	-0.16188	0.34506
Q64692_SIA8D_MOUSE	St8sia4	41.23	4	5	3.5638	950000	-0.1065	4	4	3.1626	1200000	0.79591	0.344705
Q9D0B6_PBDC1_MOUSE	Pbdc1	22.21	3	3	3.4286	950000	-0.1065	4	4	2.776	1200000	0.79591	0.344705
E9Q9B7_E9Q9B7_MOUSE	Kidins220	199.06	4	4	3.2423	570000	-0.3763	9	9	3.5207	1400000	1.06571	0.344705
P14685_PSMD3_MOUSE	Psmd3	60.68	5	5	3.1552	940000	-0.1136	5	5	3.1015	1200000	0.79591	0.341155
Q6PDG5_SMRC2_MOUSE	Smarcc2	132.52	7	7	3.9119	2300000	0.852	3	3	3.9508	480000	-0.17537	0.338315
Q3UIR3_DTX3L_MOUSE	Dtx3l	82.99	4	4	3.9205	730000	-0.2627	5	7	3.6909	1300000	0.93081	0.334055
Q05144_RAC2_MOUSE	Rac2	21.43	2	2	2.3003	1300000	0.142	1	1	3.0873	1000000	0.52611	0.334055
Q920B9_SP16H_MOUSE	Supt16h	119.75	6	6	2.8209	2400000	0.923	2	2	2.5911	420000	-0.25631	0.333345
Q8CH02_SUGP1_MOUSE	Sugp1	72.6	5	6	3.4852	2300000	0.852	2	2	3.6854	470000	-0.18886	0.33157
P47791_GSHR_MOUSE	Gsr	53.63	5	5	3.0173	2300000	0.852	3	3	3.5521	470000	-0.18886	0.33157
Q64281_LIRB4_MOUSE	Lilrb4	37.52	3	4	3.551	1900000	0.568	3	3	3.2739	680000	0.09443	0.331215
P45952_ACADM_MOUSE	Acadm	46.45	3	3	2.9525	1100000	0	4	4	3.2628	1100000	0.66101	0.330505
P19253_RL13A_MOUSE	0	0	0	0	0	0	0	3	3	2.222	1100000	0.66101	0.330505
Q8C8U0_LIPB1_MOUSE	Ppfibp1	108.47	5	5	2.9216	1700000	0.426	4	4	3.6632	780000	0.22933	0.327665
Q922B9_SSFA2_MOUSE	Ssfa2	136.86	9	9	2.8798	2600000	1.065	3	3	3.762	300000	-0.41819	0.323405
O08917_FLOT1_MOUSE	Flot1	47.48	4	4	3.3844	880000	-0.1562	5	5	3.0458	1200000	0.79591	0.319855
Q99P31_HPBP1_MOUSE	Hspbp1	39.14	7	13	3.1009	2400000	0.923	3	3	4.0994	390000	-0.29678	0.31311
P52825_CPT2_MOUSE	Cpt2	73.93	3	6	1.7284	3000000	1.349	1	1	4.4181	72000	-0.725762	0.311619
A2A8Z1_OSBL9_MOUSE	Osbpl9	83.06	3	3	2.4945	1900000	0.568	3	3	3.4376	650000	0.05396	0.31098
Q8K4Z5_SF3A1_MOUSE	Sf3a1	88.49	9	11	3.1281	1500000	0.284	5	6	3.1111	860000	0.33725	0.310625
Q99KY4_GAK_MOUSE	Gak	143.55	2	4	2.2432	470000	-0.4473	6	6	2.9703	1400000	1.06571	0.309205
P35123_UBP4_MOUSE	Usp4	108.27	8	9	3.0367	2100000	0.71	4	5	3.7591	540000	-0.09443	0.307785
Q9WTV7_RNF12_MOUSE	Rlim	66.34	4	4	3.498	1900000	0.568	4	4	3.1912	640000	0.04047	0.304235
P49718_MCM5_MOUSE	Mcm5	82.29	7	8	3.0653	1800000	0.497	4	4	3.0805	690000	0.10792	0.30246
Q3TC93_H1BP3_MOUSE	Hs1bp3	43.66	5	7	3.397	1800000	0.497	5	5	3.6985	690000	0.10792	0.30246
Q60738_ZNT1_MOUSE	Slc30a1	54.68	7	8	2.8289	2000000	0.639	4	4	3.5309	580000	-0.04047	0.299265
Q5EG47_AAPK1_MOUSE	Prkaa1	63.89	3	4	2.5579	1200000	0.071	4	4	3.219	1000000	0.52611	0.298555
Q8CHH9_SEPT8_MOUSE	2021-09-08	49.78	4	4	3.4247	1700000	0.426	4	7	3.6249	730000	0.16188	0.29394
Q922V4_PLRG1_MOUSE	Plrg1	56.9	7	9	3.1239	2200000	0.781	1	1	4.6383	460000	-0.20235	0.289325
Q9Z2H5_E41L1_MOUSE	Epb41l1	98.25	4	5	3.6517	1300000	0.142	5	5	3.9225	930000	0.43168	0.28684
P41241_CSK_MOUSE	Csk	50.68	4	5	2.8019	1600000	0.355	4	4	2.9817	770000	0.21584	0.28542
Q6A026_PDS5A_MOUSE	Pds5a	150.23	4	4	3.6918	590000	-0.3621	6	6	3.5287	1300000	0.93081	0.284355
Q9QZB7_ARP10_MOUSE	Actr10	46.18	1	1	5.4535	210000	-0.6319	8	9	3.6761	1500000	1.20061	0.284355
Q9JII5_DAZP1_MOUSE	Dazap1	43.19	3	4	3.5693	1800000	0.497	2	2	4.1286	660000	0.06745	0.282225
Q08943_SSRP1_MOUSE	Ssrp1	80.81	4	5	3.854	770000	-0.2343	6	7	3.1349	1200000	0.79591	0.280805
P43276_H15_MOUSE	Hist1h1b	22.56	1	1	1.8814	2300000	0.852	1	1	2.3453	390000	-0.29678	0.27761
Q05D44_IF2P_MOUSE	Eif5b	137.53	2	3	3.8633	360000	-0.5254	5	5	3.2521	1400000	1.06571	0.270155
P97470_PP4C_MOUSE	Ppp4c	35.06	3	3	2.6833	1800000	0.497	2	2	3.8747	640000	0.04047	0.268735
O35955_PSB10_MOUSE	Psmb10	29.04	3	4	3.068	1400000	0.213	3	3	3.5361	850000	0.32376	0.26838
Q9D1C8_VPS28_MOUSE	Vps28	25.44	4	4	3.3272	2100000	0.71	4	4	3.3309	480000	-0.17537	0.267315
Q61462_CY24A_MOUSE	Cyba	20.73	2	3	2.5403	1300000	0.142	1	1	3.1603	900000	0.39121	0.266605
Q9ESV0_DDX24_MOUSE	Ddx24	96.37	3	3	2.3742	1200000	0.071	3	3	3.1009	950000	0.45866	0.26483
Q5SVQ0_KAT7_MOUSE	Kat7	70.6	5	7	3.3063	1100000	0	5	5	3.6288	1000000	0.52611	0.263055
P70362_UFD1_MOUSE	Ufd1l	34.46	4	5	2.5228	910000	-0.1349	4	4	2.99	1100000	0.66101	0.263055
P97461_RS5_MOUSE	Rps5	22.88	1	2	3.8676	1100000	0	2	3	4.34	1000000	0.52611	0.263055
Q9QYR9_ACOT2_MOUSE	Acot2	49.63	3	4	3.4571	900000	-0.142	2	2	3.93	1100000	0.66101	0.259505
P63213_GBG2_MOUSE	Gng2	7.85	1	2	2.8685	2000000	0.639	1	1	2.8339	520000	-0.12141	0.258795
G3X972_G3X972_MOUSE	Sec24c	118.51	7	8	2.5075	1600000	0.355	5	5	2.9626	730000	0.16188	0.25844
P98086_C1QA_MOUSE	C1qa	25.96	4	4	2.7123	2800000	1.207	1	1	3.2924	98000	-0.690688	0.258156
Q99KF1_TMED9_MOUSE	Tmed9	27.11	2	2	2.4988	2700000	1.136	1	1	2.5102	150000	-0.62054	0.25773
Q9Z2C5_MTM1_MOUSE	Mtm1	69.52	4	4	2.9666	890000	-0.1491	6	6	3.4975	1100000	0.66101	0.255955
Q9JJX6_P2RX4_MOUSE	P2rx4	43.41	2	2	2.8573	510000	-0.4189	3	3	2.5231	1300000	0.93081	0.255955
Q9D0B0_SRSF9_MOUSE	Srsf9	25.65	2	2	3.0412	1400000	0.213	1	1	2.2212	830000	0.29678	0.25489
Q8BM55_TM214_MOUSE	Tmem214	76.38	4	5	2.9165	880000	-0.1562	4	5	3.072	1100000	0.66101	0.252405
Q9QX11_CYH1_MOUSE	Cyth1	46.24	2	2	2.6104	500000	-0.426	3	3	2.2401	1300000	0.93081	0.252405
Q9QZ88_VPS29_MOUSE	Vps29	20.48	1	1	3.5889	1200000	0.071	2	3	2.9027	930000	0.43168	0.25134
P26955_IL3RB_MOUSE	Csf2rb	98.97	4	7	3.4196	1100000	0	3	4	3.6217	980000	0.49913	0.249565
Q60996_2A5G_MOUSE	Ppp2r5c	60.79	3	3	3.6003	680000	-0.2982	5	5	2.8604	1200000	0.79591	0.248855
Q01730_RSU1_MOUSE	Rsu1	31.53	2	2	2.2966	490000	-0.4331	4	6	2.6522	1300000	0.93081	0.248855
Q9CZX8_RS19_MOUSE	Rps19	16.08	2	3	2.6403	1700000	0.426	3	3	2.3573	660000	0.06745	0.246725
Q4VC33_MAEA_MOUSE	Maea	45.31	3	5	2.5455	670000	-0.3053	1	5	3.3095	1200000	0.79591	0.245305
Q6NZB0_DNJC8_MOUSE	Dnajc8	29.79	1	1	3.1279	1200000	0.071	3	4	3.0234	920000	0.41819	0.244595
O35593_PSDE_MOUSE	Psmd14	34.55	3	4	2.3797	2200000	0.781	2	2	3.6895	390000	-0.29678	0.24211
Q9Z110_P5CS_MOUSE	Aldh18a1	87.21	3	3	3.1814	660000	-0.3124	5	5	3.0546	1200000	0.79591	0.241755
Q9Z103_ADNP_MOUSE	Adnp	92.01	8	8	2.8367	2100000	0.71	3	3	3.2146	440000	-0.22933	0.240335
O09061_PSB1_MOUSE	Psmb1	26.36	3	4	3.163	2100000	0.71	2	2	3.7491	440000	-0.22933	0.240335
Q62419_SH3G1_MOUSE	Sh3gl1	41.49	4	7	3.9994	1700000	0.426	2	2	3.3132	650000	0.05396	0.23998
Q9QXZ0_MACF1_MOUSE	Macf1	831.36	12	12	3.398	2400000	0.923	3	3	3.3851	280000	-0.44517	0.238915
Q61548_AP180_MOUSE	Snap91	91.79	1	2	3.6578	1600000	0.355	1	1	3.7221	700000	0.12141	0.238205
E9Q9E8_E9Q9E8_MOUSE	Cd84	37.25	1	1	3.5361	270000	-0.5893	1	2	3.6329	1400000	1.06571	0.238205
Q6Y7W8_PERQ2_MOUSE	Gigyf2	149.1	8	10	3.2039	1500000	0.284	5	5	2.8187	750000	0.18886	0.23643
Q6PB44_PTN23_MOUSE	Ptpn23	185.1	8	8	3.4312	2200000	0.781	4	4	3.1292	380000	-0.31027	0.235365
Q8C166_CPNE1_MOUSE	Cpne1	58.85	2	2	2.54	450000	-0.4615	3	4	3.9854	1300000	0.93081	0.234655
Q8BRF7_SCFD1_MOUSE	Scfd1	72.28	4	4	3.4183	620000	-0.3408	5	5	3.4325	1200000	0.79591	0.227555
P97372_PSME2_MOUSE	Psme2	27.04	2	2	3.2671	810000	-0.2059	4	4	4.0159	1100000	0.66101	0.227555
P49443_PPM1A_MOUSE	Ppm1a	42.41	5	6	2.9967	2100000	0.71	1	1	3.7741	420000	-0.25631	0.226845
Q9CQU0_TXD12_MOUSE	Txndc12	19.04	3	3	3.0383	1700000	0.426	1	1	2.345	630000	0.02698	0.22649
O08539_BIN1_MOUSE	Bin1	64.43	2	2	4.0691	2000000	0.639	4	4	3.1206	470000	-0.18886	0.22507
Q9D2V5_AAR2_MOUSE	Aar2	43.38	6	10	3.6119	1600000	0.355	5	5	3.335	680000	0.09443	0.224715
Q9CR47_NSA2_MOUSE	Nsa2	30.02	1	1	1.9585	230000	-0.6177	5	5	2.6842	1400000	1.06571	0.224005
Q80U58_PUM2_MOUSE	Pum2	114.24	3	3	2.6889	1900000	0.568	1	1	3.9693	520000	-0.12141	0.223295
Q922F4_TBB6_MOUSE	0	0	0	0	0	0	0	3	3	3.9086	940000	0.44517	0.222585
O09106_HDAC1_MOUSE	Hdac1	55.04	3	3	2.3838	1400000	0.213	3	3	3.3381	780000	0.22933	0.221165
P41233_ABCA1_MOUSE	Abca1	253.75	4	4	3.6086	1000000	-0.071	9	9	3.4756	990000	0.51262	0.22081
P35601_RFC1_MOUSE	Rfc1	125.91	4	4	3.3697	2500000	0.994	2	2	3.6894	200000	-0.55309	0.220455
Q05685_FOLR2_MOUSE	Folr2	28.8	2	2	2.7829	790000	-0.2201	3	4	3.7108	1100000	0.66101	0.220455
Q9CRT8_XPOT_MOUSE	Xpot	109.66	4	4	3.0801	590000	-0.3621	6	6	3.0593	1200000	0.79591	0.216905
Q8BXZ1_TMX3_MOUSE	Tmx3	51.82	3	3	2.3646	1500000	0.284	2	2	3.8232	720000	0.14839	0.216195
Q9D7G0_PRPS1_MOUSE	Prps1	34.81	2	3	2.6381	1400000	0.213	2	2	3.4056	770000	0.21584	0.21442
Q641P0_ARP3B_MOUSE	Actr3b	47.55	3	4	2.6831	1000000	-0.071	3	3	3.0934	980000	0.49913	0.214065
P70202_LXN_MOUSE	Lxn	25.48	2	4	3.086	1700000	0.426	0	0	0	0	0	0.213
E9Q6Q4_E9Q6Q4_MOUSE	Rap1gds1	60.75	3	3	2.6374	1600000	0.355	5	5	3.4954	660000	0.06745	0.211225
Q8BSN5_PHF23_MOUSE	Phf23	43.52	5	5	2.5358	1300000	0.142	2	2	2.845	810000	0.2698	0.2059
Q91WZ8_DTBP1_MOUSE	Dtnbp1	39.63	2	3	2.9862	1600000	0.355	2	3	2.8747	650000	0.05396	0.20448
Q9D3D9_ATPD_MOUSE	Atp5d	17.59	2	2	2.8018	2800000	1.207	1	1	2.2136	17000	-0.799957	0.203521
Q9DCR2_AP3S1_MOUSE	Ap3s1	21.72	2	2	3.1926	550000	-0.3905	4	4	3.1374	1200000	0.79591	0.202705
P97807_FUMH_MOUSE	Fh	54.32	4	4	3.1524	1100000	0	5	5	3.1057	910000	0.4047	0.20235
Q9CWZ7_SNAG_MOUSE	Napg	34.71	2	2	2.6422	1800000	0.497	2	2	4.1682	540000	-0.09443	0.201285
Q925U4_EDEM1_MOUSE	Edem1	73.65	3	3	2.1824	960000	-0.0994	4	4	3.6082	980000	0.49913	0.199865
Q8R088_GLP3L_MOUSE	Golph3l	32.89	2	3	3.5573	920000	-0.1278	4	4	3.8608	1000000	0.52611	0.199155
Q8K2Q9_SHOT1_MOUSE	Kiaa1598	71.3	3	3	3.189	1300000	0.142	3	4	2.8155	800000	0.25631	0.199155
Q6NXL1_Q6NXL1_MOUSE	Sec24d	112.6	3	4	3.9564	1600000	0.355	3	3	3.404	640000	0.04047	0.197735
Q9Z1X4_ILF3_MOUSE	Ilf3	95.96	4	5	3.3715	1900000	0.568	5	5	3.3733	480000	-0.17537	0.196315
Q3U2C5_RN149_MOUSE	Rnf149	42.53	4	5	3.7054	720000	-0.2698	3	4	3.455	1100000	0.66101	0.195605
Q9CU62_SMC1A_MOUSE	Smc1a	143.15	8	9	2.9791	2200000	0.781	3	3	3.572	320000	-0.39121	0.194895
Q64012_RALY_MOUSE	Raly	33.17	6	6	2.6214	1800000	0.497	1	1	2.8704	530000	-0.10792	0.19454
Q91X78_ERLN1_MOUSE	Erlin1	38.91	2	3	3.6436	1800000	0.497	1	1	3.7512	530000	-0.10792	0.19454
Q9DBR7_MYPT1_MOUSE	Ppp1r12a	114.93	4	5	3.3287	1000000	-0.071	4	5	3.4658	950000	0.45866	0.19383
P47941_CRKL_MOUSE	Crkl	33.81	3	4	3.383	1000000	-0.071	3	4	3.313	950000	0.45866	0.19383
Q91Z67_SRGP2_MOUSE	Srgap2	120.72	10	13	2.938	2100000	0.71	2	2	3.2833	370000	-0.32376	0.19312
Q6PDL0_DC1L2_MOUSE	Dync1li2	54.18	2	2	2.9538	1600000	0.355	2	2	3.8301	630000	0.02698	0.19099
Q9CXT8_MPPB_MOUSE	Pmpcb	54.58	5	5	2.5034	1200000	0.071	3	4	3.7542	840000	0.31027	0.190635
P61082_UBC12_MOUSE	Ube2m	20.89	2	2	2.1957	1500000	0.284	2	2	2.3674	680000	0.09443	0.189215
Q8CAS9_PARP9_MOUSE	Parp9	96.6	10	10	3.2592	2200000	0.781	3	4	3.7014	310000	-0.4047	0.18815
Q9DCD6_GBRAP_MOUSE	Gabarap	13.91	2	2	2.2226	2700000	1.136	1	1	4.5569	44000	-0.763534	0.186233
Q9Z0I5_Q9Z0I5_MOUSE	Slfn3	58.42	2	2	3.009	900000	-0.142	2	3	2.8449	990000	0.51262	0.18531
Q8VHK9_DHX36_MOUSE	Dhx36	113.81	6	7	2.9775	690000	-0.2911	4	4	3.2107	1100000	0.66101	0.184955
O08759_UBE3A_MOUSE	Ube3a	99.76	5	5	3.55	690000	-0.2911	5	6	3.3798	1100000	0.66101	0.184955
Q80WQ2_VAC14_MOUSE	Vac14	87.99	5	7	3.2011	2000000	0.639	3	3	2.603	410000	-0.2698	0.1846
Q8K1X1_WDR11_MOUSE	Wdr11	135.85	3	4	3.8161	1000000	-0.071	7	7	3.6928	930000	0.43168	0.18034
Q8VE11_MTMR6_MOUSE	Mtmr6	70.89	4	5	2.6202	1300000	0.142	4	4	3.2862	770000	0.21584	0.17892
P97379_G3BP2_MOUSE	G3bp2	54.05	2	2	2.8815	480000	-0.4402	2	3	3.8679	1200000	0.79591	0.177855
P50247_SAHH_MOUSE	Ahcy	47.66	3	4	2.7611	1600000	0.355	0	0	0	0	0	0.1775
Q8CEC0_NUP88_MOUSE	Nup88	84.88	3	3	2.9825	1400000	0.213	4	4	3.119	710000	0.1349	0.17395
Q58A65_JIP4_MOUSE	Spag9	146.13	6	7	3.3807	1600000	0.355	3	4	3.4576	600000	-0.01349	0.170755
P08030_APT_MOUSE	Aprt	19.71	4	5	3.2637	1200000	0.071	4	5	2.8367	810000	0.2698	0.1704
Q9Z2S7_T22D3_MOUSE	Tsc22d3	15.17	3	3	2.6975	1900000	0.568	2	2	3.1883	440000	-0.22933	0.169335
Q8R146_APEH_MOUSE	Apeh	81.53	5	6	3.3387	1100000	0	4	5	3.2951	860000	0.33725	0.168625
P60122_RUVB1_MOUSE	Ruvbl1	50.18	6	8	2.9508	2200000	0.781	2	2	3.5808	280000	-0.44517	0.167915
Q9ERU9_RBP2_MOUSE	Ranbp2	340.91	8	10	2.9417	1400000	0.213	6	6	3.0134	700000	0.12141	0.167205
P06537_GCR_MOUSE	Nr3c1	86	4	6	3.1517	1300000	0.142	4	5	3.5369	750000	0.18886	0.16543
B2RWS6_EP300_MOUSE	Ep300	263.14	8	10	3.2874	2000000	0.639	4	4	2.9932	380000	-0.31027	0.164365
P41216_ACSL1_MOUSE	Acsl1	77.9	5	7	2.5592	1200000	0.071	4	4	2.4546	800000	0.25631	0.163655
Q80UK0_SESD1_MOUSE	Sestd1	79.33	4	4	3.4949	1200000	0.071	5	5	3.4075	800000	0.25631	0.163655
Q80UP3_DGKZ_MOUSE	Dgkz	103.97	3	3	3.2114	1300000	0.142	3	3	3.3016	740000	0.17537	0.158685
Q8BGT7_SPF30_MOUSE	Smndc1	26.74	3	3	2.8914	1300000	0.142	2	2	2.4808	740000	0.17537	0.158685
Q62159_RHOC_MOUSE	Rhoc	21.99	1	2	3.6726	1000000	-0.071	2	2	3.2691	890000	0.37772	0.15336
Q9JLV1_BAG3_MOUSE	Bag3	61.82	4	5	3.3792	2100000	0.71	1	1	3.789	310000	-0.4047	0.15265
Q9CQE5_RGS10_MOUSE	Rgs10	21.14	3	5	3.0357	2100000	0.71	1	1	4.988	310000	-0.4047	0.15265
P81117_NUCB2_MOUSE	Nucb2	50.27	5	5	2.9859	2000000	0.639	2	2	3.5107	360000	-0.33725	0.150875
O35887_CALU_MOUSE	Calu	37.04	3	4	2.9636	1900000	0.568	2	2	4.4667	410000	-0.2698	0.1491
Q69ZR2_HECD1_MOUSE	Hectd1	289.9	8	8	2.8738	1500000	0.284	6	6	3.1616	620000	0.01349	0.148745
P61028_RAB8B_MOUSE	Rab8b	23.59	1	2	3.5593	930000	-0.1207	2	2	3.0985	920000	0.41819	0.148745
Q8R5H1_UBP15_MOUSE	Usp15	112.25	3	3	2.8655	1100000	0	5	5	2.8483	830000	0.29678	0.14839
Q64442_DHSO_MOUSE	Sord	38.22	4	6	3.2884	1800000	0.497	3	3	4.5665	460000	-0.20235	0.147325
Q8BZQ7_ANC2_MOUSE	Anapc2	95.25	2	2	2.9154	980000	-0.0852	4	4	3.208	890000	0.37772	0.14626
E9Q5G3_KIF23_MOUSE	Kif23	108.71	7	12	3.2829	1300000	0.142	4	4	3.3035	720000	0.14839	0.145195
Q61033_LAP2A_MOUSE	Tmpo	75.12	2	2	3.4668	920000	-0.1278	7	8	3.3905	920000	0.41819	0.145195
Q8K5B2_MCFD2_MOUSE	Mcfd2	16.16	1	2	3.4553	1900000	0.568	2	2	3.1997	400000	-0.28329	0.142355
P50544_ACADV_MOUSE	Acadvl	70.83	5	5	3.6789	1400000	0.213	5	5	3.8443	660000	0.06745	0.140225
Q9Z1Z0_USO1_MOUSE	Uso1	106.92	3	3	3.3169	1400000	0.213	5	5	3.2481	660000	0.06745	0.140225
P97823_LYPA1_MOUSE	Lypla1	24.67	1	1	2.372	860000	-0.1704	2	2	3.0027	940000	0.44517	0.137385
Q8R550_SH3K1_MOUSE	Sh3kbp1	78.12	4	4	3.0314	1100000	0	3	3	4.1916	810000	0.2698	0.1349
P24547_IMDH2_MOUSE	0	0	0	0	0	0	0	3	3	2.8634	810000	0.2698	0.1349
Q9CPR4_RL17_MOUSE	Rpl17	21.41	2	2	3.3049	540000	-0.3976	3	3	2.7859	1100000	0.66101	0.131705
Q9DBG6_RPN2_MOUSE	Rpn2	69.02	1	1	4.8914	160000	-0.6674	5	5	3.5675	1300000	0.93081	0.131705
P23506_PIMT_MOUSE	Pcmt1	24.62	2	2	4.0332	1200000	0.071	3	3	3.0498	750000	0.18886	0.12993
Q9D2G2_ODO2_MOUSE	Dlst	48.96	4	7	3.2165	1100000	0	5	5	2.8737	800000	0.25631	0.128155
P47955_RLA1_MOUSE	Rplp1	11.47	1	1	3.6442	140000	-0.6816	1	2	3.1123	1300000	0.93081	0.124605
Q00651_ITA4_MOUSE	Itga4	115.62	1	1	3.1391	140000	-0.6816	4	5	3.1657	1300000	0.93081	0.124605
Q8BFS6_CPPED_MOUSE	Cpped1	35.23	2	2	4.3169	2300000	0.852	1	1	3.2534	160000	-0.60705	0.122475
Q9D3S3_SNX29_MOUSE	Snx29	91.33	6	9	3.2033	1100000	0	6	6	3.1326	790000	0.24282	0.12141
P58389_PTPA_MOUSE	Ppp2r4	36.69	1	1	2.8349	130000	-0.6887	6	6	3.5757	1300000	0.93081	0.121055
P61759_PFD3_MOUSE	Vbp1	22.42	1	1	2.729	320000	-0.5538	4	6	3.5193	1200000	0.79591	0.121055
Q9CVD2_ATX3_MOUSE	Atxn3	40.51	5	5	2.8214	2200000	0.781	1	1	4.5626	210000	-0.5396	0.1207
P97311_MCM6_MOUSE	Mcm6	92.81	5	6	3.4523	2000000	0.639	3	3	3.4935	310000	-0.4047	0.11715
Q9D6J6_NDUV2_MOUSE	Ndufv2	27.27	3	4	3.0393	1200000	0.071	2	2	3.3224	730000	0.16188	0.11644
P84089_ERH_MOUSE	Erh	12.25	2	3	3.1155	1200000	0.071	2	3	2.481	730000	0.16188	0.11644
P60670_NPL4_MOUSE	Nploc4	67.97	4	4	3.4529	740000	-0.2556	5	5	3.0634	970000	0.48564	0.11502
Q61592_GAS6_MOUSE	Gas6	74.56	2	2	3.6313	290000	-0.5751	4	4	3.0104	1200000	0.79591	0.110405
Q7TNG5_EMAL2_MOUSE	Eml2	70.69	3	3	3.3846	720000	-0.2698	3	3	3.6517	970000	0.48564	0.10792
Q64345_IFIT3_MOUSE	Ifit3	47.19	5	6	3.633	2000000	0.639	3	3	3.769	290000	-0.43168	0.10366
Q8BRN9_C2D1B_MOUSE	Cc2d1b	93.03	7	7	2.9065	1600000	0.355	4	4	3.1204	500000	-0.14839	0.103305
Q9CRD0_OCAD1_MOUSE	Ociad1	27.59	4	7	3.5507	1600000	0.355	2	2	3.5671	500000	-0.14839	0.103305
Q91YI4_ARRB2_MOUSE	Arrb2	46.28	3	3	2.9135	930000	-0.1207	4	4	3.2101	850000	0.32376	0.10153
Q8CFE4_SCYL2_MOUSE	Scyl2	103.25	2	2	3.3719	680000	-0.2982	3	3	3.2585	980000	0.49913	0.100465
Q8CEF1_FEM1C_MOUSE	Fem1c	68.53	5	6	3.7629	1700000	0.426	3	3	3.6992	440000	-0.22933	0.098335
Q9D8S3_ARFG3_MOUSE	Arfgap3	57.42	3	5	3.2541	1700000	0.426	2	2	3.6277	440000	-0.22933	0.098335
P15379_CD44_MOUSE	Cd44	85.56	1	2	3.7593	2000000	0.639	1	1	4.332	280000	-0.44517	0.096915
Q9D7Z3_NOL7_MOUSE	Nol7	28.95	4	7	3.5879	1400000	0.213	2	2	3.2313	590000	-0.02698	0.09301
Q99KK7_DPP3_MOUSE	Dpp3	82.85	4	4	3.8735	430000	-0.4757	6	6	3.7481	1100000	0.66101	0.092655
Q8CGY8_OGT1_MOUSE	Ogt	116.88	2	2	2.6465	430000	-0.4757	7	7	3.1454	1100000	0.66101	0.092655
Q8CI95_OSB11_MOUSE	Osbpl11	83.58	4	5	2.5042	1300000	0.142	5	5	2.7754	640000	0.04047	0.091235
Q9ERS2_NDUAD_MOUSE	Ndufa13	16.85	2	2	2.7386	1900000	0.568	1	1	2.4275	320000	-0.39121	0.088395
P24063_ITAL_MOUSE	Itgal	128.25	2	2	2.3041	410000	-0.4899	1	1	3.5886	1100000	0.66101	0.085555
D3Z0M9_D3Z0M9_MOUSE	Ddx23	95.44	3	4	2.8965	1700000	0.426	2	2	2.8548	420000	-0.25631	0.084845
P48722_HS74L_MOUSE	Hspa4l	94.32	4	5	3.4218	740000	-0.2556	4	4	3.8752	920000	0.41819	0.081295
Q6A0A2_LAR4B_MOUSE	Larp4b	81.58	2	2	3.2515	1100000	0	5	5	3.4253	730000	0.16188	0.08094
Q99PQ1_TR12A_MOUSE	Trim12a	33.3	1	1	2.0156	1100000	0	2	2	3.7504	730000	0.16188	0.08094
Q9D4J1_EFHD1_MOUSE	Efhd1	26.98	2	2	1.9253	2200000	0.781	1	1	2.9311	150000	-0.62054	0.08023
Q07417_ACADS_MOUSE	Acads	44.86	2	2	3.7829	580000	-0.3692	4	4	3.5758	1000000	0.52611	0.078455
P24668_MPRD_MOUSE	M6pr	31.15	2	5	4.0952	1600000	0.355	1	1	4.2012	450000	-0.21584	0.06958
Q8C0D5_ETUD1_MOUSE	Eftud1	125.7	3	4	2.9666	2300000	0.852	1	1	3.1531	81000	-0.713621	0.0691895
O35218_CPSF2_MOUSE	Cpsf2	88.33	4	6	2.7045	800000	-0.213	6	6	3.67	870000	0.35074	0.06887
Q3TKT4_SMCA4_MOUSE	Smarca4	181.31	3	4	3.2225	1900000	0.568	2	2	3.0526	290000	-0.43168	0.06816
Q91YH5_ATLA3_MOUSE	Atl3	60.54	4	5	4.4627	550000	-0.3905	6	6	4.4148	1000000	0.52611	0.067805
Q6PAC3_DCA13_MOUSE	Dcaf13	51.42	3	4	2.6396	700000	-0.284	3	3	3.6643	920000	0.41819	0.067095
Q9QZ08_NAGK_MOUSE	Nagk	37.24	2	2	3.0321	340000	-0.5396	2	2	3.4606	1100000	0.66101	0.060705
Q60775_ELF1_MOUSE	Elf1	66.18	3	3	3.1336	1500000	0.284	2	2	2.1863	480000	-0.17537	0.054315
Q61035_SYHC_MOUSE	Hars	57.4	5	5	2.8884	1100000	0	3	4	3.4733	690000	0.10792	0.05396
Q9QZD9_EIF3I_MOUSE	0	0	0	0	0	0	0	2	2	2.4747	690000	0.10792	0.05396
Q6R0H7_GNAS1_MOUSE	Gnas	121.43	2	2	2.8451	910000	-0.1349	4	4	2.6149	790000	0.24282	0.05396
Q9D394_RUFY3_MOUSE	Rufy3	52.97	3	3	2.2519	1000000	-0.071	3	3	2.6938	740000	0.17537	0.052185
Q3UH60_DIP2B_MOUSE	Dip2b	171.02	9	9	3.172	1700000	0.426	4	4	3.1153	370000	-0.32376	0.05112
Q7TNE3_SPAG7_MOUSE	Spag7	25.91	2	2	3.4303	1600000	0.355	3	3	2.9126	420000	-0.25631	0.049345
Q8BVI4_DHPR_MOUSE	Qdpr	25.55	4	4	3.5996	1100000	0	3	4	4.0188	680000	0.09443	0.047215
Q9WVH4_FOXO3_MOUSE	Foxo3	71.02	5	5	3.6409	1800000	0.497	2	2	3.4403	310000	-0.4047	0.04615
Q7TSE6_ST38L_MOUSE	Stk38l	53.74	1	2	2.9766	830000	-0.1917	1	1	2.9713	820000	0.28329	0.045795
Q6P8X1_SNX6_MOUSE	Snx6	46.62	2	2	2.0643	1000000	-0.071	3	3	3.7133	730000	0.16188	0.04544
Q8BP92_RCN2_MOUSE	Rcn2	37.25	4	5	4.1683	880000	-0.1562	1	1	4.3464	790000	0.24282	0.04331
Q9QZQ8_H2AY_MOUSE	H2afy	39.71	1	1	4.6054	93000	-0.71497	3	3	3.3396	1200000	0.79591	0.04047
Q9CZM2_RL15_MOUSE	Rpl15	24.13	2	2	2.811	920000	-0.1278	2	2	3.6374	760000	0.20235	0.037275
Q9JIF0_ANM1_MOUSE	Prmt1	42.41	3	4	2.9062	690000	-0.2911	4	4	3.2093	880000	0.36423	0.036565
Q9D964_GATM_MOUSE	Gatm	48.27	6	9	3.3312	1900000	0.568	2	3	3.1333	240000	-0.49913	0.034435
P43274_H14_MOUSE	Hist1h1e	21.96	1	2	2.5844	1500000	0.284	1	1	2.0054	450000	-0.21584	0.03408
P33173_KIF1A_MOUSE	Kif1a	191.6	2	2	2.7256	470000	-0.4473	2	2	2.797	990000	0.51262	0.03266
Q8C7R4_UBA6_MOUSE	Uba6	117.89	4	4	2.5171	600000	-0.355	6	6	2.6931	920000	0.41819	0.031595
Q8VEA8_RAB7B_MOUSE	Rab7b	22.49	4	5	3.0382	2100000	0.71	1	1	4.46	130000	-0.64752	0.03124
Q8BY87_UBP47_MOUSE	Usp47	157.36	7	7	2.7839	1100000	0	4	4	2.9227	650000	0.05396	0.02698
Q9JLI6_SCLY_MOUSE	0	0	0	0	0	0	0	4	5	3.0047	650000	0.05396	0.02698
Q9D4H7_LONF3_MOUSE	Lonrf3	83.6	4	5	4.2458	700000	-0.284	5	5	2.5778	860000	0.33725	0.026625
Q9Z0X1_AIFM1_MOUSE	Aifm1	66.72	2	2	3.5747	470000	-0.4473	5	5	3.3335	980000	0.49913	0.025915
Q91VH6_MEMO1_MOUSE	Memo1	33.67	4	4	3.071	2000000	0.639	2	3	3.6401	170000	-0.59356	0.02272
P83741_WNK1_MOUSE	Wnk1	250.78	4	6	3.1531	1500000	0.284	3	3	2.6561	430000	-0.24282	0.02059
Q9CQF9_PCYOX_MOUSE	Pcyox1	56.46	3	4	2.0495	510000	-0.4189	5	5	2.2	950000	0.45866	0.01988
Q8BJW6_EIF2A_MOUSE	Eif2a	64.36	6	7	2.777	1800000	0.497	3	3	2.6334	270000	-0.45866	0.01917
P62270_RS18_MOUSE	Rps18	17.71	2	2	2.6513	560000	-0.3834	2	2	2.6052	920000	0.41819	0.017395
Q6QLQ4_CLC7A_MOUSE	Clec7a	27.4	1	2	3.3712	460000	-0.4544	3	3	3.4948	970000	0.48564	0.01562
Q8C2E7_STRUM_MOUSE	Kiaa0196	134.02	4	4	3.3713	1000000	-0.071	3	3	3.329	680000	0.09443	0.011715
A2AWA9_RBGP1_MOUSE	Rabgap1	120.72	6	6	2.9421	2000000	0.639	2	2	3.5011	150000	-0.62054	0.00923
Q80WT5_AFTIN_MOUSE	Aftph	101.07	2	3	3.1188	480000	-0.4402	3	3	2.7504	950000	0.45866	0.00923
Q06649_3BP2_MOUSE	Sh3bp2	62.17	4	5	3.5	1600000	0.355	1	1	4.2223	350000	-0.35074	0.00213
Q91ZW3_SMCA5_MOUSE	Smarca5	121.55	7	8	3.297	1500000	0.284	3	3	3.6248	400000	-0.28329	0.000355
Q9DBR0_AKAP8_MOUSE	Akap8	76.25	5	5	2.8864	2100000	0.71	1	1	4.2254	84000	-0.709574	0.000213
Q8BKE6_CP20A_MOUSE	0	0	0	0	0	0	0	0	0	0	0	0	0
Q9D819_IPYR_MOUSE	0	0	0	0	0	0	0	0	0	0	0	0	0
Q9DCB8_ISCA2_MOUSE	0	0	0	0	0	0	0	0	0	0	0	0	0
Q80YR4_ZN598_MOUSE	0	0	0	0	0	0	0	0	0	0	0	0	0
P58742_AAAS_MOUSE	0	0	0	0	0	0	0	0	0	0	0	0	0
Q8K1L0_CREB5_MOUSE	0	0	0	0	0	0	0	0	0	0	0	0	0
P52503_NDUS6_MOUSE	0	0	0	0	0	0	0	0	0	0	0	0	0
Q9CQE1_NPS3B_MOUSE	0	0	0	0	0	0	0	0	0	0	0	0	0
P51908_ABEC1_MOUSE	0	0	0	0	0	0	0	0	0	0	0	0	0
E9PUQ3_E9PUQ3_MOUSE	0	0	0	0	0	0	0	0	0	0	0	0	0
Q69Z99_ZN512_MOUSE	0	0	0	0	0	0	0	0	0	0	0	0	0
Q8CFX1_G6PE_MOUSE	0	0	0	0	0	0	0	0	0	0	0	0	0
Q61171_PRDX2_MOUSE	0	0	0	0	0	0	0	0	0	0	0	0	0
P61965_WDR5_MOUSE	0	0	0	0	0	0	0	0	0	0	0	0	0
Q60930_VDAC2_MOUSE	0	0	0	0	0	0	0	0	0	0	0	0	0
Q64674_SPEE_MOUSE	0	0	0	0	0	0	0	0	0	0	0	0	0
Q9CW46_RAVR1_MOUSE	0	0	0	0	0	0	0	0	0	0	0	0	0
Q9DBU6_RSRC1_MOUSE	0	0	0	0	0	0	0	0	0	0	0	0	0
P58137_ACOT8_MOUSE	0	0	0	0	0	0	0	0	0	0	0	0	0
O54949_NLK_MOUSE	0	0	0	0	0	0	0	0	0	0	0	0	0
E9Q8I7_E9Q8I7_MOUSE	0	0	0	0	0	0	0	0	0	0	0	0	0
Q921S7_RM37_MOUSE	0	0	0	0	0	0	0	0	0	0	0	0	0
P17563_SBP1_MOUSE	0	0	0	0	0	0	0	0	0	0	0	0	0
D3Z4S3_PTRD1_MOUSE	0	0	0	0	0	0	0	0	0	0	0	0	0
Q9CWU2_ZDH13_MOUSE	0	0	0	0	0	0	0	0	0	0	0	0	0
Q9D1M0_SEC13_MOUSE	0	0	0	0	0	0	0	3	3	4.2463	610000	0	0
A1L341_A1L341_MOUSE	0	0	0	0	0	0	0	0	0	0	0	0	0
Q3TJZ6_FA98A_MOUSE	0	0	0	0	0	0	0	0	0	0	0	0	0
Q8BZX4_SREK1_MOUSE	0	0	0	0	0	0	0	0	0	0	0	0	0
B2RXR6_ANR44_MOUSE	0	0	0	0	0	0	0	0	0	0	0	0	0
Q8BFQ8_PDDC1_MOUSE	0	0	0	0	0	0	0	0	0	0	0	0	0
O08784_TCOF_MOUSE	0	0	0	0	0	0	0	0	0	0	0	0	0
Q9CQB5_CISD2_MOUSE	0	0	0	0	0	0	0	0	0	0	0	0	0
O88696_CLPP_MOUSE	0	0	0	0	0	0	0	0	0	0	0	0	0
Q9CWP8_DPOD4_MOUSE	0	0	0	0	0	0	0	0	0	0	0	0	0
Q792Z1_Q792Z1_MOUSE	0	0	0	0	0	0	0	0	0	0	0	0	0
Q4FK66_PR38A_MOUSE	0	0	0	0	0	0	0	0	0	0	0	0	0
Q9R0K7_AT2B2_MOUSE	0	0	0	0	0	0	0	0	0	0	0	0	0
P59235_NUP43_MOUSE	0	0	0	0	0	0	0	0	0	0	0	0	0
Q9D115_ZN706_MOUSE	0	0	0	0	0	0	0	0	0	0	0	0	0
P54987_IRG1_MOUSE	0	0	0	0	0	0	0	0	0	0	0	0	0
Q6P5F6_S39AA_MOUSE	0	0	0	0	0	0	0	0	0	0	0	0	0
Q9ERV1_MKRN2_MOUSE	0	0	0	0	0	0	0	0	0	0	0	0	0
P21183_IL5RA_MOUSE	0	0	0	0	0	0	0	0	0	0	0	0	0
Q6ZWV7_RL35_MOUSE	0	0	0	0	0	0	0	0	0	0	0	0	0
Q9DB42_ZN593_MOUSE	0	0	0	0	0	0	0	0	0	0	0	0	0
Q5DU09_ZN652_MOUSE	0	0	0	0	0	0	0	0	0	0	0	0	0
P83870_PHF5A_MOUSE	0	0	0	0	0	0	0	0	0	0	0	0	0
Q8VDK1_NIT1_MOUSE	0	0	0	0	0	0	0	0	0	0	0	0	0
Q9CYR6_AGM1_MOUSE	0	0	0	0	0	0	0	0	0	0	0	0	0
Q60676_PPP5_MOUSE	0	0	0	0	0	0	0	0	0	0	0	0	0
Q64378_FKBP5_MOUSE	0	0	0	0	0	0	0	0	0	0	0	0	0
Q0P678_ZCH18_MOUSE	0	0	0	0	0	0	0	0	0	0	0	0	0
Q8BTX9_HSDL1_MOUSE	0	0	0	0	0	0	0	0	0	0	0	0	0
Q63739_TP4A1_MOUSE	0	0	0	0	0	0	0	0	0	0	0	0	0
P39447_ZO1_MOUSE	0	0	0	0	0	0	0	0	0	0	0	0	0
Q99LX5_MMTA2_MOUSE	0	0	0	0	0	0	0	0	0	0	0	0	0
Q9QZB9_DCTN5_MOUSE	0	0	0	0	0	0	0	0	0	0	0	0	0
Q9ER81_IFG15_MOUSE	0	0	0	0	0	0	0	0	0	0	0	0	0
Q8CIH9_Q8CIH9_MOUSE	0	0	0	0	0	0	0	0	0	0	0	0	0
O08677_KNG1_MOUSE	0	0	0	0	0	0	0	0	0	0	0	0	0
P20612_GNAT1_MOUSE	0	0	0	0	0	0	0	0	0	0	0	0	0
P08207_S10AA_MOUSE	0	0	0	0	0	0	0	0	0	0	0	0	0
P58854_GCP3_MOUSE	0	0	0	0	0	0	0	0	0	0	0	0	0
Q91YL2_RN126_MOUSE	0	0	0	0	0	0	0	0	0	0	0	0	0
Q9ESX4_NO40_MOUSE	0	0	0	0	0	0	0	0	0	0	0	0	0
Q791V5_MTCH2_MOUSE	0	0	0	0	0	0	0	0	0	0	0	0	0
Q9JM93_AR6P4_MOUSE	0	0	0	0	0	0	0	0	0	0	0	0	0
Q9DCT5_SDF2_MOUSE	0	0	0	0	0	0	0	0	0	0	0	0	0
Q8BJM5_ZNT6_MOUSE	0	0	0	0	0	0	0	0	0	0	0	0	0
Q9DAZ9_ANCHR_MOUSE	0	0	0	0	0	0	0	0	0	0	0	0	0
Q3U9G9_LBR_MOUSE	0	0	0	0	0	0	0	0	0	0	0	0	0
Q9QY24_ZBP1_MOUSE	0	0	0	0	0	0	0	0	0	0	0	0	0
Q9CXU9_EIF1B_MOUSE	0	0	0	0	0	0	0	0	0	0	0	0	0
Q08288_LYAR_MOUSE	0	0	0	0	0	0	0	0	0	0	0	0	0
E9Q9Q2_E9Q9Q2_MOUSE	0	0	0	0	0	0	0	0	0	0	0	0	0
P25085_IL1RA_MOUSE	0	0	0	0	0	0	0	0	0	0	0	0	0
Q9CX48_ZCH10_MOUSE	0	0	0	0	0	0	0	0	0	0	0	0	0
Q61554_FBN1_MOUSE	0	0	0	0	0	0	0	0	0	0	0	0	0
P0C6B7_IGSF6_MOUSE	0	0	0	0	0	0	0	0	0	0	0	0	0
Q9DCS3_MECR_MOUSE	0	0	0	0	0	0	0	0	0	0	0	0	0
Q99J09_MEP50_MOUSE	0	0	0	0	0	0	0	0	0	0	0	0	0
Q8BGS2_BOLA2_MOUSE	0	0	0	0	0	0	0	0	0	0	0	0	0
Q9D1M4_MCA3_MOUSE	0	0	0	0	0	0	0	0	0	0	0	0	0
Q8R4B8_NALP3_MOUSE	0	0	0	0	0	0	0	0	0	0	0	0	0
P99028_QCR6_MOUSE	0	0	0	0	0	0	0	0	0	0	0	0	0
P53808_PPCT_MOUSE	0	0	0	0	0	0	0	0	0	0	0	0	0
Q8BJH1_ZC21A_MOUSE	0	0	0	0	0	0	0	0	0	0	0	0	0
P45377_ALD2_MOUSE	0	0	0	0	0	0	0	0	0	0	0	0	0
Q8K3A0_HSC20_MOUSE	0	0	0	0	0	0	0	0	0	0	0	0	0
P03958_ADA_MOUSE	0	0	0	0	0	0	0	0	0	0	0	0	0
K7N5X2_K7N5X2_MOUSE	0	0	0	0	0	0	0	0	0	0	0	0	0
Q9CRC0_VKOR1_MOUSE	0	0	0	0	0	0	0	0	0	0	0	0	0
O54950_AAKG1_MOUSE	0	0	0	0	0	0	0	0	0	0	0	0	0
Q9CZ83_RM55_MOUSE	0	0	0	0	0	0	0	0	0	0	0	0	0
Q6ZQ93_UBP34_MOUSE	0	0	0	0	0	0	0	0	0	0	0	0	0
P19157_GSTP1_MOUSE	0	0	0	0	0	0	0	0	0	0	0	0	0
D3YWT1_D3YWT1_MOUSE	0	0	0	0	0	0	0	0	0	0	0	0	0
Q99LH4_ZN672_MOUSE	0	0	0	0	0	0	0	0	0	0	0	0	0
Q8CI33_C19L1_MOUSE	0	0	0	0	0	0	0	0	0	0	0	0	0
Q80XC2_TRM61_MOUSE	0	0	0	0	0	0	0	0	0	0	0	0	0
Q9D0R8_LSM12_MOUSE	0	0	0	0	0	0	0	0	0	0	0	0	0
Q9CPN9_Q9CPN9_MOUSE	0	0	0	0	0	0	0	0	0	0	0	0	0
Q8JZZ6_AMERL_MOUSE	0	0	0	0	0	0	0	0	0	0	0	0	0
O35126_ATN1_MOUSE	0	0	0	0	0	0	0	0	0	0	0	0	0
Q921H9_COA7_MOUSE	0	0	0	0	0	0	0	0	0	0	0	0	0
Q3UQA7_SELH_MOUSE	0	0	0	0	0	0	0	0	0	0	0	0	0
Q8BXQ2_PIGT_MOUSE	0	0	0	0	0	0	0	0	0	0	0	0	0
Q9JJ78_TOPK_MOUSE	0	0	0	0	0	0	0	0	0	0	0	0	0
Q9QWV9_CCNT1_MOUSE	0	0	0	0	0	0	0	0	0	0	0	0	0
Q9Z2V5_HDAC6_MOUSE	0	0	0	0	0	0	0	0	0	0	0	0	0
Q9Z0J0_NPC2_MOUSE	0	0	0	0	0	0	0	0	0	0	0	0	0
Q9WTJ4_FIZ1_MOUSE	0	0	0	0	0	0	0	0	0	0	0	0	0
Q8BYZ1_ABI3_MOUSE	0	0	0	0	0	0	0	0	0	0	0	0	0
Q9CY66_GAR1_MOUSE	0	0	0	0	0	0	0	0	0	0	0	0	0
Q6P6J0_ADAT2_MOUSE	0	0	0	0	0	0	0	0	0	0	0	0	0
Q9WUQ2_PREB_MOUSE	0	0	0	0	0	0	0	0	0	0	0	0	0
Q8VCG1_Q8VCG1_MOUSE	0	0	0	0	0	0	0	0	0	0	0	0	0
O55098_STK10_MOUSE	0	0	0	0	0	0	0	0	0	0	0	0	0
Q8BTZ7_GMPPB_MOUSE	0	0	0	0	0	0	0	0	0	0	0	0	0
Q9CPV3_RM42_MOUSE	0	0	0	0	0	0	0	0	0	0	0	0	0
Q8C0K8_Q8C0K8_MOUSE	0	0	0	0	0	0	0	0	0	0	0	0	0
Q9JLT4_TRXR2_MOUSE	0	0	0	0	0	0	0	0	0	0	0	0	0
P53668_LIMK1_MOUSE	0	0	0	0	0	0	0	0	0	0	0	0	0
Q9R099_TBL2_MOUSE	0	0	0	0	0	0	0	0	0	0	0	0	0
Q9Z0J7_GDF15_MOUSE	0	0	0	0	0	0	0	0	0	0	0	0	0
Q6DG52_CHUR_MOUSE	0	0	0	0	0	0	0	0	0	0	0	0	0
Q9DBK7_Q9DBK7_MOUSE	0	0	0	0	0	0	0	0	0	0	0	0	0
Q3ULD5_MCCB_MOUSE	0	0	0	0	0	0	0	0	0	0	0	0	0
Q8BUB4_WDFY2_MOUSE	0	0	0	0	0	0	0	0	0	0	0	0	0
Q3TJD7_PDLI7_MOUSE	0	0	0	0	0	0	0	0	0	0	0	0	0
E9Q5C9_E9Q5C9_MOUSE	0	0	0	0	0	0	0	0	0	0	0	0	0
B8JK67_B8JK67_MOUSE	0	0	0	0	0	0	0	0	0	0	0	0	0
Q9WUL7_ARL3_MOUSE	0	0	0	0	0	0	0	0	0	0	0	0	0
P54843_MAF_MOUSE	0	0	0	0	0	0	0	0	0	0	0	0	0
Q8BUR3_FOXJ3_MOUSE	0	0	0	0	0	0	0	0	0	0	0	0	0
E9Q3G8_E9Q3G8_MOUSE	0	0	0	0	0	0	0	0	0	0	0	0	0
Q9CYI4_LUC7L_MOUSE	0	0	0	0	0	0	0	0	0	0	0	0	0
Q3UM45_PP1R7_MOUSE	Ppp1r7	41.27	4	4	3.3034	1700000	0.426	3	3	3.7586	290000	-0.43168	-0.00284
Q61190_I10R2_MOUSE	Il10rb	39.75	2	2	2.939	350000	-0.5325	3	3	3.3752	1000000	0.52611	-0.003195
Q9DCH4_EIF3F_MOUSE	Eif3f	37.96	1	2	2.0061	350000	-0.5325	3	3	3.6096	1000000	0.52611	-0.003195
P48771_CX7A2_MOUSE	Cox7a2	9.28	1	1	3.5377	2000000	0.639	1	1	2.4367	130000	-0.64752	-0.00426
P50096_IMDH1_MOUSE	Impdh1	55.24	3	3	3.0335	840000	-0.1846	5	5	3.1343	740000	0.17537	-0.004615
Q9D486_CMIP_MOUSE	Cmip	86.2	4	6	3.1027	1900000	0.568	3	3	3.9418	180000	-0.58007	-0.006035
Q9QZI9_SERC3_MOUSE	Serinc3	52.59	2	2	2.5705	570000	-0.3763	1	1	2.7955	880000	0.36423	-0.006035
Q9WTP6_KAD2_MOUSE	Ak2	26.45	2	3	3.812	530000	-0.4047	2	3	3.3214	900000	0.39121	-0.006745
Q9D024_CCD47_MOUSE	Ccdc47	55.81	3	4	3.0862	890000	-0.1491	2	2	3.1395	710000	0.1349	-0.0071
Q6Q899_DDX58_MOUSE	Ddx58	105.91	5	5	3.0184	850000	-0.1775	5	5	3.2175	730000	0.16188	-0.00781
Q8BYH7_TBC17_MOUSE	Tbc1d17	72.81	3	3	3.6259	970000	-0.0923	4	4	3.8312	660000	0.06745	-0.012425
Q62087_PON3_MOUSE	Pon3	39.33	1	1	3.9391	130000	-0.6887	5	5	2.696	1100000	0.66101	-0.013845
P61021_RAB5B_MOUSE	Rab5b	23.69	4	4	3.6928	680000	-0.2982	2	2	3.7174	810000	0.2698	-0.0142
Q80SU7_GVIN1_MOUSE	Gvin1	280.64	5	5	2.4559	1900000	0.568	1	1	3.3716	160000	-0.60705	-0.019525
Q9JHI5_IVD_MOUSE	Ivd	46.3	3	3	2.6776	1700000	0.426	2	2	3.7294	260000	-0.47215	-0.023075
Q91YI0_ARLY_MOUSE	Asl	51.71	3	3	3.0196	1300000	0.142	3	3	3.7581	470000	-0.18886	-0.02343
Q8K019_BCLF1_MOUSE	Bclaf1	105.94	3	3	2.2809	2000000	0.639	1	1	3.002	98000	-0.690688	-0.025844
Q9R0N0_GALK1_MOUSE	Galk1	42.27	1	1	2.7385	94000	-0.71426	1	1	3.3306	1100000	0.66101	-0.026625
Q9EQU5_SET_MOUSE	0	0	0	0	0	0	0	2	2	3.8887	570000	-0.05396	-0.02698
P97376_FRG1_MOUSE	Frg1	29.11	2	3	3.145	1000000	-0.071	3	3	3.2481	620000	0.01349	-0.028755
Q8K296_MTMR3_MOUSE	Mtmr3	133.76	2	3	3.3624	350000	-0.5325	6	7	2.9736	960000	0.47215	-0.030175
O35551_RABE1_MOUSE	Rabep1	99.46	4	6	3.3061	1300000	0.142	4	5	3.3504	460000	-0.20235	-0.030175
Q61425_HCDH_MOUSE	Hadh	34.44	2	2	2.2752	1300000	0.142	2	2	2.413	460000	-0.20235	-0.030175
Q80U78_PUM1_MOUSE	Pum1	126.54	3	3	3.4736	1900000	0.568	2	2	2.5491	140000	-0.63403	-0.033015
Q9ET22_DPP2_MOUSE	Dpp7	56.22	2	2	3.008	1100000	0	3	3	3.6979	560000	-0.06745	-0.033725
Q9JJZ6_KLF13_MOUSE	Klf13	31.12	2	2	3.5332	1400000	0.213	1	1	4.2798	400000	-0.28329	-0.035145
Q9DB73_NB5R1_MOUSE	Cyb5r1	34.11	2	4	3.2503	830000	-0.1917	3	4	3.2649	700000	0.12141	-0.035145
P59997_KDM2A_MOUSE	Kdm2a	132.59	5	7	3.8896	960000	-0.0994	4	4	3.4441	630000	0.02698	-0.03621
Q8BHS3_RBM22_MOUSE	Rbm22	46.87	4	5	3.324	1600000	0.355	2	3	2.8974	290000	-0.43168	-0.03834
Q8QZS3_FLCN_MOUSE	Flcn	64.29	4	5	3.2205	1100000	0	3	3	2.8418	550000	-0.08094	-0.04047
O09047_C3AR_MOUSE	C3ar1	53.54	2	2	2.6429	1100000	0	2	2	2.5757	550000	-0.08094	-0.04047
Q8K1E0_STX5_MOUSE	Stx5	39.69	2	2	2.8051	260000	-0.5964	3	3	3.1445	990000	0.51262	-0.04189
Q8BSQ9_PB1_MOUSE	Pbrm1	187.07	8	8	2.5226	1900000	0.568	2	2	3.6395	120000	-0.66101	-0.046505
Q99NH8_TREM2_MOUSE	Trem2	24.51	2	2	4.7423	530000	-0.4047	3	3	3.6235	840000	0.31027	-0.047215
Q64511_TOP2B_MOUSE	0	0	0	0	0	0	0	3	4	2.8102	540000	-0.09443	-0.047215
Q9D4H1_EXOC2_MOUSE	Exoc2	103.89	1	1	3.629	430000	-0.4757	2	2	3.1541	890000	0.37772	-0.04899
Q9DB29_IAH1_MOUSE	Iah1	27.96	5	7	2.5859	1700000	0.426	1	1	4.5671	220000	-0.52611	-0.050055
Q8BW96_KCC1D_MOUSE	Camk1d	42.89	4	6	3.2259	1300000	0.142	2	2	2.9903	430000	-0.24282	-0.05041
P57716_NICA_MOUSE	Ncstn	78.44	3	3	2.578	900000	-0.142	3	4	3.2756	640000	0.04047	-0.050765
Q8BU33_ILVBL_MOUSE	Ilvbl	68.11	1	1	4.4467	20000	-0.7668	4	5	3.532	1100000	0.66101	-0.052895
Q8BVF2_PDCL3_MOUSE	Pdcl3	27.56	2	2	3.1391	340000	-0.5396	3	3	2.7037	930000	0.43168	-0.05396
Q9Z2H6_CLC4D_MOUSE	Clec4d	25.6	3	4	2.9476	1100000	0	1	1	4.0109	530000	-0.10792	-0.05396
Q922H4_GMPPA_MOUSE	0	0	0	0	0	0	0	3	3	3.5496	530000	-0.10792	-0.05396
Q3UHD6_SNX27_MOUSE	Snx27	60.95	2	2	2.3972	640000	-0.3266	3	3	2.963	770000	0.21584	-0.05538
P14430_HA18_MOUSE	H2-Q8	37.39	1	1	3.908	1400000	0.213	2	3	2.2281	370000	-0.32376	-0.05538
P55194_3BP1_MOUSE	Sh3bp1	65.24	4	5	3.3318	430000	-0.4757	3	3	3.4671	880000	0.36423	-0.055735
Q61029_LAP2B_MOUSE	Tmpo	50.34	2	2	3.1055	410000	-0.4899	2	2	4.0727	890000	0.37772	-0.05609
P56546_CTBP2_MOUSE	Ctbp2	48.93	1	1	3.4841	200000	-0.639	4	4	2.8458	1000000	0.52611	-0.056445
E9QKL6_E9QKL6_MOUSE	Ifi204	69.39	1	2	3.246	1300000	0.142	1	1	3.4876	420000	-0.25631	-0.057155
O09012_PEX5_MOUSE	Pex5	70.71	8	9	4.042	1600000	0.355	2	2	3.0576	260000	-0.47215	-0.058575
Q9CWK3_CD2B2_MOUSE	Cd2bp2	37.67	3	3	3.2703	1200000	0.071	3	3	3.1091	470000	-0.18886	-0.05893
P70697_DCUP_MOUSE	Urod	40.67	2	2	2.6547	190000	-0.6461	4	4	3.3335	1000000	0.52611	-0.059995
Q8BH95_ECHM_MOUSE	Echs1	31.45	4	5	3.3584	1900000	0.568	1	1	4.8256	100000	-0.68799	-0.059995
Q8R0F3_SUMF1_MOUSE	Sumf1	40.63	3	5	3.8568	1900000	0.568	1	2	2.1644	100000	-0.68799	-0.059995
Q9JLV2_TP4AP_MOUSE	Trpc4ap	90.67	2	3	2.5619	360000	-0.5254	4	4	3.058	910000	0.4047	-0.06035
Q9JKV1_ADRM1_MOUSE	Adrm1	42.03	4	4	2.4581	1500000	0.284	1	1	3.0582	310000	-0.4047	-0.06035
Q60766_IRGM1_MOUSE	Irgm1	46.52	2	2	2.7959	910000	-0.1349	3	3	3.4802	620000	0.01349	-0.060705
Q00993_UFO_MOUSE	Axl	98.13	3	3	2.6639	580000	-0.3692	6	7	3.0501	790000	0.24282	-0.06319
O08605_MKNK1_MOUSE	Mknk1	47.88	1	1	4.6133	180000	-0.6532	5	5	2.8331	1000000	0.52611	-0.063545
Q91YX0_THMS2_MOUSE	Themis2	74.33	1	1	2.9645	750000	-0.2485	5	5	2.9071	700000	0.12141	-0.063545
Q9CX00_IST1_MOUSE	Ist1	39.44	2	3	4.0911	1600000	0.355	1	1	2.3172	250000	-0.48564	-0.06532
Q91V61_SFXN3_MOUSE	Sfxn3	35.38	1	1	2.7809	170000	-0.6603	3	3	3.6845	1000000	0.52611	-0.067095
F2Z3U3_F2Z3U3_MOUSE	Raph1	136.65	4	5	3.2428	910000	-0.1349	3	3	3.3351	610000	0	-0.06745
B1AVZ0_UPP_MOUSE	0	0	0	0	0	0	0	2	2	2.9491	510000	-0.1349	-0.06745
Q9QUN7_TLR2_MOUSE	Tlr2	89.39	2	4	3.1784	280000	-0.5822	7	9	3.5304	940000	0.44517	-0.068515
Q3TCH7_CUL4A_MOUSE	Cul4a	87.7	6	6	2.4411	1400000	0.213	2	2	2.7678	350000	-0.35074	-0.06887
Q7TSI1_PKHM1_MOUSE	Plekhm1	118.46	1	1	1.8893	160000	-0.6674	7	7	3.2531	1000000	0.52611	-0.070645
Q9WUA2_SYFB_MOUSE	Farsb	65.66	5	5	2.5911	900000	-0.142	3	3	2.8954	610000	0	-0.071
Q8R5J9_PRAF3_MOUSE	Arl6ip5	21.54	2	2	3.4283	270000	-0.5893	2	3	3.1546	940000	0.44517	-0.072065
Q8K2I4_MANBA_MOUSE	Manba	100.77	5	6	3.1837	1200000	0.071	3	3	2.9057	450000	-0.21584	-0.07242
P01900_HA12_MOUSE	H2-D1	41.08	1	2	3.3418	1200000	0.071	1	1	4.0563	450000	-0.21584	-0.07242
P97822_AN32E_MOUSE	Anp32e	29.6	2	2	3.5491	360000	-0.5254	2	2	4.0596	890000	0.37772	-0.07384
Q8R3N1_NOP14_MOUSE	Nop14	98.71	5	7	3.0208	1900000	0.568	1	1	3.286	79000	-0.716319	-0.0741595
Q9D3E6_STAG1_MOUSE	Stag1	144.35	3	4	3.0431	1800000	0.497	1	1	3.2981	130000	-0.64752	-0.07526
Q8CFI7_RPB2_MOUSE	Polr2b	133.82	4	4	2.975	1000000	-0.071	3	3	2.3959	550000	-0.08094	-0.07597
Q9QXA5_LSM4_MOUSE	0	0	0	0	0	0	0	1	1	2.8608	490000	-0.16188	-0.08094
Q76LS9_FA63A_MOUSE	Fam63a	51.19	3	3	2.8007	1800000	0.497	2	2	4.3841	120000	-0.66101	-0.082005
P70303_PYRG2_MOUSE	Ctps2	65.47	1	2	3.4711	470000	-0.4473	4	4	3.4768	820000	0.28329	-0.082005
P23708_NFYA_MOUSE	Nfya	36.76	1	1	4.5591	410000	-0.4899	1	2	3.0866	850000	0.32376	-0.08307
Q8R4Z4_ETV3_MOUSE	Etv3	56.99	6	7	3.4516	1300000	0.142	3	3	3.0186	380000	-0.31027	-0.084135
Q9DBL1_ACDSB_MOUSE	Acadsb	47.84	3	3	3.1751	950000	-0.1065	2	3	4.2003	560000	-0.06745	-0.086975
D3YYF6_D3YYF6_MOUSE	Cnbp	15.47	1	1	5.0648	850000	-0.1775	0	0	0	0	0	-0.08875
Q8VI93_OAS3_MOUSE	Oas3	126.25	5	6	3.9284	1400000	0.213	3	3	3.1898	320000	-0.39121	-0.089105
P25911_LYN_MOUSE	Lyn	58.77	3	7	2.5502	1000000	-0.071	4	4	2.9114	530000	-0.10792	-0.08946
Q68FL4_SAHH3_MOUSE	Ahcyl2	66.86	3	4	2.7873	1000000	-0.071	4	4	3.3248	530000	-0.10792	-0.08946
O35638_STAG2_MOUSE	Stag2	141.19	5	6	3.7512	500000	-0.426	4	4	3.3532	790000	0.24282	-0.09159
P61211_ARL1_MOUSE	Arl1	20.4	1	1	5.1492	100000	-0.71	3	3	2.9309	1000000	0.52611	-0.091945
Q9CRD2_EMC2_MOUSE	Emc2	34.91	2	3	3.4968	1600000	0.355	2	2	3.6684	210000	-0.5396	-0.0923
Q8R361_RFIP5_MOUSE	Rab11fip5	69.51	5	7	3.1169	1500000	0.284	2	2	3.9832	260000	-0.47215	-0.094075
Q64105_SPRE_MOUSE	0	0	0	0	0	0	0	1	1	4.3081	470000	-0.18886	-0.09443
Q9EQG9_C43BP_MOUSE	Col4a3bp	71.07	2	4	3.591	680000	-0.2982	3	3	3.1075	690000	0.10792	-0.09514
Q9R0X4_ACOT9_MOUSE	Acot9	50.53	3	3	3.3798	470000	-0.4473	3	3	2.892	800000	0.25631	-0.095495
Q9DB27_MCTS1_MOUSE	Mcts1	20.54	2	2	2.2283	1000000	-0.071	1	2	3.3685	520000	-0.12141	-0.096205
Q8C4Y3_NELFB_MOUSE	Nelfb	65.59	2	2	2.1696	1800000	0.497	2	2	3.1943	96000	-0.693386	-0.098193
Q9D2N9_VP33A_MOUSE	Vps33a	67.51	4	5	3.3365	480000	-0.4402	5	5	3.7469	790000	0.24282	-0.09869
Q8C2Q3_RBM14_MOUSE	Rbm14	69.41	3	4	3.2946	1200000	0.071	2	2	3.298	410000	-0.2698	-0.0994
Q9CWT3_SNX10_MOUSE	Snx10	23.53	2	4	3.0459	970000	-0.0923	2	2	2.5693	530000	-0.10792	-0.10011
Q7TT37_ELP1_MOUSE	Ikbkap	149.49	3	3	2.8142	930000	-0.1207	1	1	3.1252	550000	-0.08094	-0.10082
Q9CR61_NDUB7_MOUSE	Ndufb7	16.32	2	2	2.0787	710000	-0.2769	2	3	3.1974	660000	0.06745	-0.104725
Q91VW3_SH3L3_MOUSE	Sh3bgrl3	10.47	1	2	4.74	610000	-0.3479	3	8	2.2797	710000	0.1349	-0.1065
Q9ET30_TM9S3_MOUSE	Tm9sf3	67.5	1	1	2.1968	380000	-0.5112	2	3	2.2695	830000	0.29678	-0.10721
Q8VD75_HIP1_MOUSE	0	0	0	0	0	0	0	4	4	3.5263	450000	-0.21584	-0.10792
Q9WUB4_DCTN6_MOUSE	0	0	0	0	0	0	0	1	1	3.1722	450000	-0.21584	-0.10792
Q9D8T2_GSDMD_MOUSE	Gsdmdc1	53.2	3	3	3.6153	260000	-0.5964	5	5	3.5465	890000	0.37772	-0.10934
Q6P1B1_XPP1_MOUSE	Xpnpep1	69.55	6	6	3.1481	1700000	0.426	1	1	4.3436	130000	-0.64752	-0.11076
Q80X98_Q80X98_MOUSE	Dhx38	140.54	6	6	3.2355	1500000	0.284	2	2	3.2508	230000	-0.51262	-0.11431
Q6PNC0_DMXL1_MOUSE	Dmxl1	335.8	5	5	3.112	1100000	0	4	4	2.6299	440000	-0.22933	-0.114665
Q03347_RUNX1_MOUSE	Runx1	48.58	2	3	2.5133	680000	-0.2982	2	3	3.1624	660000	0.06745	-0.115375
Q64737_PUR2_MOUSE	Gart	107.44	3	3	3.3594	1000000	-0.071	4	5	3.8256	490000	-0.16188	-0.11644
Q921G7_ETFD_MOUSE	Etfdh	68.05	3	3	2.6485	920000	-0.1278	1	1	3.8588	530000	-0.10792	-0.11786
Q9ER69_FL2D_MOUSE	Wtap	44.15	4	6	3.3325	1300000	0.142	2	2	3.7394	330000	-0.37772	-0.11786
P61967_AP1S1_MOUSE	Ap1s1	18.72	2	2	3.7519	1500000	0.284	1	1	4.9119	220000	-0.52611	-0.121055
Q99K43_PRC1_MOUSE	Prc1	70.25	1	1	3.9981	150000	-0.6745	5	5	3.0891	930000	0.43168	-0.12141
Q9D0F3_LMAN1_MOUSE	Lman1	57.75	1	1	4.6991	130000	-0.6887	2	3	3.7212	940000	0.44517	-0.121765
P41731_CD63_MOUSE	Cd63	25.75	1	2	3.2958	600000	-0.355	1	1	3.6537	690000	0.10792	-0.12354
P21279_GNAQ_MOUSE	Gnaq	42.13	4	4	3.6097	590000	-0.3621	3	3	3.608	690000	0.10792	-0.12709
P53762_ARNT_MOUSE	Arnt	86.91	3	3	3.1759	950000	-0.1065	2	2	2.7679	500000	-0.14839	-0.127445
Q99M87_DNJA3_MOUSE	Dnaja3	52.41	2	2	2.2421	740000	-0.2556	3	3	2.3189	610000	0	-0.1278
Q99JI4_PSMD6_MOUSE	Psmd6	45.51	3	3	3.0948	890000	-0.1491	2	2	3.6631	530000	-0.10792	-0.12851
Q60876_4EBP1_MOUSE	Eif4ebp1	12.32	2	2	1.8855	1400000	0.213	1	1	2.1085	260000	-0.47215	-0.129575
Q8C5Q4_GRSF1_MOUSE	Grsf1	53.04	1	2	3.8967	790000	-0.2201	1	1	3.6209	580000	-0.04047	-0.130285
Q6PAM1_TXLNA_MOUSE	Txlna	62.33	1	1	4.1265	600000	-0.355	2	2	3.6003	680000	0.09443	-0.130285
Q9D1J3_SARNP_MOUSE	Sarnp	23.52	2	2	3.0507	1300000	0.142	2	3	3.6095	310000	-0.4047	-0.13135
Q9EPL8_IPO7_MOUSE	Ipo7	119.41	2	2	2.6902	840000	-0.1846	3	3	3.089	550000	-0.08094	-0.13277
Q9JL26_FMNL_MOUSE	Fmnl1	121.98	2	3	3.4585	380000	-0.5112	4	4	3.3129	790000	0.24282	-0.13419
P28352_APEX1_MOUSE	Apex1	35.47	4	5	3.3351	1100000	0	4	4	3.2788	410000	-0.2698	-0.1349
E9Q0S6_E9Q0S6_MOUSE	Tns1	201.26	4	5	2.8341	1200000	0.071	3	3	2.8953	350000	-0.35074	-0.13987
Q99K85_SERC_MOUSE	Psat1	40.45	3	3	2.8004	1200000	0.071	3	3	3.2008	350000	-0.35074	-0.13987
O35658_C1QBP_MOUSE	C1qbp	30.99	2	2	2.3433	590000	-0.3621	2	2	2.5187	670000	0.08094	-0.14058
P70429_EVL_MOUSE	Evl	44.31	1	1	4.3114	210000	-0.6319	2	2	3.6357	870000	0.35074	-0.14058
Q9CQ60_6PGL_MOUSE	Pgls	27.24	3	4	2.6237	1100000	0	1	1	3.0865	400000	-0.28329	-0.141645
E9Q1M6_E9Q1M6_MOUSE	Ankhd1	263.24	6	6	3.4345	690000	-0.2911	4	4	3.2018	610000	0	-0.14555
Q9DAI2_IFT22_MOUSE	Ift22	20.82	3	3	2.8187	1600000	0.355	1	1	4.2389	130000	-0.64752	-0.14626
Q9CY50_SSRA_MOUSE	Ssr1	32.05	1	1	2.5918	550000	-0.3905	2	2	3.0883	680000	0.09443	-0.148035
Q3UJK4_GTPB2_MOUSE	Gtpbp2	65.71	6	6	2.9331	1100000	0	3	3	2.5778	390000	-0.29678	-0.14839
Q8BVL3_SNX17_MOUSE	Snx17	52.76	3	3	2.6906	1100000	0	5	5	2.9087	390000	-0.29678	-0.14839
Q9WVM1_RGAP1_MOUSE	Racgap1	70.11	3	3	3.758	890000	-0.1491	4	4	3.2702	500000	-0.14839	-0.148745
Q99K01_PDXD1_MOUSE	Pdxdc1	87.28	2	2	2.5851	890000	-0.1491	3	3	2.4528	500000	-0.14839	-0.148745
E9PWG2_E9PWG2_MOUSE	Trappc8	160.81	6	6	3.2303	810000	-0.2059	5	6	3.3001	540000	-0.09443	-0.150165
Q8VCI5_PEX19_MOUSE	Pex19	32.71	4	4	4.3293	1000000	-0.071	3	5	3.5559	440000	-0.22933	-0.150165
Q9WTX6_CUL1_MOUSE	Cul1	89.63	3	4	3.1279	430000	-0.4757	5	5	3.5746	740000	0.17537	-0.150165
P62309_RUXG_MOUSE	Snrpg	8.49	2	3	2.8776	1000000	-0.071	1	1	3.2532	440000	-0.22933	-0.150165
Q9CZ30_OLA1_MOUSE	Ola1	44.7	3	3	3.8543	390000	-0.5041	3	5	3.3709	760000	0.20235	-0.150875
Q6ZQ88_KDM1A_MOUSE	Kdm1a	92.79	2	2	3.9213	560000	-0.3834	4	4	2.9	670000	0.08094	-0.15123
P68373_TBA1C_MOUSE	Tuba1c	49.88	1	1	3.5407	66000	-0.73414	1	1	5.0786	930000	0.43168	-0.15123
Q9R060_NUBP1_MOUSE	Nubp1	34.06	3	3	3.8206	670000	-0.3053	0	0	0	0	0	-0.15265
Q62383_SPT6H_MOUSE	Supt6h	198.96	5	8	4.0746	820000	-0.1988	4	4	3.4143	530000	-0.10792	-0.15336
Q9CQ65_MTAP_MOUSE	Mtap	31.04	3	4	3.3944	1200000	0.071	4	4	3.5744	330000	-0.37772	-0.15336
Q9R0C8_VAV3_MOUSE	Vav3	97.91	2	4	2.7817	1200000	0.071	3	3	3.7793	330000	-0.37772	-0.15336
Q9CQ20_M1IP1_MOUSE	Mid1ip1	20.34	2	2	2.6594	970000	-0.0923	2	2	2.8615	450000	-0.21584	-0.15407
Q9EP69_SAC1_MOUSE	Sacm1l	66.9	3	12	2.7391	780000	-0.2272	3	3	3.937	550000	-0.08094	-0.15407
Q8CII9_CRLF2_MOUSE	Crlf2	37.74	2	2	3.9998	380000	-0.5112	3	3	2.9642	760000	0.20235	-0.154425
P08152_EGR2_MOUSE	Egr2	49.79	3	4	3.2986	1100000	0	2	2	2.3485	380000	-0.31027	-0.155135
Q6PEB6_PHOCN_MOUSE	0	0	0	0	0	0	0	2	2	2.5706	380000	-0.31027	-0.155135
Q80X82_SYMPK_MOUSE	Sympk	142.19	3	3	3.6351	260000	-0.5964	4	5	3.5942	820000	0.28329	-0.156555
O35129_PHB2_MOUSE	Phb2	33.28	3	3	2.6308	430000	-0.4757	3	4	3.443	730000	0.16188	-0.15691
Q9QZS3_NUMB_MOUSE	Numb	70.77	2	3	3.6643	1000000	-0.071	2	2	3.1806	430000	-0.24282	-0.15691
Q9ES46_PARVB_MOUSE	Parvb	41.64	3	4	3.0726	460000	-0.4544	2	3	4.163	710000	0.1349	-0.15975
P15307_REL_MOUSE	Rel	64.92	3	4	2.767	650000	-0.3195	0	0	0	0	0	-0.15975
Q8BVY0_RL1D1_MOUSE	0	0	0	0	0	0	0	3	4	3.1338	370000	-0.32376	-0.16188
Q922J9_FACR1_MOUSE	Far1	59.4	1	1	3.2192	100000	-0.71	3	5	3.3137	890000	0.37772	-0.16614
P49962_SRP09_MOUSE	Srp9	10.19	1	2	2.6055	630000	-0.3337	1	1	3.2257	610000	0	-0.16685
Q9ER00_STX12_MOUSE	Stx12	31.18	3	3	4.2454	590000	-0.3621	2	2	3.8426	630000	0.02698	-0.16756
Q8K1M6_DNM1L_MOUSE	Dnm1l	82.61	5	5	3.0979	1100000	0	4	4	3.5265	360000	-0.33725	-0.168625
Q63932_MP2K2_MOUSE	Map2k2	44.37	4	6	3.6777	1300000	0.142	2	2	3.7869	250000	-0.48564	-0.17182
Q640M1_UT14A_MOUSE	Utp14a	87.21	4	6	3.0002	880000	-0.1562	4	4	2.981	470000	-0.18886	-0.17253
Q3UYC0_PPM1H_MOUSE	Ppm1h	56.34	4	4	3.6335	1200000	0.071	1	1	3.5759	300000	-0.41819	-0.173595
Q9QYJ3_DNJB1_MOUSE	Dnajb1	38.14	3	3	2.9403	970000	-0.0923	2	2	2.6975	420000	-0.25631	-0.174305
O35704_SPTC1_MOUSE	0	0	0	0	0	0	0	2	2	2.9267	350000	-0.35074	-0.17537
Q80UG5_SEPT9_MOUSE	2021-09-09	65.53	3	3	2.9034	490000	-0.4331	2	2	2.7286	670000	0.08094	-0.17608
Q6A4J8_UBP7_MOUSE	Usp7	128.39	7	7	3.0185	830000	-0.1917	4	5	3.2134	490000	-0.16188	-0.17679
Q9DBH0_WWP2_MOUSE	Wwp2	98.7	3	4	2.9041	450000	-0.4615	5	5	3.3076	690000	0.10792	-0.17679
Q91WK2_EIF3H_MOUSE	Eif3h	39.81	3	3	2.5738	450000	-0.4615	3	3	3.498	690000	0.10792	-0.17679
O88512_AP1G2_MOUSE	Ap1g2	87.81	1	1	4.625	240000	-0.6106	4	4	3.1656	800000	0.25631	-0.177145
Q8R2U0_SEH1_MOUSE	Seh1l	39.75	1	1	3.2613	600000	-0.355	0	0	0	0	0	-0.1775
Q61191_HCFC1_MOUSE	Hcfc1	210.31	2	3	2.8059	560000	-0.3834	6	7	3.3708	630000	0.02698	-0.17821
Q8VDD8_WASH1_MOUSE	Wash1	51.63	2	2	2.2012	540000	-0.3976	4	4	2.4555	640000	0.04047	-0.178565
Q5SUH6_Q5SUH6_MOUSE	Clint1	69.71	1	1	4.131	1200000	0.071	1	1	4.5259	290000	-0.43168	-0.18034
Q9Z2U0_PSA7_MOUSE	Psma7	27.84	3	4	3.3305	1100000	0	2	2	2.6553	340000	-0.36423	-0.182115
Q8BIG4_FBX28_MOUSE	Fbxo28	40.95	3	3	3.1394	1100000	0	2	2	3.5057	340000	-0.36423	-0.182115
Q91VN6_DDX41_MOUSE	Ddx41	69.77	3	3	2.7008	1100000	0	3	3	3.0845	340000	-0.36423	-0.182115
Q793I8_TIFA_MOUSE	Tifa	21.55	1	2	2.4874	300000	-0.568	3	3	3.4397	760000	0.20235	-0.182825
Q9CPY7_AMPL_MOUSE	Lap3	56.11	3	3	2.7742	580000	-0.3692	5	6	3.3563	610000	0	-0.1846
P56135_ATPK_MOUSE	Atp5j2	10.34	1	2	2.1977	750000	-0.2485	1	1	2.311	520000	-0.12141	-0.184955
Q8VC19_HEM1_MOUSE	Alas1	70.97	5	5	3.2131	1300000	0.142	2	2	2.7636	230000	-0.51262	-0.18531
O55106_STRN_MOUSE	Strn	85.91	5	5	3.1789	1300000	0.142	1	1	2.7143	230000	-0.51262	-0.18531
Q99LY9_NDUS5_MOUSE	Ndufs5	12.64	1	2	3.7565	1300000	0.142	1	1	3.7501	230000	-0.51262	-0.18531
O08547_SC22B_MOUSE	Sec22b	24.72	1	1	3.6074	120000	-0.6958	3	3	3.6433	850000	0.32376	-0.18602
Q9CPX6_ATG3_MOUSE	Atg3	35.77	3	4	2.8837	820000	-0.1988	2	2	2.57	480000	-0.17537	-0.187085
Q9Z0H3_SNF5_MOUSE	Smarcb1	44.11	2	3	3.196	760000	-0.2414	1	1	2.5849	510000	-0.1349	-0.18815
P54923_ADPRH_MOUSE	Adprh	40.04	3	4	3.167	740000	-0.2556	2	2	2.3976	520000	-0.12141	-0.188505
Q09XV5_CHD8_MOUSE	Chd8	290.67	5	6	2.9383	720000	-0.2698	4	4	2.8888	530000	-0.10792	-0.18886
Q689Z5_SBNO1_MOUSE	Sbno1	153.64	4	4	3.1158	1100000	0	3	3	3.9096	330000	-0.37772	-0.18886
Q78ZA7_NP1L4_MOUSE	0	0	0	0	0	0	0	4	4	4.3222	330000	-0.37772	-0.18886
P58404_STRN4_MOUSE	0	0	0	0	0	0	0	2	3	2.8946	330000	-0.37772	-0.18886
Q80X41_VRK1_MOUSE	0	0	0	0	0	0	0	2	2	3.3976	330000	-0.37772	-0.18886
Q3UMB9_WASH7_MOUSE	Kiaa1033	136.28	2	2	3.2139	90000	-0.7171	6	7	3.7697	860000	0.33725	-0.189925
Q6Y685_TACC1_MOUSE	Tacc1	83.9	1	1	4.0899	90000	-0.7171	3	3	3.799	860000	0.33725	-0.189925
P31230_AIMP1_MOUSE	Aimp1	33.98	5	8	2.9615	1400000	0.213	1	1	3.6718	170000	-0.59356	-0.19028
Q9JHL0_NTAL_MOUSE	Lat2	22.86	3	3	2.6595	1400000	0.213	1	1	2.17	170000	-0.59356	-0.19028
Q61411_RASH_MOUSE	Hras	21.28	1	1	2.0256	770000	-0.2343	4	4	3.4773	500000	-0.14839	-0.191345
Q9CRB9_MIC19_MOUSE	Chchd3	26.32	2	2	3.8359	560000	-0.3834	0	0	0	0	0	-0.1917
E9Q1A5_E9Q1A5_MOUSE	Zfp384	63.52	1	1	2.2898	560000	-0.3834	0	0	0	0	0	-0.1917
Q9ESZ8_GTF2I_MOUSE	Gtf2i	112.2	1	1	4.1234	140000	-0.6816	3	3	2.9815	830000	0.29678	-0.19241
Q9CXZ1_NDUS4_MOUSE	Ndufs4	19.77	1	2	2.6277	520000	-0.4118	1	1	3.0382	630000	0.02698	-0.19241
B1AVH7_TBD2A_MOUSE	Tbc1d2	104.19	6	6	3.2479	1200000	0.071	2	3	3.4409	270000	-0.45866	-0.19383
Q3UPH1_PRRC1_MOUSE	Prrc1	46.27	1	1	3.5235	420000	-0.4828	3	3	3.5112	680000	0.09443	-0.194185
Q99LI2_CLCC1_MOUSE	Clcc1	60.58	4	4	2.8487	1500000	0.284	2	2	3.7556	110000	-0.6745	-0.19525
Q6ZWN5_RS9_MOUSE	0	0	0	0	0	0	0	1	1	2.4603	320000	-0.39121	-0.195605
Q9QUI1_FA89B_MOUSE	Fam89b	20.13	1	2	3.458	1000000	-0.071	1	1	3.0839	370000	-0.32376	-0.19738
P62849_RS24_MOUSE	Rps24	15.41	1	1	3.7604	85000	-0.72065	2	2	3.1057	850000	0.32376	-0.198445
Q60591_NFAC2_MOUSE	Nfatc2	99.96	3	3	2.7195	540000	-0.3976	0	0	0	0	0	-0.1988
Q99JX4_EIF3M_MOUSE	Eif3m	42.49	3	4	3.3568	840000	-0.1846	2	3	4.1831	450000	-0.21584	-0.20022
Q62432_SMAD2_MOUSE	Smad2	52.23	1	1	2.8487	270000	-0.5893	2	3	3.207	750000	0.18886	-0.20022
Q9ERA6_TFP11_MOUSE	Tfip11	96.24	5	5	2.854	1200000	0.071	2	2	2.8035	260000	-0.47215	-0.200575
Q2HXL6_EDEM3_MOUSE	Edem3	104.13	1	1	3.4301	340000	-0.5396	5	5	3.4922	710000	0.1349	-0.20235
Q3UGC7_EI3JA_MOUSE	Eif3j1	29.33	1	1	3.468	1100000	0	2	2	3.6258	310000	-0.4047	-0.20235
Q60902_EP15R_MOUSE	Eps15l1	99.25	4	4	3.7766	890000	-0.1491	3	3	3.0239	420000	-0.25631	-0.202705
Q64261_CDK6_MOUSE	Cdk6	37.01	3	3	3.4262	640000	-0.3266	2	2	3.1646	550000	-0.08094	-0.20377
Q3ULJ0_GPD1L_MOUSE	Gpd1l	38.2	1	1	4.8725	88000	-0.71852	3	4	3.4493	840000	0.31027	-0.204125
Q6PFX9_TNKS1_MOUSE	Tnks	140.86	3	3	3.0076	1300000	0.142	1	1	3.0957	200000	-0.55309	-0.205545
Q8CD10_MICU2_MOUSE	Micu2	49.44	1	6	2.1252	900000	-0.142	2	2	3.9964	410000	-0.2698	-0.2059
Q9DC50_OCTC_MOUSE	Crot	70.22	6	7	3.1167	690000	-0.2911	4	4	3.4744	520000	-0.12141	-0.206255
Q8C3Q9_CASP9_MOUSE	Casp9	49.95	2	3	3.3961	690000	-0.2911	3	4	3.3535	520000	-0.12141	-0.206255
Q9DBG7_SRPR_MOUSE	Srpr	69.58	2	3	3.7795	270000	-0.5893	4	4	2.9196	740000	0.17537	-0.206965
P62911_RL32_MOUSE	0	0	0	0	0	0	0	1	1	3.1631	300000	-0.41819	-0.209095
Q5NCB2_Q5NCB2_MOUSE	Gm12185	94.45	1	1	3.7536	140000	-0.6816	3	3	3.1044	800000	0.25631	-0.212645
Q9QXK3_COPG2_MOUSE	Copg2	97.62	4	4	3.3616	530000	-0.4047	5	6	3.4895	590000	-0.02698	-0.21584
P41183_BCL6_MOUSE	Bcl6	78.93	3	3	2.2235	1100000	0	2	2	2.9842	290000	-0.43168	-0.21584
P52912_TIA1_MOUSE	Tia1	42.77	1	1	3.3065	490000	-0.4331	0	0	0	0	0	-0.21655
Q8CGA3_LAT4_MOUSE	Slc43a2	62.39	2	2	2.77	240000	-0.6106	2	2	2.3697	740000	0.17537	-0.217615
Q9R049_AMFR_MOUSE	Amfr	73.06	1	1	2.8435	240000	-0.6106	2	2	3.4148	740000	0.17537	-0.217615
P70340_SMAD1_MOUSE	Smad1	52.12	2	3	2.8249	610000	-0.3479	1	1	2.9406	540000	-0.09443	-0.221165
Q99MN1_SYK_MOUSE	Kars	67.8	5	5	3.0289	780000	-0.2272	4	4	2.7069	450000	-0.21584	-0.22152
O88939_ZBT7A_MOUSE	Zbtb7a	60.24	3	4	3.2963	400000	-0.497	2	3	3.3647	650000	0.05396	-0.22152
Q9D787_PPIL2_MOUSE	Ppil2	59.03	3	4	3.8476	320000	-0.5538	3	3	2.8542	690000	0.10792	-0.22294
Q60790_RASA3_MOUSE	Rasa3	95.93	3	3	2.8406	490000	-0.4331	3	4	2.5667	600000	-0.01349	-0.223295
Q9D8C4_IN35_MOUSE	Ifi35	31.86	2	2	3.1069	660000	-0.3124	4	4	3.2803	510000	-0.1349	-0.22365
Q9WTZ1_RBX2_MOUSE	Rnf7	12.7	1	1	3.3472	470000	-0.4473	0	0	0	0	0	-0.22365
P04627_ARAF_MOUSE	Araf	67.54	1	1	1.9477	470000	-0.4473	1	1	2.6502	610000	0	-0.22365
Q8CI59_STEA3_MOUSE	Steap3	54.71	6	8	2.6493	1400000	0.213	1	1	3.49	120000	-0.66101	-0.224005
O35344_IMA4_MOUSE	Kpna3	57.74	3	4	3.5116	430000	-0.4757	5	6	3.4785	630000	0.02698	-0.22436
Q8C4V1_RHG24_MOUSE	Arhgap24	84.05	2	2	3.0492	960000	-0.0994	2	2	3.0697	350000	-0.35074	-0.22507
Q99KR8_FUCO2_MOUSE	Fuca2	53.61	2	2	3.15	710000	-0.2769	2	2	3.4154	480000	-0.17537	-0.226135
Q3UH93_PLXD1_MOUSE	Plxnd1	211.47	1	1	2.1121	80000	-0.7242	4	4	3.0716	810000	0.2698	-0.2272
O35892_SP100_MOUSE	Sp100	54.69	4	5	3.3444	1100000	0	3	3	3.4752	270000	-0.45866	-0.22933
P15066_JUND_MOUSE	Jund	34.88	1	1	4.9429	200000	-0.639	3	3	3.8749	740000	0.17537	-0.231815
Q91Z96_BMP2K_MOUSE	Bmp2k	126.11	3	3	2.8879	560000	-0.3834	4	5	3.6377	550000	-0.08094	-0.23217
Q61112_CAB45_MOUSE	Sdf4	42.04	3	3	2.3977	1300000	0.142	2	3	3.5476	160000	-0.60705	-0.232525
Q9JHS3_LTOR2_MOUSE	Lamtor2	13.47	2	2	4.2686	310000	-0.5609	2	2	3.7405	680000	0.09443	-0.233235
Q64343_ABCG1_MOUSE	Abcg1	73.98	4	7	2.5171	1200000	0.071	2	2	3.1385	210000	-0.5396	-0.2343
Q2TBA3_MALT1_MOUSE	Malt1	93.16	3	3	2.7569	440000	-0.4686	0	0	0	0	0	-0.2343
P68368_TBA4A_MOUSE	Tuba4a	49.89	2	3	2.8087	740000	-0.2556	2	2	2.7738	450000	-0.21584	-0.23572
Q61142_SPIN1_MOUSE	Spin1	29.62	2	3	1.8438	1100000	0	1	2	2.7166	260000	-0.47215	-0.236075
Q8QZY1_EIF3L_MOUSE	Eif3l	66.57	3	3	4.4967	470000	-0.4473	4	4	3.7296	590000	-0.02698	-0.23714
O70200_AIF1_MOUSE	Aif1	16.9	1	3	4.402	1000000	-0.071	1	1	3.6527	310000	-0.4047	-0.23785
Q8BU11_TOX4_MOUSE	Tox4	65.92	4	4	3.4235	1400000	0.213	1	1	3.8835	98000	-0.690688	-0.238844
G5E8J0_G5E8J0_MOUSE	Notch2	265.45	2	3	3.3019	920000	-0.1278	1	1	3.6611	350000	-0.35074	-0.23927
Q8VIG1_REST_MOUSE	Rest	117.71	4	4	3.0793	1500000	0.284	1	1	2.7821	44000	-0.763534	-0.239767
Q99MU3_DSRAD_MOUSE	Adar	130.37	6	6	2.9485	1200000	0.071	2	2	3.3479	200000	-0.55309	-0.241045
Q4VAA2_CDV3_MOUSE	Cdv3	29.71	5	6	3.0045	970000	-0.0923	1	1	4.4107	320000	-0.39121	-0.241755
Q3TDD9_PPR21_MOUSE	Ppp1r21	88.28	3	3	3.0852	340000	-0.5396	4	4	3.1045	650000	0.05396	-0.24282
Q8VCF0_MAVS_MOUSE	0	0	0	0	0	0	0	2	2	3.7797	250000	-0.48564	-0.24282
Q64112_IFIT2_MOUSE	0	0	0	0	0	0	0	2	3	2.9276	250000	-0.48564	-0.24282
Q62191_RO52_MOUSE	0	0	0	0	0	0	0	2	2	2.8757	250000	-0.48564	-0.24282
Q9EPB4_ASC_MOUSE	Pycard	21.45	1	1	4.7286	130000	-0.6887	3	4	4.4688	760000	0.20235	-0.243175
Q9CXY9_GPI8_MOUSE	Pigk	44.87	3	3	3.3893	410000	-0.4899	0	0	0	0	0	-0.24495
Q9D1J1_NECP2_MOUSE	Necap2	28.58	2	3	3.6387	600000	-0.355	2	2	2.6684	510000	-0.1349	-0.24495
P70388_RAD50_MOUSE	Rad50	153.39	3	3	2.4123	1400000	0.213	1	1	3.913	85000	-0.708225	-0.247613
Q9DC48_PRP17_MOUSE	Cdc40	65.42	6	7	2.9539	1200000	0.071	1	1	2.5466	190000	-0.56658	-0.24779
P42230_STA5A_MOUSE	Stat5a	90.77	2	4	2.6759	630000	-0.3337	4	4	3.175	490000	-0.16188	-0.24779
Q9D287_SPF27_MOUSE	Bcas2	26.11	1	1	3.1327	630000	-0.3337	2	2	3.3072	490000	-0.16188	-0.24779
Q9CR56_KBRS2_MOUSE	Nkiras2	21.48	3	3	2.5639	990000	-0.0781	1	1	3.19	300000	-0.41819	-0.248145
Q76N33_STALP_MOUSE	Stambpl1	49.61	2	3	3.2495	400000	-0.497	0	0	0	0	0	-0.2485
Q8K1R7_NEK9_MOUSE	Nek9	107.08	5	6	3.1879	1100000	0	3	3	3.9823	240000	-0.49913	-0.249565
Q61084_M3K3_MOUSE	Map3k3	70.73	2	2	2.408	850000	-0.1775	2	2	2.3967	370000	-0.32376	-0.25063
O35345_IMA7_MOUSE	Kpna6	59.93	2	3	3.0528	650000	-0.3195	2	2	3.8179	470000	-0.18886	-0.25418
Q8BWH0_S38A7_MOUSE	Slc38a7	49.88	2	2	2.4976	530000	-0.4047	2	2	2.1633	530000	-0.10792	-0.25631
O54734_OST48_MOUSE	0	0	0	0	0	0	0	2	2	3.0111	230000	-0.51262	-0.25631
B2RXW8_B2RXW8_MOUSE	Ppfia1	140.05	5	5	2.9968	870000	-0.1633	3	3	2.3735	350000	-0.35074	-0.25702
Q8VE10_NAA40_MOUSE	Naa40	27.21	1	1	3.5027	790000	-0.2201	2	2	3.4217	390000	-0.29678	-0.25844
Q9D855_QCR7_MOUSE	Uqcrb	13.52	1	1	2.2475	820000	-0.1988	1	1	3.6533	370000	-0.32376	-0.26128
Q9DBN5_LONP2_MOUSE	Lonp2	94.47	1	1	2.9835	16000	-0.76964	3	3	3.3606	790000	0.24282	-0.26341
Q9WU28_PFD5_MOUSE	Pfdn5	17.35	1	2	3.596	31000	-0.75899	1	2	3.161	780000	0.22933	-0.26483
Q80ZX0_Q80ZX0_MOUSE	Sec24b	135.47	4	4	3.1808	560000	-0.3834	5	5	3.327	500000	-0.14839	-0.265895
Q8K1H1_TDRD7_MOUSE	Tdrd7	122.1	5	5	3.1494	730000	-0.2627	4	4	2.7811	410000	-0.2698	-0.26625
F6VAN0_ATF6A_MOUSE	Atf6	72.65	4	4	3.0612	1300000	0.142	1	1	2.3283	110000	-0.6745	-0.26625
Q3UFK8_FRMD8_MOUSE	Frmd8	51.8	1	1	3.5628	120000	-0.6958	3	3	2.5926	730000	0.16188	-0.26696
Q9D0M1_KPRA_MOUSE	Prpsap1	39.41	1	1	3.367	120000	-0.6958	5	5	2.7987	730000	0.16188	-0.26696
Q9JHS4_CLPX_MOUSE	Clpx	69.19	1	1	2.8249	120000	-0.6958	3	3	2.8967	730000	0.16188	-0.26696
Q9CZX9_EMC4_MOUSE	Emc4	20.1	2	2	2.4148	420000	-0.4828	2	2	2.5038	570000	-0.05396	-0.26838
Q9QXD8_LIMD1_MOUSE	Limd1	71.38	3	6	2.0706	340000	-0.5396	2	2	3.0746	610000	0	-0.2698
Q91YW3_DNJC3_MOUSE	0	0	0	0	0	0	0	1	1	3.6152	210000	-0.5396	-0.2698
Q6PD26_PIGS_MOUSE	Pigs	61.67	2	2	3.7219	130000	-0.6887	4	5	3.507	720000	0.14839	-0.270155
Q8CH18_CCAR1_MOUSE	Ccar1	131.98	2	2	3.3061	790000	-0.2201	3	3	3.5417	370000	-0.32376	-0.27193
P62482_KCAB2_MOUSE	Kcnab2	41	2	2	3.774	180000	-0.6532	3	3	3.4295	690000	0.10792	-0.27264
Q8VE43_METRL_MOUSE	Metrnl	34.51	1	1	3.7092	140000	-0.6816	3	3	3.5248	710000	0.1349	-0.27335
Q8BG30_NELFA_MOUSE	Nelfa	57.55	2	2	3.2919	400000	-0.497	3	3	2.9389	570000	-0.05396	-0.27548
Q3THG9_AASD1_MOUSE	0	0	0	0	0	0	0	2	2	3.4667	200000	-0.55309	-0.276545
Q9D1C9_RRP7A_MOUSE	0	0	0	0	0	0	0	1	1	3.0566	200000	-0.55309	-0.276545
Q9R0U0_SRS10_MOUSE	Srsf10	31.28	1	1	2.5607	320000	-0.5538	0	0	0	0	0	-0.2769
Q8CG48_SMC2_MOUSE	Smc2	134.16	1	1	2.2608	180000	-0.6532	3	4	2.4963	680000	0.09443	-0.279385
Q8N7N5_DCAF8_MOUSE	Dcaf8	65.99	2	3	2.6895	310000	-0.5609	0	0	0	0	0	-0.28045
Q9QXT0_CNPY2_MOUSE	Cnpy2	20.75	1	1	3.7333	310000	-0.5609	0	0	0	0	0	-0.28045
Q9JKF4_CLC6A_MOUSE	Clec6a	24.31	3	3	3.0008	550000	-0.3905	2	2	2.8529	480000	-0.17537	-0.282935
Q61103_REQU_MOUSE	Dpf2	44.2	3	3	3.8367	1100000	0	2	2	3.4244	190000	-0.56658	-0.28329
Q9WUK4_RFC2_MOUSE	Rfc2	38.7	1	1	3.5491	1100000	0	1	1	2.9633	190000	-0.56658	-0.28329
P62046_LRCH1_MOUSE	Lrch1	79.03	1	1	4.1185	300000	-0.568	0	0	0	0	0	-0.284
Q8CDM1_ATAD2_MOUSE	Atad2	117.87	4	4	2.3826	830000	-0.1917	4	4	2.9731	330000	-0.37772	-0.28471
P16879_FES_MOUSE	Fes	93.72	3	3	2.4985	290000	-0.5751	0	0	0	0	0	-0.28755
Q61205_PA1B3_MOUSE	Pafah1b3	25.84	2	2	2.8916	290000	-0.5751	0	0	0	0	0	-0.28755
F7B5B5_F7B5B5_MOUSE	Hnrnpr	59.59	2	4	3.3095	630000	-0.3337	1	1	3.0182	430000	-0.24282	-0.28826
Q6P542_ABCF1_MOUSE	Abcf1	94.89	4	4	2.6321	1200000	0.071	1	1	2.3565	130000	-0.64752	-0.28826
Q99MR6_SRRT_MOUSE	Srrt	100.39	3	4	2.4616	820000	-0.1988	2	2	3.0815	330000	-0.37772	-0.28826
Q8CFE3_RCOR1_MOUSE	Rcor1	52.47	1	1	4.1084	250000	-0.6035	4	4	3.5044	630000	0.02698	-0.28826
Q8CC88_VWA8_MOUSE	Vwa8	213.29	3	3	3.2512	1100000	0	1	2	2.5621	180000	-0.58007	-0.290035
Q921Z5_TFIP8_MOUSE	Tnfaip8	22.95	3	3	3.3584	640000	-0.3266	1	1	4.124	420000	-0.25631	-0.291455
P42125_ECI1_MOUSE	Eci1	32.23	2	2	3.7039	1000000	-0.071	1	1	4.0888	230000	-0.51262	-0.29181
F8VPN4_F8VPN4_MOUSE	Agl	174.18	3	4	2.6289	770000	-0.2343	4	4	3.1203	350000	-0.35074	-0.29252
Q571E4_GALNS_MOUSE	Galns	57.64	3	4	3.5957	540000	-0.3976	2	2	3.0953	470000	-0.18886	-0.29323
Q61263_SOAT1_MOUSE	Soat1	63.76	4	4	3.1338	500000	-0.426	3	3	3.084	490000	-0.16188	-0.29394
P31750_AKT1_MOUSE	Akt1	55.67	2	3	2.1363	480000	-0.4402	3	3	3.4225	500000	-0.14839	-0.294295
P11352_GPX1_MOUSE	Gpx1	22.32	2	2	2.0379	270000	-0.5893	0	0	0	0	0	-0.29465
Q8VDQ1_PTGR2_MOUSE	Ptgr2	37.99	2	2	3.2077	440000	-0.4686	3	3	2.6676	520000	-0.12141	-0.295005
Q9CQ01_RNT2_MOUSE	Rnaset2	29.59	3	5	3.2941	740000	-0.2556	1	1	3.8989	360000	-0.33725	-0.296425
Q8K3X4_I2BPL_MOUSE	Irf2bpl	80.51	1	1	2.9258	720000	-0.2698	2	2	2.8967	370000	-0.32376	-0.29678
P56542_DNS2A_MOUSE	Dnase2	38.79	1	1	2.7924	320000	-0.5538	2	2	2.989	580000	-0.04047	-0.297135
Q60989_XIAP_MOUSE	Xiap	56.04	2	2	4.0799	260000	-0.5964	0	0	0	0	0	-0.2982
Q9JKB1_UCHL3_MOUSE	Uchl3	26.14	3	3	3.3155	960000	-0.0994	2	2	3.19	240000	-0.49913	-0.299265
Q6NV83_SR140_MOUSE	U2surp	118.19	2	2	3.9819	560000	-0.3834	3	3	2.9658	450000	-0.21584	-0.29962
Q5SW28_PI3R5_MOUSE	Pik3r5	96.89	3	3	3.1096	230000	-0.6177	5	6	3.581	620000	0.01349	-0.302105
Q32MW3_ACO10_MOUSE	Acot10	50.52	2	10	2.1859	950000	-0.1065	2	2	2.1775	240000	-0.49913	-0.302815
Q2TBE6_P4K2A_MOUSE	Pi4k2a	54.22	2	2	3.4893	550000	-0.3905	3	3	3.1534	450000	-0.21584	-0.30317
O54918_B2L11_MOUSE	Bcl2l11	22.05	2	2	2.5508	930000	-0.1207	3	3	2.1967	250000	-0.48564	-0.30317
Q9Z1F9_SAE2_MOUSE	Uba2	70.52	2	2	3.503	720000	-0.2698	1	1	4.4224	360000	-0.33725	-0.303525
Q76I26_Q76I26_MOUSE	0	0	0	0	0	0	0	1	1	3.8224	160000	-0.60705	-0.303525
Q99L04_DHRS1_MOUSE	Dhrs1	33.98	3	3	3.6684	1000000	-0.071	4	4	3.0129	210000	-0.5396	-0.3053
Q9JKX6_NUDT5_MOUSE	Nudt5	23.97	1	2	2.7019	240000	-0.6106	0	0	0	0	0	-0.3053
Q8BMK4_CKAP4_MOUSE	Ckap4	63.65	2	2	2.8788	200000	-0.639	3	3	3.5317	630000	0.02698	-0.30601
D3Z5I1_D3Z5I1_MOUSE	Zc3hav1	112.46	1	1	3.1192	920000	-0.1278	2	2	3.0619	250000	-0.48564	-0.30672
Q8BH24_TM9S4_MOUSE	Tm9sf4	74.64	1	1	3.9318	44000	-0.74976	3	3	3.2175	710000	0.1349	-0.30743
Q8K354_CBR3_MOUSE	Cbr3	30.93	1	1	2.9668	290000	-0.5751	2	2	2.9367	580000	-0.04047	-0.307785
Q8CG47_SMC4_MOUSE	Smc4	146.8	3	3	2.6329	630000	-0.3337	2	2	2.5952	400000	-0.28329	-0.308495
Q9JIY2_HAKAI_MOUSE	Cbll1	54.41	1	2	2.6951	230000	-0.6177	0	0	0	0	0	-0.30885
Q9Z2G9_HTAI2_MOUSE	Htatip2	26.85	1	1	1.8603	230000	-0.6177	0	0	0	0	0	-0.30885
O08756_HCD2_MOUSE	Hsd17b10	27.4	3	5	3.1763	400000	-0.497	2	3	3.4513	520000	-0.12141	-0.309205
Q6ZWZ2_UB2R2_MOUSE	Ube2r2	27.15	1	1	2.9636	570000	-0.3763	1	1	2.5134	430000	-0.24282	-0.30956
Q3U5Q7_CMPK2_MOUSE	0	0	0	0	0	0	0	2	2	2.9706	150000	-0.62054	-0.31027
Q99KN2_CIAO1_MOUSE	0	0	0	0	0	0	0	1	1	2.071	150000	-0.62054	-0.31027
Q9WTV6_UBP18_MOUSE	Usp18	42.44	2	2	2.9778	220000	-0.6248	0	0	0	0	0	-0.3124
Q8CHS8_VP37A_MOUSE	Vps37a	44.39	2	2	2.7641	220000	-0.6248	0	0	0	0	0	-0.3124
Q9CRB2_NHP2_MOUSE	Nhp2	17.24	1	2	3.7764	220000	-0.6248	0	0	0	0	0	-0.3124
Q91VR8_BRK1_MOUSE	Brk1	8.76	1	1	2.5493	220000	-0.6248	0	0	0	0	0	-0.3124
P54841_MAFB_MOUSE	Mafb	35.79	1	1	3.1679	200000	-0.639	1	1	3.4288	620000	0.01349	-0.312755
P12382_PFKAL_MOUSE	Pfkl	85.31	2	2	4.0495	650000	-0.3195	1	1	5.0478	380000	-0.31027	-0.314885
Q8CF60_Q8CF60_MOUSE	Zfp263	77.48	2	2	3.9325	210000	-0.6319	0	0	0	0	0	-0.31595
P46737_BRCC3_MOUSE	Brcc3	33.32	1	1	3.29	210000	-0.6319	0	0	0	0	0	-0.31595
P62342_SELT_MOUSE	Selt	22.28	1	1	2.7547	210000	-0.6319	0	0	0	0	0	-0.31595
Q99J87_DHX58_MOUSE	Dhx58	76.66	5	6	2.4574	930000	-0.1207	1	1	3.1347	230000	-0.51262	-0.31666
Q99L28_RLP24_MOUSE	Rsl24d1	19.6	1	2	2.0595	640000	-0.3266	1	1	2.418	380000	-0.31027	-0.318435
O35900_LSM2_MOUSE	Lsm2	10.83	1	1	4.6688	200000	-0.639	0	0	0	0	0	-0.3195
Q7TSI3_PP6R1_MOUSE	Ppp6r1	94.47	3	3	3.538	670000	-0.3053	2	3	4.1902	360000	-0.33725	-0.321275
P58462_FOXP1_MOUSE	Foxp1	78.78	2	3	3.349	860000	-0.1704	2	2	3.1554	260000	-0.47215	-0.321275
O35740_CITE2_MOUSE	Cited2	28.3	2	2	3.6881	820000	-0.1988	2	2	3.811	280000	-0.44517	-0.321985
P08556_RASN_MOUSE	Nras	21.19	1	1	4.3165	190000	-0.6461	2	2	2.8247	610000	0	-0.32305
Q8VEB3_CE030_MOUSE	D1Ertd622e	23.12	1	1	1.9101	360000	-0.5254	1	1	2.5702	520000	-0.12141	-0.323405
O88544_CSN4_MOUSE	Cops4	46.26	1	1	3.8615	74000	-0.72846	3	3	3.8033	670000	0.08094	-0.32376
Q99LI5_ZN281_MOUSE	0	0	0	0	0	0	0	2	2	3.443	130000	-0.64752	-0.32376
Q9CZR8_EFTS_MOUSE	0	0	0	0	0	0	0	2	2	2.9068	130000	-0.64752	-0.32376
Q61164_CTCF_MOUSE	0	0	0	0	0	0	0	1	1	3.0145	130000	-0.64752	-0.32376
Q5RJ54_ZSC26_MOUSE	0	0	0	0	0	0	0	1	1	2.0177	130000	-0.64752	-0.32376
P62305_RUXE_MOUSE	Snrpe	10.8	1	1	2.8984	320000	-0.5538	3	3	3.4454	540000	-0.09443	-0.324115
P62267_RS23_MOUSE	Rps23	15.8	1	1	3.5148	300000	-0.568	2	2	3.2365	550000	-0.08094	-0.32447
P26883_FKB1A_MOUSE	Fkbp1a	11.92	1	1	4.274	830000	-0.1917	1	1	4.8289	270000	-0.45866	-0.32518
P43275_H11_MOUSE	Hist1h1a	21.77	1	1	2.3035	810000	-0.2059	1	1	2.142	280000	-0.44517	-0.325535
P31266_SUH_MOUSE	Rbpj	58.5	1	1	3.1293	200000	-0.639	2	2	3.217	600000	-0.01349	-0.326245
Q9ET26_RN114_MOUSE	Rnf114	25.73	2	2	2.3031	940000	-0.1136	1	1	2.0393	210000	-0.5396	-0.3266
Q6GTM0_Q6GTM0_MOUSE	Ifit2	54.69	1	1	1.8768	180000	-0.6532	0	0	0	0	0	-0.3266
Q8BHJ5_TBL1R_MOUSE	Tbl1xr1	55.63	4	5	3.372	500000	-0.426	3	3	4.2042	440000	-0.22933	-0.327665
Q9JII7_ZFN2A_MOUSE	Zfand2a	19.27	2	3	2.5524	740000	-0.2556	2	2	2.662	310000	-0.4047	-0.33015
Q61136_PRP4B_MOUSE	0	0	0	0	0	0	0	2	2	3.3011	120000	-0.66101	-0.330505
Q9WTR1_TRPV2_MOUSE	Trpv2	85.91	2	2	3.2244	220000	-0.6248	4	5	3.358	580000	-0.04047	-0.332635
Q61151_2A5E_MOUSE	Ppp2r5e	54.68	2	2	2.3676	730000	-0.2627	2	2	3.9239	310000	-0.4047	-0.3337
Q8BVW3_TRI14_MOUSE	Trim14	49.61	1	1	2.3833	140000	-0.6816	2	3	4.2588	620000	0.01349	-0.334055
Q3UHJ0_AAK1_MOUSE	Aak1	103.28	7	7	3.5072	630000	-0.3337	3	3	3.1666	360000	-0.33725	-0.335475
Q9EQY0_ERN1_MOUSE	Ern1	110.12	3	4	3.3819	610000	-0.3479	4	4	3.2262	370000	-0.32376	-0.33583
Q9D771_TM206_MOUSE	Tmem206	40.15	2	2	4.1289	230000	-0.6177	3	3	3.4972	570000	-0.05396	-0.33583
Q00422_GABPA_MOUSE	Gabpa	51.31	2	4	3.0187	400000	-0.497	3	3	3.3377	480000	-0.17537	-0.336185
Q62446_FKBP3_MOUSE	Fkbp3	25.13	1	1	2.1184	150000	-0.6745	0	0	0	0	0	-0.33725
Q9QZD8_DIC_MOUSE	0	0	0	0	0	0	0	1	1	3.3223	110000	-0.6745	-0.33725
Q9QY06_MYO9B_MOUSE	Myo9b	238.69	5	6	2.6281	410000	-0.4899	5	5	3.58	470000	-0.18886	-0.33938
Q3U2G2_Q3U2G2_MOUSE	Hspa4	94.15	2	2	3.9486	980000	-0.0852	1	1	4.6378	170000	-0.59356	-0.33938
Q6ZPY7_KDM3B_MOUSE	Kdm3b	170.77	6	7	2.719	1200000	0.071	1	1	3.459	54000	-0.750044	-0.339522
Q9CQZ5_NDUA6_MOUSE	Ndufa6	15.27	1	1	2.0345	180000	-0.6532	1	1	2.2945	590000	-0.02698	-0.34009
Q9JJI8_RL38_MOUSE	Rpl38	8.2	1	1	3.3072	140000	-0.6816	0	0	0	0	0	-0.3408
Q3TNH5_F172A_MOUSE	Fam172a	48.04	2	3	3.8398	480000	-0.4402	3	3	3.5768	430000	-0.24282	-0.34151
Q8VBW5_BBX_MOUSE	Bbx	100.72	5	6	3.3992	460000	-0.4544	4	5	3.4619	440000	-0.22933	-0.341865
Q6NVF9_CPSF6_MOUSE	Cpsf6	59.12	1	1	3.1099	570000	-0.3763	1	1	3.8886	380000	-0.31027	-0.343285
O35864_CSN5_MOUSE	Cops5	37.52	2	2	2.2269	170000	-0.6603	3	3	2.577	590000	-0.02698	-0.34364
Q6WVG3_KCD12_MOUSE	0	0	0	0	0	0	0	1	1	2.5175	100000	-0.68799	-0.343995
Q99J36_THUM1_MOUSE	Thumpd1	38.86	3	4	3.5972	700000	-0.284	1	1	4.3542	310000	-0.4047	-0.34435
Q9CQ40_RM49_MOUSE	Mrpl49	19.12	1	1	3.0173	130000	-0.6887	0	0	0	0	0	-0.34435
P97814_PPIP1_MOUSE	Pstpip1	47.56	3	3	2.8931	870000	-0.1633	1	1	3.5097	220000	-0.52611	-0.344705
Q9JM05_PIAS4_MOUSE	Pias4	55.53	5	6	3.7003	830000	-0.1917	2	2	3.7642	240000	-0.49913	-0.345415
Q99N15_Q99N15_MOUSE	Hsd17b10	27.26	2	2	3.9522	200000	-0.639	2	2	4.2307	570000	-0.05396	-0.34648
Q03963_E2AK2_MOUSE	0	0	0	0	0	0	0	1	1	3.2153	96000	-0.693386	-0.346693
Q62165_DAG1_MOUSE	Dag1	96.84	3	4	3.086	370000	-0.5183	3	3	3.308	480000	-0.17537	-0.346835
Q9Z0E6_GBP2_MOUSE	Gbp2	66.7	2	2	2.5624	350000	-0.5325	2	2	3.7691	490000	-0.16188	-0.34719
P23591_FCL_MOUSE	Tsta3	35.86	3	3	3.9734	570000	-0.3763	3	3	3.4648	370000	-0.32376	-0.35003
Q9D0M3_CY1_MOUSE	0	0	0	0	0	0	0	1	1	4.7691	90000	-0.70148	-0.35074
Q8K4Q0_RPTOR_MOUSE	Rptor	149.38	2	2	3.5913	680000	-0.2982	2	2	3.2687	310000	-0.4047	-0.35145
Q9CR41_HYPK_MOUSE	Hypk	14.67	2	3	4.006	560000	-0.3834	2	2	4.0548	370000	-0.32376	-0.35358
Q6R891_NEB2_MOUSE	Ppp1r9b	89.47	2	3	2.807	370000	-0.5183	2	2	3.4421	470000	-0.18886	-0.35358
Q63943_MEF2D_MOUSE	Mef2d	55.03	2	2	3.1435	940000	-0.1136	1	1	3.12	170000	-0.59356	-0.35358
P97770_THUM3_MOUSE	0	0	0	0	0	0	0	1	1	4.4907	85000	-0.708225	-0.354112
Q99J83_ATG5_MOUSE	Atg5	32.38	3	4	3.087	880000	-0.1562	1	1	3.9246	200000	-0.55309	-0.354645
Q9WU84_CCS_MOUSE	Ccs	28.89	1	1	3.1183	310000	-0.5609	1	2	2.6437	500000	-0.14839	-0.354645
Q9ES18_FOXJ2_MOUSE	Foxj2	61.53	1	1	4.0845	100000	-0.71	0	0	0	0	0	-0.355
A2AIX1_A2AIX1_MOUSE	Sec16a	256.31	1	1	2.7992	100000	-0.71	0	0	0	0	0	-0.355
Q8VEM1_GOLI_MOUSE	Rnf130	46.35	1	1	4.4539	230000	-0.6177	2	2	3.7142	540000	-0.09443	-0.356065
Q8R1G6_PDLI2_MOUSE	Pdlim2	37.68	1	1	3.0608	94000	-0.71426	0	0	0	0	0	-0.35713
Q6ZPU9_KBP_MOUSE	Kbp	71.01	1	1	2.6354	130000	-0.6887	3	3	3.3583	590000	-0.02698	-0.35784
Q9CR68_UCRI_MOUSE	Uqcrfs1	29.35	2	2	2.1631	830000	-0.1917	2	2	4.0383	220000	-0.52611	-0.358905
Q3U182_CRTC2_MOUSE	Crtc2	73.17	1	1	2.6119	89000	-0.71781	0	0	0	0	0	-0.358905
Q9JL62_GLTP_MOUSE	Gltp	23.67	1	1	3.3858	1100000	0	1	1	3.4538	76000	-0.720366	-0.360183
Q9JI75_NQO2_MOUSE	0	0	0	0	0	0	0	1	1	2.8344	76000	-0.720366	-0.360183
P97302_BACH1_MOUSE	Bach1	81.32	3	4	3.6179	350000	-0.5325	3	3	2.8471	470000	-0.18886	-0.36068
P59708_SF3B6_MOUSE	Sf3b6	14.58	2	2	3.3602	880000	-0.1562	1	1	3.6935	190000	-0.56658	-0.36139
Q91W89_MA2C1_MOUSE	Man2c1	115.61	1	1	3.0729	97000	-0.71213	7	7	3.0593	600000	-0.01349	-0.36281
Q8BMA6_SRP68_MOUSE	Srp68	70.53	3	3	2.8739	570000	-0.3763	2	2	3.8132	350000	-0.35074	-0.36352
Q8K0D5_EFGM_MOUSE	Gfm1	83.5	3	3	3.3337	1100000	0	1	1	3.2893	69000	-0.729809	-0.364905
O89050_MKLN1_MOUSE	Mkln1	84.82	2	2	2.7123	470000	-0.4473	4	4	3.0996	400000	-0.28329	-0.365295
Q8BMD8_SCMC1_MOUSE	Slc25a24	52.87	1	1	3.4595	660000	-0.3124	3	3	2.7971	300000	-0.41819	-0.365295
Q8C052_MAP1S_MOUSE	Map1s	102.88	3	3	3.3981	260000	-0.5964	2	2	2.601	510000	-0.1349	-0.36565
O89090_SP1_MOUSE	Sp1	80.68	2	2	4.5851	450000	-0.4615	1	2	5.3556	410000	-0.2698	-0.36565
P42669_PURA_MOUSE	Pura	34.86	1	1	3.6107	70000	-0.7313	0	0	0	0	0	-0.36565
P58044_IDI1_MOUSE	0	0	0	0	0	0	0	1	1	3.2125	66000	-0.733856	-0.366928
P51807_DYLT1_MOUSE	Dynlt1	12.48	1	1	3.4888	9200	-0.774468	2	2	4.1743	640000	0.04047	-0.366999
Q80SY4_MIB1_MOUSE	Mib1	110.02	3	3	4.3362	560000	-0.3834	1	1	3.4718	350000	-0.35074	-0.36707
Q8K4B0_MTA1_MOUSE	Mta1	80.75	1	1	4.3729	45000	-0.74905	1	1	2.861	620000	0.01349	-0.36778
Q78HU3_MB12A_MOUSE	Mvb12a	28.69	1	1	3.5764	330000	-0.5467	2	2	3.0596	470000	-0.18886	-0.36778
Q8CJ53_CIP4_MOUSE	Trip10	68.45	2	2	3.0006	860000	-0.1704	2	2	4.9437	190000	-0.56658	-0.36849
E9Q612_PTPRO_MOUSE	Ptpro	138.5	1	1	3.8092	100000	-0.71	3	4	3.012	590000	-0.02698	-0.36849
Q8CGE8_IFI5A_MOUSE	Ifi205a	45.15	1	1	4.7805	230000	-0.6177	2	2	3.7697	520000	-0.12141	-0.369555
Q9EPQ7_STAR5_MOUSE	Stard5	23.91	1	1	2.5054	190000	-0.6461	3	3	3.1752	540000	-0.09443	-0.370265
Q91XB0_TREX1_MOUSE	0	0	0	0	0	0	0	1	1	2.928	60000	-0.74195	-0.370975
Q9D554_SF3A3_MOUSE	Sf3a3	58.81	2	4	3.3706	1100000	0	1	1	4.2689	57000	-0.745997	-0.372999
Q8R105_VP37C_MOUSE	Vps37c	38.43	2	2	4.6088	330000	-0.5467	2	2	4.3733	460000	-0.20235	-0.374525
Q9D958_SPCS1_MOUSE	Spcs1	18.17	1	1	1.9822	330000	-0.5467	1	1	2.1011	460000	-0.20235	-0.374525
Q9D6Y9_GLGB_MOUSE	0	0	0	0	0	0	0	1	1	3.0976	53000	-0.751393	-0.375696
P12787_COX5A_MOUSE	0	0	0	0	0	0	0	1	1	5.2204	53000	-0.751393	-0.375696
Q9JM13_RABX5_MOUSE	Rabgef1	56.83	4	4	2.2285	610000	-0.3479	1	1	3.4864	310000	-0.4047	-0.3763
O70161_PI51C_MOUSE	Pip5k1c	72.36	2	2	2.8531	590000	-0.3621	2	2	3.4888	320000	-0.39121	-0.376655
P51859_HDGF_MOUSE	Hdgf	26.25	2	2	3.1772	210000	-0.6319	2	2	3.5962	520000	-0.12141	-0.376655
P30416_FKBP4_MOUSE	Fkbp4	51.54	4	4	3.7116	910000	-0.1349	1	1	3.8612	150000	-0.62054	-0.37772
Q6A098_SBP2L_MOUSE	Secisbp2l	119.57	1	1	2.6751	510000	-0.4189	3	3	2.9966	360000	-0.33725	-0.378075
Q8K0D0_CDK17_MOUSE	Cdk17	59.47	1	1	2.798	470000	-0.4473	1	1	2.0517	380000	-0.31027	-0.378785
P17427_AP2A2_MOUSE	Ap2a2	103.95	2	2	2.3087	390000	-0.5041	4	4	3.2348	420000	-0.25631	-0.380205
Q60967_PAPS1_MOUSE	Papss1	70.75	3	3	2.8704	840000	-0.1846	2	2	2.9914	180000	-0.58007	-0.382335
Q61584_FXR1_MOUSE	Fxr1	76.18	3	3	3.4124	400000	-0.497	3	4	3.0241	410000	-0.2698	-0.3834
Q61189_ICLN_MOUSE	Clns1a	26	2	2	4.2202	740000	-0.2556	1	1	2.1587	230000	-0.51262	-0.38411
Q9QZN4_FBX6_MOUSE	Fbxo6	34.47	2	2	3.3218	360000	-0.5254	2	2	2.6532	430000	-0.24282	-0.38411
Q6P9P6_KIF11_MOUSE	Kif11	117.95	2	2	2.7784	340000	-0.5396	3	3	3.4089	440000	-0.22933	-0.384465
Q9EQ20_MMSA_MOUSE	Aldh6a1	57.88	3	3	2.677	680000	-0.2982	2	2	3.6717	260000	-0.47215	-0.385175
Q3TCJ1_F175B_MOUSE	Fam175b	46.91	2	2	3.0358	220000	-0.6248	2	3	2.7319	500000	-0.14839	-0.386595
O08584_KLF6_MOUSE	Klf6	31.86	2	2	4.3037	540000	-0.3976	2	2	2.5863	330000	-0.37772	-0.38766
Q9WVL2_STAT2_MOUSE	Stat2	105.35	2	2	3.1295	500000	-0.426	2	3	3.6825	350000	-0.35074	-0.38837
Q6PF93_PK3C3_MOUSE	Pik3c3	101.42	2	2	2.9799	570000	-0.3763	4	4	3.3673	310000	-0.4047	-0.3905
P08103_HCK_MOUSE	Hck	59.09	1	1	3.3543	190000	-0.6461	3	3	3.7907	510000	-0.1349	-0.3905
F6S966_F6S966_MOUSE	0	0	0	0	0	0	0	1	2	1.9402	30000	-0.78242	-0.39121
Q9R045_ANGL2_MOUSE	Angptl2	57.07	3	3	3.7055	700000	-0.284	2	2	4.9508	240000	-0.49913	-0.391565
E9QAE3_E9QAE3_MOUSE	Btaf1	206.92	3	4	2.9926	300000	-0.568	3	3	3.6901	450000	-0.21584	-0.39192
Q4PZA2_ECE1_MOUSE	Ece1	87.02	3	3	3.244	430000	-0.4757	3	4	3.7069	380000	-0.31027	-0.392985
P06795_MDR1B_MOUSE	Abcb1b	140.9	5	6	2.7818	390000	-0.5041	4	4	3.5343	400000	-0.28329	-0.393695
Q8R2M2_TDIF2_MOUSE	Dnttip2	84.23	3	3	2.8618	940000	-0.1136	1	1	3.9784	110000	-0.6745	-0.39405
Q91V08_CLC2D_MOUSE	Clec2d	23.63	2	3	2.3715	370000	-0.5183	2	2	3.0598	410000	-0.2698	-0.39405
Q9CQR6_PPP6_MOUSE	Ppp6c	35.14	2	3	3.48	550000	-0.3905	2	2	2.669	310000	-0.4047	-0.3976
Q62384_ZPR1_MOUSE	Zpr1	50.68	1	1	3.0886	170000	-0.6603	3	3	2.9676	510000	-0.1349	-0.3976
O88286_WIZ_MOUSE	0	0	0	0	0	0	0	1	1	4.1855	20000	-0.79591	-0.397955
P70335_ROCK1_MOUSE	Rock1	158.07	4	4	3.3971	490000	-0.4331	1	1	2.5336	340000	-0.36423	-0.398665
Q8BH69_SPS1_MOUSE	Sephs1	42.88	2	2	3.5812	260000	-0.5964	2	2	2.7222	460000	-0.20235	-0.399375
Q5RKN9_Q5RKN9_MOUSE	Capza1	32.93	1	1	4.7689	830000	-0.1917	1	1	5.0517	160000	-0.60705	-0.399375
Q99L13_3HIDH_MOUSE	Hibadh	35.42	2	2	3.7744	810000	-0.2059	1	1	3.1109	170000	-0.59356	-0.39973
Q8R5A6_TB22A_MOUSE	Tbc1d22a	59.33	1	1	3.1939	430000	-0.4757	3	3	2.9863	370000	-0.32376	-0.39973
B1ASA5_B1ASA5_MOUSE	0	0	0	0	0	0	0	1	1	3.2676	17000	-0.799957	-0.399979
P24638_PPAL_MOUSE	Acp2	48.48	3	3	2.2573	580000	-0.3692	2	2	3.2085	290000	-0.43168	-0.40044
Q8BFY6_PEF1_MOUSE	Pef1	29.21	1	1	2.8652	500000	-0.426	2	2	3.8728	330000	-0.37772	-0.40186
Q3UPL0_SC31A_MOUSE	Sec31a	133.49	3	3	2.5272	460000	-0.4544	4	4	3.8881	350000	-0.35074	-0.40257
O70566_DIAP2_MOUSE	Diaph2	124.79	3	4	2.6764	420000	-0.4828	2	2	3.756	370000	-0.32376	-0.40328
Q5SW19_CLU_MOUSE	Cluh	147.97	1	1	2.5005	610000	-0.3479	2	2	2.7837	270000	-0.45866	-0.40328
P61961_UFM1_MOUSE	Ufm1	9.11	1	2	2.1311	230000	-0.6177	3	4	3.2227	470000	-0.18886	-0.40328
Q9D880_TIM50_MOUSE	Timm50	39.75	2	2	3.6435	760000	-0.2414	2	2	3.0997	190000	-0.56658	-0.40399
Q9Z1S8_GAB2_MOUSE	Gab2	73.16	4	5	3.5526	720000	-0.2698	2	2	2.9493	210000	-0.5396	-0.4047
Q8BMJ3_IF1AX_MOUSE	Eif1ax	16.45	2	4	2.6242	910000	-0.1349	1	1	4.2428	110000	-0.6745	-0.4047
Q6P9R2_OXSR1_MOUSE	Oxsr1	58.18	2	3	3.2274	290000	-0.5751	2	2	2.9505	430000	-0.24282	-0.40896
Q91WA6_SHRPN_MOUSE	Sharpin	39.83	1	1	2.584	1000000	-0.071	1	1	3.0283	56000	-0.747346	-0.409173
A2AGH6_MED12_MOUSE	Med12	244.41	3	3	2.8963	940000	-0.1136	2	2	4.2568	86000	-0.706876	-0.410238
Q9WVR4_FXR2_MOUSE	Fxr2	73.7	2	2	2.3796	190000	-0.6461	2	2	2.7718	480000	-0.17537	-0.410735
Q9D0T1_NH2L1_MOUSE	Nhp2l1	14.16	1	1	3.3198	740000	-0.2556	1	1	3.7138	190000	-0.56658	-0.41109
Q9ES70_NEK6_MOUSE	Nek6	35.72	2	2	2.46	910000	-0.1349	1	1	3.9815	100000	-0.68799	-0.411445
P63276_RS17_MOUSE	Rps17	15.51	2	2	2.8324	410000	-0.4899	2	2	4.2064	360000	-0.33725	-0.413575
Q9Z2E1_MBD2_MOUSE	Mbd2	43.47	1	1	2.7056	410000	-0.4899	1	1	3.5274	360000	-0.33725	-0.413575
Q61074_PPM1G_MOUSE	Ppm1g	58.69	1	1	3.0334	85000	-0.72065	3	4	3.4581	530000	-0.10792	-0.414285
P37913_DNLI1_MOUSE	Lig1	102.23	3	3	2.7078	520000	-0.4118	3	3	3.7425	300000	-0.41819	-0.414995
Q4KMM3_OXR1_MOUSE	Oxr1	95.85	4	4	2.906	290000	-0.5751	3	3	3.3332	420000	-0.25631	-0.415705
A2A7S8_K1522_MOUSE	Kiaa1522	104.78	1	1	3.0338	81000	-0.72349	3	3	2.9831	530000	-0.10792	-0.415705
A2A5R2_BIG2_MOUSE	Arfgef2	202.11	3	3	2.8211	460000	-0.4544	2	2	4.206	330000	-0.37772	-0.41606
A2A5V4_A2A5V4_MOUSE	Sh3bp1	74.13	1	1	3.974	99000	-0.71071	1	2	3.6974	520000	-0.12141	-0.41606
[truncated: 459 more rows]

## Sheet: ZMOD>3.5
Gene SymbolS1	WT Avg ZMOD	Uninfected Avg ZMOD
Ptgs2	88.2255	#N/A
Irg1	74.0794	#N/A
Il1b	49.227	#N/A
Ifit1	48.7998	#N/A
Tnfaip3	47.4068	#N/A
Clec4e	36.6928	#N/A
Icam1	35.5741	#N/A
Tnf	31.4115	#N/A
Nlrp3	25.2997	#N/A
Nfkbiz	20.046	#N/A
Gbp5	17.9353	#N/A
Lcp2	17.866	#N/A
Malt1	15.8108	#N/A
Ifi47	12.2075	#N/A
Nos2	11.2201	#N/A
Rel	9.29066	#N/A
Ptgs1	8.00375	#N/A
Cd40	7.32911	#N/A
Rps21	7.17769	#N/A
Pim1	6.30818	#N/A
Gbp1	5.4841	#N/A
Tnip1	4.92247	#N/A
Nt5c3a	4.49483	#N/A
Cebpd	3.90338	#N/A
Fnbp1l	3.88319	#N/A
Ell2	3.75128	#N/A
Rab11fip1	3.65377	#N/A
Kpna4	3.55191	#N/A
Apoe	106.965	227.108
Atp6v1a	35.9587	156.818
Hspa9	126.97	133.601
Anxa4	64.0169	119.543
Rnh1	30.6361	116.206
Atp6v1b2	34.6142	115.993
H2-Q10	59.0706	114.218
H2-D1	170.308	111.662
Eif4a1	72.712	107.899
Lipa	10.9058	95.4031
B2m	113.595	93.4506
Ctsa	31.1316	67.5001
Lgmn	19.9312	62.0686
Ahnak2	20.9728	54.1166
Itgb2	39.0558	51.9511
Mpeg1	19.0549	51.8446
Atp2b1	8.38904	49.7998
Serpinb6	15.5493	47.1941
Atp5b	22.4044	46.9456
Sdcbp	13.6405	46.5906
Mpp1	18.3941	46.3421
Plin2	7.24881	45.6321
Por	13.5717	44.8866
Csf1r	4.90183	42.3306
Ywhaz	56.7901	41.2301
Gstm1	4.15162	41.2301
Ezr	44.5253	39.8101
Pld3	10.9976	39.7746
Hsp90b1	17.426	39.6326
Uap1l1	15.3887	38.7806
Lrp1	4.68617	35.9761
Arhgdia	8.76988	34.2366
Pcna	10.3391	33.7751
Actr2	13.4845	33.7041
Mrc1	6.40224	33.1006
Lgals3bp	7.59065	31.9291
Aars	22.3998	31.0771
H2-K1	26.3826	31.0061
Hk3	9.06124	30.8286
Actr3	17.9307	30.0476
Ywhab	26.0385	29.9411
Hmox1	58.029	29.5861
Sgpl1	11.7363	29.5151
D1Pas1	16.0907	28.7341
Myh9	14.6913	27.9531
Osbpl8	3.10821	27.7046
Idh1	2.52318	27.1011
Hnrnph1	17.4535	26.7887
Dync1h1	36.5689	26.6396
Rhoa	17.3847	26.4621
Atp6v1c1	6.91385	26.3911
Nceh1	3.3257	26.0006
Itgam	7.02857	23.6576
Plec	19.5045	23.0896
Chchd2	20.4543	22.9476
Nars	12.9798	22.8766
Hspd1	10.4928	22.8411
Ppp2r1a	5.29873	22.2376
Tns3	3.68589	21.7761
Arpc4	16.8845	21.7406
Des	49.9534	21.6341
Myof	6.23477	21.6341
Erp29	5.26202	21.2791
Cse1l	-0.706114	21.0519
C1qc	11.7455	21.0128
Rab10	9.13007	20.8176
Mat2a	9.0383	20.7821
Itgb1	9.6348	20.5691
Eprs	7.17769	20.3028
Myo1e	6.01498	19.8236
Slc3a2	30.4525	19.3266
Calr	8.69417	18.9361
Ipo5	3.99515	18.9006
Arf1	7.8499	18.6876
Cd36	5.89522	18.6876
Hnrnpm	7.28552	17.8888
Dab2	13.7369	17.264
St13	16.3936	17.154
Adam17	7.70307	17.0936
Coro1c	7.75124	17.0901
Caprin1	13.6061	16.8984
Anpep	7.82236	16.7706
Hnrnpab	5.30102	16.7706
Pcbp2	17.9169	16.7351
Prkar1a	5.20925	16.6783
Ptpn6	17.3525	16.5931
Qki	6.58808	16.5221
Man2b1	2.30615	16.4866
Arl8a	5.5878	16.2381
Tax1bp1	6.76702	16.2026
Rap1a	27.2406	16.1671
Gns	5.51897	16.1671
Slc25a5	6.92303	16.0961
Gls	1.84363	15.9896
Ube2v1	57.6161	15.9186
Arpc3	5.93193	15.8121
Pdcd6ip	8.61616	15.7411
Cct8	8.05867	15.7411
Mdh1	3.1807	15.7411
Atp6v1e1	9.63021	15.5636
Scpep1	7.2534	15.5636
Anxa11	10.0845	15.4571
Uba1	12.241	15.3861
Copa	6.47336	15.3506
Snx1	7.04233	15.1021
Pik3ap1	25.1575	15.0666
Arpc2	7.19834	14.8571
Esyt1	1.44398	14.7471
Plin3	3.20869	14.7116
Nucb1	7.14786	14.637
Anxa7	12.241	14.3921
Nrp1	0.398506	14.0726
Capzb	7.1341	13.9661
Fam129b	7.6893	13.9306
Stmn1	0.12297	13.9306
Hspa4	10.1762	13.6537
Hspa4	-0.423742	13.6537
Polr2a	0.49601	13.6217
Eif5	5.15419	13.3271
Tpm1	9.31819	13.2561
Ncl	10.0569	13.0076
Vps35	4.94312	12.9011
Zeb2	9.60727	12.8265
Gsto1	2.03405	12.7981
Rplp2	17.9949	12.7768
Asah1	3.39223	12.6526
Prkcd	9.8734	12.6171
Sf3b1	8.87541	12.5212
Eif4g2	6.51925	11.9781
Fermt3	4.51181	11.9071
Mmp12	11.5252	11.6586
Clic4	45.2502	11.2858
Dhx9	2.94302	11.2681
Dock2	0.427642	11.2219
Ncf4	15.0492	11.1971
G6pdx	5.01195	11.1722
Napa	6.88403	11.0373
Sars	9.31819	10.9841
Ywhag	9.83669	10.9663
Rab1A	8.6024	10.8776
Gnai2	4.37645	10.8776
Bag6	2.59155	10.8776
Gusb	1.61651	10.8421
Eif3a	4.81235	10.8137
Adam8	3.09283	10.6859
Hexa	0.935123	10.6291
Hnrnpc	0.903463	10.4942
Trim25	6.12923	10.4764
Tpd52	1.75599	10.4516
Ube2n	14.058	10.3912
Ptprc	9.8734	10.3238
Dstn	3.53218	10.1676
Tubb4a	1.41416	10.1321
Plxnb2	0.0568966	10.1214
Atxn10	2.31854	10.0859
Prpf8	2.6645	10.0611
Nsf	0.685512	10.0362
Cd93	0.00775446	10.0256
Ik	3.96349	9.9581
Ythdf3	0.957606	9.91906
Ddb1	1.19483	9.81611
Cpd	17.8091	9.8019
Ndrg1	15.8475	9.74155
Cct3	7.79483	9.667
Eif5a	5.0716	9.63151
Tbc1d15	2.88062	9.6031
Rps3	14.728	9.59956
Cst3	1.271	9.39366
Plek	38.8356	9.38655
Rrbp1	8.97406	9.38655
Lpl	3.07288	9.38655
Pepd	3.2041	9.24456
Cct4	8.62993	9.22681
Sumo2	7.54247	8.9925
Hnrnpdl	7.72601	8.96055
Sirpa	2.76361	8.90376
Eif2s2	7.93478	8.89311
Atp6v1h	5.1886	8.84695
Mcl1	6.8955	8.81855
Asns	7.35893	8.7866
C1qb	2.79344	8.7866
Samhd1	12.0988	8.75465
Rtn4	5.91358	8.73691
Mapk3	4.77564	8.71561
Ddx6	13.6726	8.66945
Ywhah	12.5576	8.66945
Clic1	8.93277	8.60201
Glul	2.01708	8.60201
Psmd2	2.75031	8.5168
Pnp	15.2465	8.34995
Mvp	15.7741	8.30025
Capza1	6.67296	8.25056
Hadha	1.0558	8.21505
Tnfaip2	39.4963	8.20086
Kif3a	0.0915393	8.19731
Csde1	10.3873	8.14761
Srp54	3.445	8.12985
Ostf1	0.254199	8.10145
Scp2	2.55025	8.09791
Alcam	8.16971	7.99141
Ddx3x	2.53419	7.9204
Syncrip	8.9603	7.90975
Plod1	0.69056	7.86006
App	5.09225	7.8423
Chmp4b	10.502	7.83165
Naa50	1.71195	7.82456
Ewsr1	5.71168	7.66125
Naglu	0.850696	7.62221
Rnf213	28.8007	7.5938
Anxa3	6.12923	7.58315
Sfpq	14.1177	7.37725
Pck2	0.14683	7.2885
Anxa6	3.43169	7.25655
Cct6a	5.54879	7.08615
Clip1	0.251446	7.08615
Psmc3	3.16006	7.08261
Cmpk1	4.21127	7.00096
Rab5a	4.13326	6.99385
Gtf2b	14.6224	6.8625
Dcaf7	0.628616	6.72405
Myl12b	5.88146	6.66371
Ywhaq	5.54191	6.64595
Blvra	3.78913	6.62465
Copb1	1.85281	6.62465
Vps26a	0.572866	6.614
Gnb2	6.4986	6.60691
Upf1	1.57567	6.543
Spg21	-0.0628616	6.44006
Rab14	2.69066	6.3087
Snd1	6.90927	6.29451
Zc3hav1	7.82236	6.29096
Glud1	4.84218	6.29096
Acin1	-0.368405	6.25901
Rap1b	12.3603	6.24836
Hcls1	6.27836	6.24481
Adam10	0.712125	6.24481
Gnpda1	0.460679	6.24125
Cotl1	3.80978	6.20575
Glg1	0.248693	6.1738
Ugt1a7c	0.266129	6.1525
Tpm3-rs7	6.07188	6.1383
Trim28	1.94274	6.1383
Oat	3.7226	6.10991
Ctnnd1	1.4059	6.10635
Uqcrc1	3.94973	6.0957
Mob1a	5.84475	6.05666
Pls1	12.4707	6.04955
Rasa4	3.35048	6.04601
Ube2l3	1.27352	6.02116
Ly9	2.34286	5.9821
Psme1	8.62993	5.96436
Arhgdib	3.90338	5.95371
Rab5c	4.0002	5.89335
Abhd12	2.37176	5.89335
Cyfip1	5.57403	5.8898
Cct7	2.92834	5.8898
Poldip3	4.30992	5.88626
Arhgap17	2.14647	5.88626
Ctnna1	3.70654	5.8827
Suclg1	13.1656	5.86141
Cs	5.61212	5.84366
Npm1	13.184	5.78686
Ppp2ca	5.75527	5.77621
AI607873	17.4168	5.7336
Eif3c	3.12931	5.71941
Myo5a	0.0376252	5.71941
Fkbp15	-0.406535	5.71941
Renbp	-0.167019	5.70165
Ncf1	1.58668	5.68745
Gars	5.25284	5.68391
Prdx6	7.6893	5.66615
Pak2	4.51181	5.64841
Plcg2	0.266129	5.60581
Cfp	1.91797	5.58096
Rab11a	2.96872	5.54901
Cct5	3.25779	5.53125
Shmt2	1.92393	5.48865
Flii	4.51043	5.44961
Snw1	2.42866	5.41411
Stom	9.17136	5.38216
Diaph1	1.85143	5.35731
Syk	7.1341	5.3289
Sun2	1.49767	5.32181
Cct2	4.40352	5.28986
Dctn2	3.48492	5.2508
Atp6v0d1	1.77297	5.2295
Cdc37	8.53816	5.22595
Hexb	1.23957	5.17626
Acaa1a	2.44564	5.08751
Stat3	0.882815	5.0804
Hebp1	-0.143847	5.0804
Hnrnpul2	0.940629	5.06621
Sh3bgrl	5.44785	5.0591
Sirt2	0.651099	5.0591
Ogdh	1.40681	5.03071
Pdxk	-0.240893	5.03071
Capza2	0.913099	5.02006
Junb	21.5923	4.981
Tnpo1	0.668076	4.95261
Emr1	2.68882	4.91711
Sh3glb1	2.06961	4.80706
Snrpb	1.37286	4.7893
Ilk	0.514593	4.77156
Rela	4.2755	4.72185
Ubr2	0.233093	4.71476
Rars	2.73838	4.697
Stab1	-0.554512	4.6544
Acsl4	4.68617	4.62955
Pa2g4	3.96808	4.53726
Hdlbp	2.06938	4.5266
Slc25a4	1.5229	4.46981
Psmc6	0.693313	4.43076
Tom1	1.92737	4.4272
Rangap1	0.542812	4.42011
Wbp2	3.92449	4.39987
Tollip	1.99872	4.3917
Puf60	1.55548	4.38816
Hnrnpa1	9.26313	4.3846
Atp6ap1	1.07736	4.3704
Ncf2	0.619439	4.36686
Adss	1.36277	4.32425
Dars	1.01083	4.29941
Snap23	1.24347	4.29586
Cyb5r3	3.74783	4.28521
Psmd4	3.2376	4.271
Clec12a	0.276683	4.22841
Safb	1.80188	4.21776
Psmc2	1.87208	4.21066
Nrp2	18.2335	4.20711
Stxbp2	-0.391669	4.20711
Ganab	1.01909	4.18225
Gla	0.753192	4.15031
Elavl1	6.01682	4.13966
Itgav	5.22072	4.1361
Tpr	3.05406	4.1361
Ubap2l	3.10316	4.08995
Plbd2	-0.50403	4.08995
Swap70	7.51953	4.0793
Jak1	2.42545	4.0793
Plxna1	2.39654	4.07221
Gatad2b	1.84363	4.058
Colgalt1	2.0625	4.02961
Morf4l1	0.39277	3.98346
Chtf8	-0.467745	3.90536
Plekho2	10.0799	3.9018
Sf3b2	-0.0796094	3.89471
Stxbp3	0.745162	3.89115
Eif4g1	1.79133	3.86985
Naga	0.134671	3.86985
Stat1	10.4575	3.84145
Irf8	-0.285401	3.83435
Hadhb	-0.188172	3.8024
Galnt6	0.198679	3.7953
Epb41l2	2.68791	3.75625
Rilpl2	1.73535	3.75625
Fam177a1	8.4051	3.75271
Tpp1	-0.216804	3.7172
Tmod3	1.37745	3.69591
Cdc5l	3.4739	3.69236
Naca	7.12033	3.64621
Mtss1	1.33936	3.63556
Park7	1.62155	3.62846
Arhgap25	-0.628983	3.6036
Eea1	5.0716	3.60005
Phgdh	3.80748	3.60005
Pld4	0.236763	3.58941
Zmiz1	0.580896	3.56811
Snrnp200	0.390797	3.55036
U2af2	1.57842	3.52906
Capn2	1.61284	3.50066
Ybx1	5.52126	3.3906
Eif6	4.72288	3.37285
Rps28	9.6348	3.35866
Ehd1	103.065	3.33026
Ifi204	28.1216	3.31605
Ifi204	4.95826	3.31605
Dnaja2	8.15273	3.1137
Mapre1	3.68222	3.08175
Parp14	33.0633	3.04271
Txnl1	5.5052	2.97526
Apbb1ip	7.71683	2.93975
Myh10	32.3921	2.93266
Rraga	24.1102	2.79775
Slfn5	12.6797	2.70546
Dync1i2	4.00249	2.58475
Znfx1	11.8051	2.43566
Tcp1	4.89265	2.25461
Eif2s1	3.86254	2.21556
Fam49a	9.11217	1.99191
Zfand5	6.11547	1.96457
Ifrd1	4.76417	1.95747
Cebpb	9.80916	1.89996
Hnrnpa0	3.95661	1.88895
Dock10	5.09913	1.84281
Efhd2	4.97065	1.71856
Rpl5	5.4272	1.56591
Sbds	5.08307	1.41325
Rpsa	7.98755	1.17257
Nfkb1	6.23477	1.10796
Rpl4	9.45631	0.863005
Tpm4	12.5347	0.838155
Slfn2	6.07188	0.752955
Rplp0	3.86254	0.667755
Nfkb2	15.4438	0.600305
Rsad2	57.8409	0.547055
Cpne2	47.6307	0.422805
Rgs1	36.6928	0.402925
Rps2	6.88862	0.40186
Vasp	5.72545	0.3621
Dtx3l	6.71701	0.334055
Lilrb4	6.44583	0.331215
Actr10	24.2297	0.284355
Parp9	7.54889	0.18815
Acsl1	3.57531	0.163655
Ifit3	21.1242	0.10366
Cd44	6.73032	0.096915
Ddx58	4.46574	-0.00781
Irgm1	7.93799	-0.060705
Tlr2	6.4596	-0.068515
Ifit2	11.8946	-0.24282
Cmpk2	30.7026	-0.31027
Rbpj	3.601	-0.326245
Gbp2	63.0809	-0.34719
Ifi205a	41.7584	-0.369555
Ifih1	9.52192	-0.49771
Rasgef1b	5.01195	-0.530015

## Sheet: Figure 1E Data
Ingenuity Canonical Pathways	-log(p-value)	Ratio	Molecules
Rac Signaling	14.2	0.149	ACTR2,ACTR3,ARPC2,ARPC3,ARPC4,CD44,CYFIP1,ITGAV,ITGB1,ITGB2,MAPK3,NFKB1,NFKB2,Pak2,RAP1A,RAP1B,RELA,RHOA
PI3K/AKT Signaling	13	0.109	CDC37,HSP90B1,ITGAV,ITGB1,ITGB2,MAPK3,MCL1,NFKB1,NFKB2,PPP2CA,PPP2R1A,PTGS2,RAP1A,RAP1B,RELA,YWHAB,YWHAG,YWHAH,YWHAQ,YWHAZ
Regulation of eIF4 and p70S6K Signaling	11.7	0.108	EIF2S1,EIF2S2,EIF3A,EIF4A1,EIF4G2,ITGAV,ITGB1,ITGB2,MAPK3,PPP2CA,PPP2R1A,RAP1A,RAP1B,RPS2,RPS21,RPS28,RPS3,RPSA
Coronavirus Pathogenesis Pathway	11.4	0.113	ADAM17,IL1B,MAPK3,NFKB1,NFKB2,NLRP3,NPM1,PA2G4,PTGS2,RELA,RPS2,RPS21,RPS28,RPS3,RPSA,STAT1,TRIM25
Signaling by Rho Family GTPases	10.4	0.0791	ACTR2,ACTR3,ARPC2,ARPC3,ARPC4,CYFIP1,DES,EZR,GNAI2,GNB2,ITGAV,ITGB1,ITGB2,MAPK3,MYL12A,NFKB1,NFKB2,Pak2,RELA,RHOA
Fcγ Receptor-mediated Phagocytosis in Macrophages and Monocytes	9.97	0.138	ACTR2,ACTR3,ARPC2,ARPC3,ARPC4,EZR,HMOX1,LCP2,MAPK3,PLD3,PRKCD,SYK,VASP
fMLP Signaling in Neutrophils	9.88	0.121	ACTR2,ACTR3,ARPC2,ARPC3,ARPC4,GNAI2,GNB2,MAPK3,NFKB1,NFKB2,PRKCD,RAP1A,RAP1B,RELA
Production of Nitric Oxide and Reactive Oxygen Species in Macrophages	9.82	0.0899	APOE,MAPK3,NCF4,NFKB1,NFKB2,NOS2,PPP2CA,PPP2R1A,PRKCD,PTPN6,RAP1A,RAP1B,RELA,RHOA,STAT1,TLR2,TNF
RhoGDI Signaling	9.82	0.0899	ACTR2,ACTR3,ARHGDIA,ARHGDIB,ARPC2,ARPC3,ARPC4,CD44,EZR,GNAI2,GNB2,ITGAV,ITGB1,ITGB2,MYL12A,Pak2,RHOA
Systemic Lupus Erythematosus In B Cell Signaling Pathway	9.78	0.0727	CD40,IFIH1,IFIT2,IFIT3,IL1B,LILRB4,MALT1,MAPK3,MCL1,NFKB1,NFKB2,PIK3AP1,PRKCD,PTPN6,RAP1A,RAP1B,RELA,STAT1,SYK,TNF
Actin Nucleation by ARP-WASP Complex	9.6	0.148	ACTR2,ACTR3,ARPC2,ARPC3,ARPC4,ITGAV,ITGB1,ITGB2,RAP1A,RAP1B,RHOA,VASP
IL-8 Signaling	9.43	0.085	GNAI2,GNB2,HMOX1,ICAM1,ITGAM,ITGAV,ITGB2,MAPK3,NFKB1,PLD3,PRKCD,PTGS2,RAP1A,RAP1B,RELA,RHOA,VASP
ERK/MAPK Signaling	9.36	0.0842	ITGAV,ITGB1,ITGB2,MAPK3,Pak2,PPP2CA,PPP2R1A,PRKAR1A,PRKCD,RAP1A,RAP1B,STAT1,YWHAB,YWHAG,YWHAH,YWHAQ,YWHAZ
Phagosome Maturation	9.33	0.0993	ATP6V1A,ATP6V1B2,ATP6V1C1,ATP6V1E1,ATP6V1H,B2M,CALR,CTSA,DYNC1H1,Dync1i2,EEA1,NAPA,PRDX6,RAB5A,RAB5C
mTOR Signaling	9.1	0.081	EIF3A,EIF4A1,EIF4G2,HMOX1,MAPK3,PLD3,PPP2CA,PPP2R1A,PRKCD,RAP1A,RAP1B,RHOA,RPS2,RPS21,RPS28,RPS3,RPSA
Integrin Signaling	9.01	0.0798	ACTR2,ACTR3,ARF1,ARPC2,ARPC3,ARPC4,ITGAM,ITGAV,ITGB1,ITGB2,MAPK3,MYL12A,Pak2,RAP1A,RAP1B,RHOA,VASP
MSP-RON Signaling In Macrophages Pathway	8.95	0.115	ITGAM,ITGB2,MAPK3,NFKB1,NFKB2,NFKBIZ,NOS2,PTGS2,RAP1A,RAP1B,RELA,STAT1,TNF
Ephrin Receptor Signaling	8.88	0.0847	ACTR2,ACTR3,ARPC2,ARPC3,ARPC4,GNAI2,GNB2,ITGAV,ITGB1,ITGB2,MAPK3,Pak2,RAP1A,RAP1B,RHOA,SDCBP
TREM1 Signaling	8.8	0.147	CD40,ICAM1,IL1B,ITGB1,MAPK3,NFKB1,NFKB2,NLRP3,RELA,TLR2,TNF
Role of PKR in Interferon Induction and Antiviral Response	8.72	0.11	EIF2S1,HSP90B1,HSPA4,HSPA9,IFIH1,IL1B,MAPK3,NFKB1,NFKB2,NPM1,RELA,STAT1,TNF
EIF2 Signaling	8.67	0.0759	EIF2S1,EIF2S2,EIF3A,EIF4A1,EIF4G2,HNRNPA1,MAPK3,RAP1A,RAP1B,RPL4,RPL5,RPLP0,RPS2,RPS21,RPS28,RPS3,RPSA
Actin Cytoskeleton Signaling	8.58	0.0749	ACTR2,ACTR3,ARPC2,ARPC3,ARPC4,CYFIP1,EZR,ITGAV,ITGB1,ITGB2,MAPK3,MYH10,MYL12A,Pak2,RAP1A,RAP1B,RHOA
CD28 Signaling in T Helper Cells	8.58	0.107	ACTR2,ACTR3,ARPC2,ARPC3,ARPC4,LCP2,MALT1,NFKB1,NFKB2,PTPN6,PTPRC,RELA,SYK
Protein Kinase A Signaling	8.41	0.055	GNAI2,GNB2,MAPK3,MYH10,MYL12A,NFKB1,NFKB2,PRKAR1A,PRKCD,PTGS2,PTPN6,PTPRC,RAP1A,RAP1B,RELA,RHOA,VASP,YWHAB,YWHAG,YWHAH,YWHAQ,YWHAZ
Regulation of Actin-based Motility by Rho	8.37	0.117	ACTR2,ACTR3,ARHGDIA,ARPC2,ARPC3,ARPC4,ITGAV,ITGB1,ITGB2,MYL12A,Pak2,RHOA
p70S6K Signaling	8.24	0.101	GNAI2,MAPK3,PPP2CA,PPP2R1A,PRKCD,RAP1A,RAP1B,SYK,YWHAB,YWHAG,YWHAH,YWHAQ,YWHAZ
IL-12 Signaling and Production in Macrophages	8.08	0.0977	APOE,CD40,CEBPB,MAPK3,NFKB1,NFKB2,NOS2,PRKCD,REL,RELA,STAT1,TLR2,TNF
Axonal Guidance Signaling	8.07	0.0486	ACTR2,ACTR3,ADAM17,ARPC2,ARPC3,ARPC4,GNAI2,GNB2,ITGAV,ITGB1,ITGB2,MAPK3,MMP12,MYL12A,NRP2,Pak2,PRKAR1A,PRKCD,RAP1A,RAP1B,RHOA,RTN4,SDCBP,VASP
Osteoarthritis Pathway	7.93	0.0727	CEBPB,CTNNA1,IL1B,ITGAV,ITGB1,ITGB2,LRP1,MMP12,NFKB1,NFKB2,NOS2,PTGS2,RBPJ,RELA,TLR2,TNF
Leukocyte Extravasation Signaling	7.86	0.0777	CD44,CTNNA1,EZR,GNAI2,ICAM1,ITGAM,ITGB1,ITGB2,MMP12,NCF4,PRKCD,RAP1A,RAP1B,RHOA,VASP
Renin-Angiotensin Signaling	7.69	0.102	MAPK3,NFKB1,NFKB2,Pak2,PRKAR1A,PRKCD,PTPN6,RAP1A,RAP1B,RELA,STAT1,TNF
Phospholipase C Signaling	7.56	0.0639	GNB2,HMOX1,ITGAV,ITGB1,ITGB2,LCP2,MAPK3,MYL12A,NFKB1,NFKB2,PLD3,PRKCD,RAP1A,RAP1B,RELA,RHOA,SYK
Neuroinflammation Signaling Pathway	7.55	0.06	APP,B2M,CD40,CSF1R,HMOX1,ICAM1,IL1B,MAPK3,NFKB1,NFKB2,NLRP3,NOS2,PTGS2,RELA,STAT1,SYK,TLR2,TNF
Reelin Signaling in Neurons	7.53	0.0984	ACTR2,ACTR3,APOE,APP,ARPC2,ARPC3,ARPC4,ITGB1,MAPK3,RAP1A,RAP1B,RHOA
Inhibition of ARE-Mediated mRNA Degradation Pathway	7.53	0.0984	DDX6,MAPK3,PPP2CA,PPP2R1A,PRKAR1A,PSME1,TNF,YWHAB,YWHAG,YWHAH,YWHAQ,YWHAZ
NF-κB Signaling	7.41	0.0782	CD40,IL1B,MALT1,NFKB1,NFKB2,RAP1A,RAP1B,RELA,TLR2,TNF,TNFAIP3,TNIP1,UBE2N,UBE2V1
