# Supplementary material for: 5′ Untranslated mRNA Regions Allow Bypass of Host Cell Translation Inhibition by Legionella pneumophila
Source: Infect Immun. 2022 Nov 2;90(11):e00179-22. doi: 10.1128/iai.00179-22 (PMC9670960; doi:10.1128/iai.00179-22)
Supplement: Supplemental file 2 — Data Set S2. Download iai.00179-22-s0003.xlsx, XLSX file, 0.2 MB [file iai.00179-22-s0003.xlsx]

## Sheet: IFNAR KO Infected BMDMs 
Gene Name	Gene Symbol	MWT(kDa)	Unique S1	Total S1	AVG S1	Sum Intensity S1	Modifed Z-Score S1	Unique S2	Total S2	AVG S2	Sum Intensity S2	Modifed Z-Score S2	Average MZ-Score S1 and S2
Q99KB8_GLO2_MOUSE	Hagh	34.06	2	2	1.9079	50000	-0.627442	1	1	2.5488	2300000	31.4486	95.7035
P01887_B2MG_MOUSE	B2m	13.77	2	13	2.5429	41000000	159.958	1	7	3.0386	7000000	97.4934	73.8247
P97429_ANXA4_MOUSE	Anxa4	35.89	13	33	3.0825	13000000	50.1561	9	40	3.0858	5600000	77.8204	51.0473
P50516_VATA_MOUSE	Atp6v1a	68.28	18	31	3.1398	6400000	24.2742	18	39	3.0594	6500	-0.779891	38.4134
Q3TXS7_PSMD1_MOUSE	Psmd1	105.66	6	8	2.6	20000000	77.6067	1	1	3.4361	1500000	20.2069	35.1815
P14901_HMOX1_MOUSE	Hmox1	32.91	9	18	2.9637	13000000	50.1561	5	8	3.383	3200000	44.0954	33.9887
P62814_VATB2_MOUSE	Atp6v1b2	56.51	15	25	3.1355	6300000	23.882	14	20	3.1704	4700000	65.1736	33.7632
P01898_HA10_MOUSE	H2-Q10	37.23	2	4	4.063	810000	2.35291	5	9	2.8081	86000	0.33725	29.1682
Q922Q8_LRC59_MOUSE	Lrrc59	34.86	5	6	2.3206	15000000	57.9992	2	2	2.5767	3800000	52.5267	28.9888
P01899_HA11_MOUSE	H2-D1	40.81	2	3	2.2864	1600000	5.4509	8	12	3.1949	3400000	46.9059	28.9234
P60843_IF4A1_MOUSE	Eif4a1	46.12	7	12	3.1795	3000000	10.941	10	21	2.2552	3600000	49.7163	24.8189
P13597_ICAM1_MOUSE	Icam1	58.81	2	3	3.1885	190000	-0.0784302	1	1	3.7909	2700000	37.0694	23.417
E9PYB0_E9PYB0_MOUSE	Ahnak2	182.5	7	10	3.532	2700000	9.76456	8	13	3.1301	2200000	30.0434	21.2765
P11835_ITB2_MOUSE	Itgb2	84.97	15	22	3.402	3400000	12.5096	16	27	2.9912	2300000	31.4486	21.1948
P56480_ATPB_MOUSE	Atp5b	56.27	13	19	3.1597	3000000	10.941	13	17	2.8031	1800000	24.4225	17.4857
Q9Z0M5_LICH_MOUSE	Lipa	45.3	6	12	2.6583	2900000	10.5489	4	7	2.9476	1100000	14.5861	17.4694
Q9D1L0_CHCH2_MOUSE	Chchd2	15.65	4	10	3.5999	5400000	20.3526	3	8	3.2014	1000000	13.1809	16.5707
Q9JHU4_DYHC1_MOUSE	Dync1h1	531.71	21	22	3.1033	5300000	19.9605	26	27	3.8187	590000	7.4195	15.8468
P43883_PLIN2_MOUSE	Plin2	46.62	12	21	3.2462	6400000	24.2742	5	6	2.4953	2100000	28.6381	15.8289
P51881_ADT2_MOUSE	Slc25a5	32.91	4	6	2.6686	980000	3.01956	5	6	2.974	2100000	28.6381	15.7112
Q9CQV8_1433B_MOUSE	Ywhab	28.07	6	9	3.1681	920000	2.78427	6	10	3.1988	1700000	23.0173	15.4106
P26040_EZRI_MOUSE	Ezr	69.36	9	11	2.4246	2200000	7.80381	7	7	2.797	2100000	28.6381	14.5151
Q8K297_GT251_MOUSE	Colgalt1	71.02	5	5	3.197	310000	0.392151	5	5	3.1458	1700000	23.0173	14.2341
P37040_NCPR_MOUSE	Por	77	8	11	3.3166	1600000	5.4509	11	15	3.3562	1300000	17.3965	13.7766
P70290_EM55_MOUSE	Mpp1	52.19	12	15	2.9833	2800000	10.1567	5	6	3.247	1100000	14.5861	13.5478
Q99L47_F10A1_MOUSE	St13	41.63	7	11	3.2948	3400000	12.5096	4	6	3.5481	1100000	14.5861	13.1557
P01901_HA1B_MOUSE	H2-K1	41.28	5	9	3.5973	3200000	11.7253	5	9	3.1165	1500000	20.2069	13.025
O89017_LGMN_MOUSE	Lgmn	49.34	4	7	3.2461	1700000	5.84305	5	19	2.6305	1000000	13.1809	12.8452
P08226_APOE_MOUSE	Apoe	35.84	10	16	2.6935	3400000	12.5096	4	10	3.4754	1200000	15.9913	12.4858
Q8BGQ7_SYAC_MOUSE	Aars	106.84	14	17	3.1973	2500000	8.98026	17	22	2.4977	330000	3.76596	11.8632
Q9D0E1_HNRPM_MOUSE	Hnrnpm	77.6	19	28	2.8199	5300000	19.9605	4	13	3.2791	1200000	15.9913	10.9172
P17918_PCNA_MOUSE	Pcna	28.77	7	12	2.8157	1700000	5.84305	7	9	3.7128	1000000	13.1809	10.8845
P08113_ENPL_MOUSE	Hsp90b1	92.42	13	20	3.1242	2400000	8.58811	10	12	3.356	630000	7.98158	10.6378
Q07076_ANXA7_MOUSE	Anxa7	49.89	11	16	3.0807	3600000	13.2939	6	7	3.738	390000	4.60908	10.5201
Q99PT1_GDIR1_MOUSE	Arhgdia	23.39	8	12	3.4473	4400000	16.4311	3	3	3.5091	220000	2.22023	10.5021
Q61333_TNAP2_MOUSE	Tnfaip2	78.05	18	37	2.9538	5000000	18.784	6	6	2.7836	1000000	13.1809	10.4923
E9Q634_MYO1E_MOUSE	Myo1e	126.74	14	18	2.7358	2200000	7.80381	14	23	3.424	980000	12.8998	10.3518
P01942_HBA_MOUSE	Hba	15.08	1	4	3.3922	2200000	7.80381	2	9	3.1592	810000	10.511	10.1378
P42932_TCPQ_MOUSE	Cct8	59.52	13	16	3.0399	2700000	9.76456	9	12	3.1243	300000	3.3444	9.88776
Q9JHK5_PLEK_MOUSE	Plek	39.88	3	9	2.9862	4400000	16.4311	3	4	2.5537	730000	9.38679	9.57568
Q9JL25_RGS1_MOUSE	Rgs1	24.09	5	8	3.0221	2700000	9.76456	3	8	3.2778	590000	7.4195	9.37633
P97369_NCF4_MOUSE	Ncf4	38.68	13	20	3.0559	3100000	11.3332	8	11	3.3084	1000000	13.1809	9.31588
Q8R1F1_NIBL1_MOUSE	Fam129b	84.76	10	11	3.3428	1600000	5.4509	6	9	2.5396	720000	9.24627	9.30934
Q3V0K9_PLSI_MOUSE	Pls1	70.36	3	4	2.4634	2600000	9.37241	2	2	3.029	1300000	17.3965	9.22764
O35405_PLD3_MOUSE	Pld3	54.35	3	4	2.9627	480000	1.05881	6	8	2.9747	560000	6.99794	9.16555
Q62433_NDRG1_MOUSE	Ndrg1	42.98	7	11	3.4512	3100000	11.3332	3	16	3.0383	1400000	18.8017	9.10869
P50096_IMDH1_MOUSE	Impdh1	55.24	1	1	2.0214	61000	-0.584305	2	2	3.4734	130000	0.955542	9.08549
Q9DCN2_NB5R3_MOUSE	Cyb5r3	34.11	5	7	3.4333	4600000	17.2154	3	3	2.5558	980000	12.8998	8.78321
Q9QUI0_RHOA_MOUSE	Rhoa	21.77	1	3	2.9668	1400000	4.6666	4	9	3.246	500000	6.15481	8.54791
Q8BP47_SYNC_MOUSE	Nars	64.24	13	18	3.1272	3000000	10.941	8	8	3.1749	600000	7.56002	8.46622
P26443_DHE3_MOUSE	Glud1	61.3	13	19	3.0971	2600000	9.37241	8	12	3.3702	870000	11.3541	8.40249
P97384_ANX11_MOUSE	Anxa11	54.04	9	11	3.416	1600000	5.4509	7	9	3.7548	140000	1.09606	8.37145
P48025_KSYK_MOUSE	Syk	71.33	10	11	2.8235	4200000	15.6468	5	6	2.9284	980000	12.8998	8.19498
A1L314_MPEG1_MOUSE	Mpeg1	78.34	8	10	2.6171	1100000	3.49015	7	10	3.3888	1100000	14.5861	8.13616
P14426_HA13_MOUSE	H2-D1	40.59	2	3	3.638	640000	1.68625	5	7	2.8668	150000	1.23658	7.85348
P41216_ACSL1_MOUSE	Acsl1	77.9	12	16	3.4406	3900000	14.4704	6	6	2.853	900000	11.7756	7.82897
Q3THS6_METK2_MOUSE	Mat2a	43.66	7	8	3.0221	1200000	3.8823	5	6	2.6412	570000	7.13846	7.66721
O08992_SDCB1_MOUSE	Sdcbp	32.36	4	6	3.8206	2300000	8.19596	2	3	3.5356	300000	3.3444	7.14271
Q9QYB1_CLIC4_MOUSE	Clic4	28.71	10	15	3.333	3000000	10.941	6	11	2.3783	860000	11.2136	7.05774
Q8BFR4_GNS_MOUSE	Gns	61.14	5	5	3.1896	950000	2.90192	7	13	2.927	910000	11.9162	7.0365
Q9Z1G3_VATC1_MOUSE	Atp6v1c1	43.86	6	9	2.6794	760000	2.15683	7	8	3.2981	550000	6.85742	6.93846
P10852_4F2_MOUSE	Slc3a2	58.3	9	14	2.5776	2000000	7.01951	6	6	3.8588	520000	6.43585	6.92376
P50518_VATE1_MOUSE	Atp6v1e1	26.14	5	9	2.8926	2100000	7.41166	3	4	3.1832	940000	12.3377	6.85513
Q8BLF1_NCEH1_MOUSE	Nceh1	45.71	3	4	2.6848	560000	1.37253	2	4	2.9702	730000	9.38679	6.83062
Q9EQ32_BCAP_MOUSE	Pik3ap1	90.87	10	12	3.0748	1300000	4.27445	7	9	3.1423	760000	9.80835	6.64925
P97371_PSME1_MOUSE	Psme1	28.65	6	10	3.0224	1100000	3.49015	6	11	2.727	830000	10.792	6.63128
Q9CY64_BIEA_MOUSE	Blvra	33.5	5	7	2.5813	840000	2.47055	7	8	2.6663	170000	1.51763	6.62147
P23492_PNPH_MOUSE	Pnp	32.26	11	17	3.4151	3200000	11.7253	6	6	3.0519	500000	6.15481	6.58716
P62908_RS3_MOUSE	Rps3	26.66	6	12	2.6639	2000000	7.01951	5	9	3.6094	410000	4.89013	6.54304
Q99L45_IF2B_MOUSE	Eif2s2	38.07	10	14	2.9269	2300000	8.19596	6	7	2.8737	980000	12.8998	6.52834
Q61490_CD166_MOUSE	Alcam	65.05	5	5	3.1852	250000	0.15686	7	7	2.8714	370000	4.32804	6.45808
Q61545_EWS_MOUSE	Ewsr1	68.42	6	13	3.5929	2400000	8.58811	4	19	3.8691	670000	8.54367	6.40906
P97287_MCL1_MOUSE	Mcl1	35.2	4	9	2.8903	1300000	4.27445	1	3	4.0403	870000	11.3541	6.3437
P68510_1433F_MOUSE	Ywhah	28.19	4	6	3.0107	550000	1.33331	3	7	2.5899	660000	8.40315	6.3388
Q9QYS9_QKI_MOUSE	Qki	37.65	6	10	2.7837	1300000	4.27445	6	8	3.6242	340000	3.90648	6.24729
P63330_PP2AA_MOUSE	Ppp2ca	35.59	7	13	3.6617	2400000	8.58811	4	5	2.9895	420000	5.03065	6.22115
Q61703_ITIH2_MOUSE	Itih2	105.86	2	4	2.1796	2100000	7.41166	2	2	3.2291	640000	8.1221	6.19828
O88844_IDHC_MOUSE	Idh1	46.64	11	14	2.7307	1300000	4.27445	11	12	2.6276	350000	4.047	6.12148
Q9DB05_SNAA_MOUSE	Napa	33.17	10	14	2.802	2300000	8.19596	4	8	3.1842	510000	6.29533	6.06919
Q9DBC7_KAP0_MOUSE	Prkar1a	43.16	6	9	2.7241	1700000	5.84305	4	5	2.9166	570000	7.13846	5.90253
P59325_IF5_MOUSE	Eif5	48.94	6	10	2.0989	1400000	4.6666	9	12	2.7191	370000	4.32804	5.86985
Q62448_IF4G2_MOUSE	Eif4g2	102.04	14	18	2.7096	2100000	7.41166	7	8	2.7252	790000	10.2299	5.84044
P58771_TPM1_MOUSE	Tpm1	32.66	2	3	3.0266	580000	1.45096	3	4	4.1151	440000	5.31169	5.77345
Q9DBG5_PLIN3_MOUSE	Plin3	47.23	8	16	3.0933	1800000	6.2352	3	4	2.6233	210000	2.07971	5.72606
Q02105_C1QC_MOUSE	C1qc	25.97	6	11	2.5289	2600000	9.37241	1	3	3.2829	460000	5.59273	5.71789
P62915_TF2B_MOUSE	Gtf2b	34.8	7	11	3.2442	1700000	5.84305	6	6	2.5449	570000	7.13846	5.70645
P05555_ITAM_MOUSE	Itgam	127.4	9	11	2.2807	1300000	4.27445	7	10	3.2955	620000	7.84106	5.6656
Q9EQK5_MVP_MOUSE	Mvp	95.87	11	14	2.8656	1100000	3.49015	14	16	2.8676	700000	8.96523	5.63946
D3Z7P3_GLSK_MOUSE	Gls	73.92	9	12	3.176	800000	2.31369	2	2	3.1924	280000	3.06335	5.62966
P80318_TCPG_MOUSE	Cct3	60.59	12	17	2.79	2300000	8.19596	5	5	3.6276	850000	11.073	5.61495
Q08857_CD36_MOUSE	Cd36	52.66	2	2	2.878	250000	0.15686	2	3	2.235	21000	-0.576135	5.57459
P54987_IRG1_MOUSE	Acod1	53.72	10	16	2.9135	3200000	11.7253	1	1	3.412	570000	7.13846	5.51038
Q9EQH3_VPS35_MOUSE	Vps35	91.65	7	10	2.7523	1200000	3.8823	7	8	3.1641	110000	0.6745	5.41561
Q7TQH0_ATX2L_MOUSE	Atxn2l	110.58	15	22	2.7214	2800000	10.1567	4	4	2.8924	380000	4.46856	5.35188
Q61990_PCBP2_MOUSE	Pcbp2	38.2	3	5	2.8697	1800000	6.2352	1	1	2.2705	16000	-0.646396	5.34339
P34960_MMP12_MOUSE	Mmp12	54.94	11	18	2.4454	3100000	11.3332	1	1	2.9882	490000	6.01429	5.34045
P08752_GNAI2_MOUSE	Gnai2	40.46	8	10	3.4216	1400000	4.6666	6	13	2.8063	610000	7.70054	5.30123
Q61753_SERA_MOUSE	Phgdh	56.55	5	6	3.3623	950000	2.90192	7	9	4.2302	86000	0.33725	5.24698
Q61879_MYH10_MOUSE	Myh10	228.85	2	2	3.951	2800000	10.1567	2	2	3.7767	330000	3.76596	5.19666
P09450_JUNB_MOUSE	Junb	35.74	9	14	3.109	1900000	6.62735	4	4	2.8313	330000	3.76596	5.19666
Q9JMD0_ZN207_MOUSE	Znf207	52.76	4	6	2.6376	1900000	6.62735	2	2	3.3751	440000	5.31169	5.18522
Q91W50_CSDE1_MOUSE	Csde1	88.73	14	17	3.1422	1500000	5.05875	7	9	2.805	510000	6.29533	5.08881
P29416_HEXA_MOUSE	Hexa	60.57	8	9	3.081	1200000	3.8823	5	5	3.5697	410000	4.89013	4.97444
P61982_1433G_MOUSE	Ywhag	28.28	4	7	3.7651	1500000	5.05875	2	4	3.5764	520000	6.43585	4.963
P80314_TCPB_MOUSE	Cct2	57.44	8	11	3.1694	1100000	3.49015	7	11	3.557	550000	6.85742	4.91888
Q9D0I9_SYRC_MOUSE	Rars	75.63	12	13	2.9445	970000	2.98035	7	8	3.1333	510000	6.29533	4.89274
Q63844_MK03_MOUSE	Mapk3	43.04	4	6	2.9821	1100000	3.49015	4	5	3.2852	370000	4.32804	4.88947
Q9WTK5_NFKB2_MOUSE	Nfkb2	96.77	15	17	3.6135	1600000	5.4509	7	10	3.1285	550000	6.85742	4.86006
Q9Z1Q5_CLIC1_MOUSE	Clic1	27	5	8	3.42	940000	2.8627	7	9	2.6515	470000	5.73325	4.80777
P22682_CBL_MOUSE	Cbl	100.5	8	12	2.9981	1200000	3.8823	4	4	3.3963	530000	6.57637	4.75875
Q61081_CDC37_MOUSE	Cdc37	44.56	4	7	3.509	960000	2.94113	4	6	2.3824	680000	8.68419	4.73424
Q9JK48_SHLB1_MOUSE	Sh3glb1	40.83	4	6	2.781	410000	0.784302	4	5	2.7003	200000	1.93919	4.67542
P10649_GSTM1_MOUSE	Gstm1	25.95	6	10	2.6125	2100000	7.41166	4	8	3.1135	700000	8.96523	4.63948
Q99KV1_DJB11_MOUSE	Dnajb11	40.53	3	4	3.1762	290000	0.313721	2	3	3.3984	550000	6.85742	4.60516
P09581_CSF1R_MOUSE	Csf1r	109.11	7	9	2.8751	810000	2.35291	9	9	2.8467	600000	7.56002	4.60353
P09405_NUCL_MOUSE	Ncl	76.68	6	6	2.3588	630000	1.64703	9	11	2.9473	410000	4.89013	4.58229
Q9QUJ7_ACSL4_MOUSE	Acsl4	79.03	9	13	3.2921	1300000	4.27445	7	9	3.1279	350000	4.047	4.55288
Q99JI6_RAP1B_MOUSE	Rap1b	20.81	2	4	2.9955	1500000	5.05875	2	3	2.8201	430000	5.17117	4.52673
O70133_DHX9_MOUSE	Dhx9	149.38	9	12	2.9699	1200000	3.8823	10	11	3.2096	430000	5.17117	4.52673
P51174_ACADL_MOUSE	Acadl	47.88	5	7	2.7109	1200000	3.8823	4	7	3.6977	260000	2.78231	4.50876
P80315_TCPD_MOUSE	Cct4	58.03	10	13	3.2518	1800000	6.2352	5	5	3.0927	370000	4.32804	4.49732
Q62318_TIF1B_MOUSE	Trim28	88.79	11	14	3.31	1400000	4.6666	5	6	2.5465	33000	-0.40751	4.48245
Q9R0Q8_CLC4E_MOUSE	Clec4e	24.42	3	7	2.5297	2600000	9.37241	1	3	3.1853	180000	1.65815	4.33883
Q9D6F9_TBB4A_MOUSE	Tubb4a	49.55	4	6	2.7919	2000000	7.01951	1	1	3.5272	370000	4.32804	4.30124
Q61937_NPM_MOUSE	Npm1	32.54	5	10	3.1185	1300000	4.27445	3	5	3.0773	26000	-0.505875	4.23719
Q2TBA3_MALT1_MOUSE	Malt1	93.16	11	15	3.0207	2500000	8.98026	2	2	3.9837	330000	3.76596	4.21628
P15105_GLNA_MOUSE	Glul	42.09	7	9	3.3289	1400000	4.6666	5	5	3.3098	420000	5.03065	4.06432
P54823_DDX6_MOUSE	Ddx6	54.16	8	9	2.8008	1000000	3.09799	4	5	3.1835	280000	3.06335	4.06105
Q921M3_SF3B3_MOUSE	Sf3b3	135.46	5	6	3.1935	1500000	5.05875	2	2	3.0155	550000	6.85742	4.01694
Q8R1B4_EIF3C_MOUSE	Eif3c	105.46	7	7	3.5376	510000	1.17645	4	6	2.5268	480000	5.87377	3.97609
Q9WV54_ASAH1_MOUSE	Asah1	44.64	4	4	2.3112	740000	2.0784	5	6	3.1591	420000	5.03065	3.94667
Q61510_TRI25_MOUSE	Trim25	71.68	9	9	2.9732	940000	2.8627	7	8	2.3022	150000	1.23658	3.93197
Q99LX0_PARK7_MOUSE	Park7	20.01	6	10	2.6424	1900000	6.62735	5	5	2.4896	510000	6.29533	3.93197
P47753_CAZA1_MOUSE	Capza1	32.92	5	7	2.6442	610000	1.5686	5	11	3.1039	400000	4.7496	3.9238
P80313_TCPH_MOUSE	Cct7	59.61	6	7	2.7934	1000000	3.09799	7	9	2.9777	9000	-0.74476	3.92168
P28033_CEBPB_MOUSE	Cebpb	31.43	7	10	2.8574	2400000	8.58811	1	1	3.3321	260000	2.78231	3.92053
P14206_RSSA_MOUSE	Rpsa	32.82	7	12	2.8629	1500000	5.05875	3	4	3.4486	86000	0.33725	3.87445
P11152_LIPL_MOUSE	Lpl	53.08	6	10	3.1657	2100000	7.41166	2	2	3.2308	280000	3.06335	3.86498
P14152_MDHC_MOUSE	Mdh1	36.49	8	10	2.6314	1400000	4.6666	3	3	3.4529	250000	2.64179	3.85027
Q8BMS1_ECHA_MOUSE	Hadha	82.62	11	15	3.2848	1500000	5.05875	6	9	2.7456	400000	4.7496	3.84537
P62835_RAP1A_MOUSE	Rap1a	20.97	2	3	2.4753	960000	2.94113	2	4	2.5009	410000	4.89013	3.8372
Q9DBP5_KCY_MOUSE	Cmpk1	22.15	6	9	3.0062	920000	2.78427	4	6	3.3168	300000	3.3444	3.80942
Q920A5_RISC_MOUSE	Scpep1	50.93	5	7	2.6689	1300000	4.27445	3	5	3.933	76000	0.196729	3.80419
Q9CXW4_RL11_MOUSE	Rpl11	20.24	2	5	3.042	2100000	7.41166	1	1	2.7481	130000	0.955542	3.79145
P15307_REL_MOUSE	Rel	64.92	7	12	2.8653	1900000	6.62735	3	4	2.8201	240000	2.50127	3.78001
P21460_CYTC_MOUSE	Cst3	15.52	3	5	3.2565	1500000	5.05875	1	2	3.4901	500000	6.15481	3.76367
P54116_STOM_MOUSE	Stom	31.36	3	5	2.5999	560000	1.37253	4	5	2.8376	430000	5.17117	3.72282
Q60710_SAMH1_MOUSE	Samhd1	72.6	6	7	2.5236	790000	2.27448	6	7	2.6706	440000	5.31169	3.71465
P09055_ITB1_MOUSE	Itgb1	88.17	8	12	2.1879	750000	2.11762	5	7	0	0	0	3.70583
Q9D883_U2AF1_MOUSE	U2af1	27.8	5	18	2.3524	2100000	7.41166	0	0	3.3828	360000	4.18752	3.64276
Q8CGC7_SYEP_MOUSE	Eprs	169.97	15	20	3.0862	1000000	3.09799	8	10	3.0022	330000	3.76596	3.62805
P14576_SRP54_MOUSE	Srp54	55.68	10	11	2.972	1100000	3.49015	8	8	3.5487	460000	5.59273	3.61988
P62821_RAB1A_MOUSE	Rab1A	22.66	5	6	3.9299	630000	1.64703	3	6	3.0668	590000	7.4195	3.5921
P08775_RPB1_MOUSE	Polr2a	217.04	4	5	2.9477	150000	-0.235291	10	15	2.8852	240000	2.50127	3.58393
Q61024_ASNS_MOUSE	Asns	64.24	9	11	2.3564	1400000	4.6666	5	5	3.8405	210000	2.07971	3.56923
P99027_RLA2_MOUSE	Rplp2	11.64	3	5	4.431	1500000	5.05875	2	2	3.67	320000	3.62544	3.55779
Q8BKC5_IPO5_MOUSE	Ipo5	123.51	10	14	3.2163	1100000	3.49015	6	6	2.6873	180000	1.65815	3.55452
Q6IRU2_TPM4_MOUSE	Tpm4	28.45	9	12	3.5759	1600000	5.4509	4	5	2.6347	200000	1.93919	3.49897
Q3THE2_ML12B_MOUSE	Myl12b	19.77	3	5	3.0551	1500000	5.05875	4	5	2.77	460000	5.59273	3.48263
Q9WV80_SNX1_MOUSE	Snx1	58.92	6	6	2.7427	560000	1.37253	6	7	2.8017	350000	4.047	3.45485
P11983_TCPA_MOUSE	Tcp1	60.41	10	12	3.1206	940000	2.8627	4	4	3.4572	390000	4.60908	3.44178
Q9WUA3_PFKAP_MOUSE	Pfkp	85.4	8	10	3.3224	790000	2.27448	5	6	3.4581	410000	4.89013	3.38623
P57759_ERP29_MOUSE	Erp29	28.81	5	5	3.1146	690000	1.88233	5	7	3.1154	580000	7.27898	3.37479
Q922J3_CLIP1_MOUSE	Clip1	155.72	2	3	3.4135	75000	-0.529404	12	16	3.0926	210000	2.07971	3.37315
Q91W59_RBMS1_MOUSE	Rbms1	43.96	2	3	3.6951	1400000	4.6666	2	3	4.1	13000	-0.688552	3.36155
Q9WUU8_TNIP1_MOUSE	Tnip1	73	9	11	3.2478	2100000	7.41166	1	1	3.327	290000	3.20388	3.34701
P80316_TCPE_MOUSE	Cct5	59.59	6	9	2.772	1100000	3.49015	4	4	3.7885	260000	2.78231	3.3323
Q3UPF5_ZCCHV_MOUSE	Zc3hav1	106.62	12	14	2.8638	1200000	3.8823	6	6	0	0	0	3.31368
Q8K1L0_CREB5_MOUSE	Creb5	39.93	7	10	3.0818	1900000	6.62735	0	0	3.4434	350000	4.047	3.29799
Q8K1B8_URP2_MOUSE	Fermt3	75.59	8	9	3.3451	860000	2.54898	10	11	3.3518	380000	4.46856	3.27348
P14824_ANXA6_MOUSE	Anxa6	75.84	10	11	3.4785	740000	2.0784	10	13	3.1567	320000	3.62544	3.26368
Q921F4_HNRLL_MOUSE	Hnrnpll	64.08	9	11	2.8335	950000	2.90192	6	7	2.8905	370000	4.32804	3.20322
Q3UKC1_TAXB1_MOUSE	Tax1bp1	93.57	6	9	2.9495	740000	2.0784	5	9	2.8683	99000	0.519927	3.18149
P25444_RS2_MOUSE	Rps2	31.21	6	8	2.385	1700000	5.84305	2	3	3.306	430000	5.17117	3.1542
P97449_AMPN_MOUSE	Anpep	109.58	8	10	2.8858	500000	1.13724	11	12	3.0444	440000	5.31169	3.14603
Q8BVE3_VATH_MOUSE	Atp6v1h	55.82	5	6	3.0531	460000	0.980378	6	6	3.2072	470000	5.73325	3.14113
O88685_PRS6A_MOUSE	Psmc3	49.52	4	7	3.0681	350000	0.549012	7	8	2.4429	470000	5.73325	3.14113
P38060_HMGCL_MOUSE	Hmgcl	34.22	3	4	3.0518	350000	0.549012	3	3	2.7864	320000	3.62544	3.08721
Q76MZ3_2AAA_MOUSE	Ppp2r1a	65.28	7	9	2.8166	860000	2.54898	4	5	3.4372	330000	3.76596	3.07904
Q9QYJ0_DNJA2_MOUSE	Dnaja2	45.72	6	9	2.3684	820000	2.39212	6	7	3.7285	250000	2.64179	3.06597
Q8BH04_PCKGM_MOUSE	Pck2	70.48	11	15	2.9498	1100000	3.49015	5	5	3.6553	110000	0.6745	3.0627
Q8BHD7_PTBP3_MOUSE	Ptbp3	56.67	7	11	2.7502	1600000	5.4509	4	4	2.5033	390000	4.60908	3.03002
Q9ER72_SYCC_MOUSE	Cars	94.8	6	7	2.5729	580000	1.45096	8	11	3.0896	300000	3.3444	3.02512
Q6PFQ7_RASL2_MOUSE	Rasa4	90	9	12	2.8107	900000	2.70584	7	7	2.5207	370000	4.32804	3.00715
Q99NB9_SF3B1_MOUSE	Sf3b1	145.72	8	9	2.7742	640000	1.68625	6	9	2.5404	280000	3.06335	2.98264
O89001_CBPD_MOUSE	Cpd	152.31	8	11	2.95	950000	2.90192	6	7	3.5619	180000	1.65815	2.9663
P29758_OAT_MOUSE	Oat	48.32	6	9	2.8798	1300000	4.27445	4	6	3.1738	360000	4.18752	2.95649
O70194_EIF3D_MOUSE	Eif3d	63.95	9	11	2.8579	650000	1.72547	3	3	3.4791	270000	2.92283	2.95159
P97427_DPYL1_MOUSE	Crmp1	62.13	2	4	3.1758	970000	2.98035	2	2	3.1936	400000	4.7496	2.94342
Q5SSZ5_TENS3_MOUSE	Tns3	155.49	9	11	2.8665	500000	1.13724	8	10	3.2706	260000	2.78231	2.94015
Q8K124_PKHO2_MOUSE	Plekho2	53.84	6	10	3.6589	1000000	3.09799	4	4	3.1861	300000	3.3444	2.90747
P28867_KPCD_MOUSE	Prkcd	77.5	7	7	2.9913	840000	2.47055	7	7	2.7026	350000	4.047	2.88623
Q9JIF7_COPB_MOUSE	Copb1	107	10	13	3.2989	650000	1.72547	6	6	2.9394	510000	6.29533	2.8712
Q8C3J5_DOCK2_MOUSE	Dock2	211.57	2	2	2.2751	69000	-0.552933	11	12	3.5755	110000	0.6745	2.86662
P97855_G3BP1_MOUSE	G3bp1	51.8	6	13	2.7553	1500000	5.05875	4	5	3.6178	480000	5.87377	2.85846
Q07797_LG3BP_MOUSE	Lgals3bp	64.45	3	3	3.3794	170000	-0.15686	5	6	2.4428	25000	-0.519927	2.85764
P70460_VASP_MOUSE	Vasp	39.64	9	16	2.912	1800000	6.2352	2	2	3.3148	190000	1.79867	2.84048
Q6P1E1_ZMIZ1_MOUSE	Zmiz1	115.78	4	4	2.8483	1200000	3.8823	3	3	3.0943	290000	3.20388	2.83721
Q69ZN7_MYOF_MOUSE	Myof	233.18	14	14	2.8178	840000	2.47055	10	10	3.1573	160000	1.3771	2.82578
Q5SUA5_MYO1G_MOUSE	Myo1g	117.15	15	16	2.8841	1300000	4.27445	5	6	2.5226	340000	3.90648	2.81597
P26638_SYSC_MOUSE	Sars	58.35	7	8	2.6905	650000	1.72547	5	8	4.3376	43000	-0.26699	2.78803
Q9CQW2_ARL8B_MOUSE	Arl8b	21.53	3	7	2.3076	1700000	5.84305	1	1	3.2131	430000	5.17117	2.78166
P46467_VPS4B_MOUSE	Vps4b	49.39	2	4	3.0237	310000	0.392151	4	7	3.2304	150000	1.23658	2.75552
P63242_IF5A1_MOUSE	Eif5a	16.82	2	4	2.5805	1300000	4.27445	4	4	3.1469	120000	0.815021	2.74081
Q8BHN3_GANAB_MOUSE	Ganab	106.84	12	13	3.1999	1400000	4.6666	3	3	2.3343	270000	2.92283	2.73591
P35278_RAB5C_MOUSE	Rab5c	23.4	4	5	3.1611	860000	2.54898	4	9	2.8282	390000	4.60908	2.73591
Q8BR63_F177A_MOUSE	Fam177a1	23.56	3	4	3.4504	430000	0.862733	4	4	0	0	0	2.72545
P47962_RL5_MOUSE	Rpl5	34.38	8	10	2.8409	1600000	5.4509	0	0	2.9741	140000	1.09606	2.68526
Q80X50_UBP2L_MOUSE	Ubap2l	116.73	11	15	3.2565	1300000	4.27445	3	3	3.931	360000	4.18752	2.64277
P05627_JUN_MOUSE	Jun	35.92	3	3	4.1272	490000	1.09802	2	2	3.619	310000	3.48492	2.54637
Q91ZX7_LRP1_MOUSE	Lrp1	504.41	11	13	3.0911	620000	1.60782	7	9	2.8265	120000	0.815021	2.54473
P27048_RSMB_MOUSE	Snrpb	23.64	7	10	2.6225	1300000	4.27445	2	3	3.5726	120000	0.815021	2.54473
Q9DB20_ATPO_MOUSE	Atp5o	23.35	6	9	3.0035	1300000	4.27445	2	3	3.2717	200000	1.93919	2.51859
P24369_PPIB_MOUSE	Ppib	23.7	5	7	2.9272	1000000	3.09799	2	3	3.1189	420000	5.03065	2.51532
Q9Z204_HNRPC_MOUSE	Hnrnpc	34.36	3	3	3.4283	210000	0	4	4	2.9494	440000	5.31169	2.49898
Q9WTI7_MYO1C_MOUSE	Myo1c	121.87	3	3	3.4788	130000	-0.313721	7	7	3.1026	230000	2.36075	2.49408
P70349_HINT1_MOUSE	Hint1	13.77	1	2	3.1597	880000	2.62741	1	2	3.8932	140000	1.09606	2.48918
P61089_UBE2N_MOUSE	Ube2n	17.13	4	6	2.682	1200000	3.8823	3	4	1.816	53000	-0.126469	2.46614
Q3UJB0_Q3UJB0_MOUSE	Sf3b2	98.14	6	6	2.6411	1500000	5.05875	2	2	3.0343	280000	3.06335	2.45323
Q8BH43_WASF2_MOUSE	Wasf2	54.04	4	5	2.5245	680000	1.84311	5	6	2.3789	210000	2.07971	2.4516
P02088_HBB1_MOUSE	Hbb-b1	15.83	1	1	2.4271	930000	2.82349	1	2	3.6664	310000	3.48492	2.40912
Q9D8B3_CHM4B_MOUSE	Chmp4b	24.92	3	4	3.6335	550000	1.33331	2	5	2.1065	180000	1.65815	2.37807
Q6ZWX6_IF2A_MOUSE	Eif2s1	36.09	8	12	2.8223	1000000	3.09799	2	2	2.9697	350000	4.047	2.37644
O09159_MA2B1_MOUSE	Man2b1	114.58	7	8	3.0428	390000	0.705872	6	8	2.8868	280000	3.06335	2.3748
O08529_CAN2_MOUSE	Capn2	79.82	8	12	2.7247	640000	1.68625	8	9	3.0885	390000	4.60908	2.36336
G5E829_AT2B1_MOUSE	Atp2b1	134.66	5	5	2.8304	240000	0.117645	9	13	2.7502	200000	1.93919	2.36173
P27870_VAV_MOUSE	Vav1	98.07	7	9	2.4453	920000	2.78427	3	3	3.5818	280000	3.06335	2.33559
Q8R1S4_MTSS1_MOUSE	Mtss1	82.36	9	10	3.2145	620000	1.60782	6	6	2.6904	210000	2.07971	2.33395
O09172_GSH0_MOUSE	Gclm	30.52	2	6	3.0673	870000	2.5882	2	5	3.4369	400000	4.7496	2.29637
P51863_VA0D1_MOUSE	Atp6v0d1	40.28	1	2	1.8245	170000	-0.15686	5	7	3.1873	380000	4.46856	2.2931
E9Q3L4_E9Q3L4_MOUSE	Ifi207	104.42	5	5	2.4847	240000	0.117645	5	6	2.9141	380000	4.46856	2.2931
O88958_GNPI1_MOUSE	Gnpda1	32.53	2	2	3.4414	240000	0.117645	5	5	3.9131	430000	5.17117	2.24833
F7CVJ5_F7CVJ5_MOUSE	Ahnak2	115.18	1	1	4.0264	38000	-0.6745	1	1	2.7096	280000	3.06335	2.23755
P26231_CTNA1_MOUSE	Ctnna1	100.04	8	10	2.9765	570000	1.41174	7	12	3.6934	160000	1.3771	2.23755
P28063_PSB8_MOUSE	Psmb8	30.24	7	7	2.8913	1000000	3.09799	2	2	2.3698	96000	0.477771	2.18003
Q9DBG3_AP2B1_MOUSE	Ap2b1	104.52	8	10	2.5877	1200000	3.8823	2	2	0	0	0	2.13722
Q64213_SF01_MOUSE	Sf1	70.36	8	12	2.9894	1300000	4.27445	0	0	0	0	0	2.13722
P53996_CNBP_MOUSE	Cnbp	19.58	5	9	3.4324	1300000	4.27445	0	0	3.8462	60000	-0.0281042	2.12317
P47754_CAZA2_MOUSE	Capza2	32.95	7	8	3.176	1300000	4.27445	1	1	2.5993	170000	1.51763	2.11173
Q99LF4_RTCB_MOUSE	Rtcb	55.21	7	8	2.9781	900000	2.70584	3	3	2.4454	280000	3.06335	2.1003
P56399_UBP5_MOUSE	Usp5	95.77	5	6	2.9228	500000	1.13724	7	8	3.6245	140000	1.09606	2.09703
Q09014_NCF1_MOUSE	Ncf1	44.64	6	11	3.2744	1000000	3.09799	4	4	3.7328	190000	1.79867	2.07579
Q78PY7_SND1_MOUSE	Snd1	102.02	10	12	3.6726	810000	2.35291	4	5	3.3961	240000	2.50127	2.07415
P62320_SMD3_MOUSE	Snrpd3	13.91	3	3	2.8923	630000	1.64703	3	3	3.2165	180000	1.65815	2.04474
Q99PV0_PRP8_MOUSE	Prpf8	273.44	10	10	3.0312	830000	2.43134	8	8	3.6796	350000	4.047	2.0235
P80317_TCPZ_MOUSE	0	0	0	0	0	0	0	4	5	2.8035	210000	2.07971	2.02023
Q99P72_RTN4_MOUSE	Rtn4	126.54	6	8	3.2299	710000	1.96076	4	4	3.8977	41000	-0.295094	1.98968
Q9CPW4_ARPC5_MOUSE	Arpc5	16.28	3	4	2.768	1300000	4.27445	2	2	2.5383	210000	2.07971	1.98102
Q9R0P5_DEST_MOUSE	Dstn	18.51	5	6	3.6559	690000	1.88233	3	3	2.7015	140000	1.09606	1.97938
Q9D8N0_EF1G_MOUSE	Eef1g	50.03	5	8	3.0497	940000	2.8627	2	3	2.5599	180000	1.65815	1.96631
Q9WTP6_KAD2_MOUSE	Ak2	26.45	5	6	3.2891	790000	2.27448	1	3	3.4261	180000	1.65815	1.96631
Q921F2_TADBP_MOUSE	Tardbp	44.52	3	4	3.5699	790000	2.27448	4	6	3.6868	160000	1.3771	1.96304
Q00PI9_HNRL2_MOUSE	Hnrnpul2	84.89	8	9	2.3842	860000	2.54898	4	4	3.3337	330000	3.76596	1.96141
Q3UIA2_RHG17_MOUSE	Arhgap17	92.14	6	6	3.3916	250000	0.15686	4	6	2.912	240000	2.50127	1.95651
Q60855_RIPK1_MOUSE	Ripk1	74.81	7	8	2.8978	570000	1.41174	3	4	3.3358	220000	2.22023	1.95324
Q8CDN6_TXNL1_MOUSE	Txnl1	32.22	6	7	3.0565	640000	1.68625	2	5	0	0	0	1.94115
P14869_RLA0_MOUSE	Rplp0	34.19	7	9	3.3031	1200000	3.8823	0	0	0	0	0	1.94115
P62830_RL23_MOUSE	Rpl23	14.86	5	8	2.2535	1200000	3.8823	0	0	3.3424	34000	-0.393458	1.94049
P14430_HA18_MOUSE	H2-Q8	37.39	3	4	2.6804	1300000	4.27445	1	1	2.7946	150000	1.23658	1.932
Q8BU30_SYIC_MOUSE	Iars	144.18	13	13	2.8846	880000	2.62741	4	4	2.4662	60000	-0.0281042	1.9271
Q9CZX8_RS19_MOUSE	Rps19	16.08	8	10	2.3335	1200000	3.8823	2	2	2.1948	59000	-0.0421562	1.92007
P62827_RAN_MOUSE	Ran	24.41	2	4	2.0657	1200000	3.8823	1	1	3.3146	180000	1.65815	1.90749
Q04207_TF65_MOUSE	Rela	60.17	5	7	2.8699	760000	2.15683	4	4	3.3752	230000	2.36075	1.86664
Q921H8_THIKA_MOUSE	Acaa1a	43.93	7	7	3.4343	560000	1.37253	4	4	3.5472	150000	1.23658	1.85357
Q9WUK2_IF4H_MOUSE	Eif4h	27.32	5	7	2.379	840000	2.47055	2	2	3.2627	250000	2.64179	1.8503
Q8BMJ2_SYLC_MOUSE	Lars	134.11	7	7	2.3983	480000	1.05881	8	10	2.6664	280000	3.06335	1.8454
P28658_ATX10_MOUSE	Atxn10	53.67	4	6	3.1949	370000	0.627442	5	11	2.5698	370000	4.32804	1.83657
Q9CQD1_RAB5A_MOUSE	Rab5a	23.58	1	1	4.2003	43000	-0.654892	3	3	3.3445	44000	-0.252937	1.81468
P68368_TBA4A_MOUSE	Tuba4a	49.89	2	2	4.3008	1200000	3.8823	1	1	2.3941	300000	3.3444	1.80945
Q9CX86_ROA0_MOUSE	Hnrnpa0	30.51	3	3	3.3002	280000	0.274506	3	4	2.7993	190000	1.79867	1.80128
Q9QUN7_TLR2_MOUSE	Tlr2	89.39	4	5	2.9357	670000	1.8039	6	6	2.2428	120000	0.815021	1.79965
P47964_RL36_MOUSE	Rpl36	12.21	2	3	1.9755	920000	2.78427	1	3	4.3404	40000	-0.309146	1.78658
E9Q8I7_E9Q8I7_MOUSE	Nfxl1	101.44	9	15	2.5493	1200000	3.8823	1	1	3.5543	240000	2.50127	1.78004
Q61543_GSLG1_MOUSE	Glg1	133.65	6	9	2.8967	480000	1.05881	6	7	3.3487	270000	2.92283	1.77514
Q6PGB6_NAA50_MOUSE	Naa50	19.4	7	7	2.5909	370000	0.627442	4	4	2.8548	130000	0.955542	1.75226
Q8VHR5_P66B_MOUSE	Gatad2b	65.37	6	8	2.9857	860000	2.54898	2	3	3.949	35000	-0.379406	1.75145
O55135_IF6_MOUSE	Eif6	26.49	5	9	2.9467	1200000	3.8823	2	2	0	0	0	1.74507
P36423_THAS_MOUSE	Tbxas1	60.35	6	8	3.1143	1100000	3.49015	0	0	2.6452	270000	2.92283	1.73592
Q9D8E6_RL4_MOUSE	Rpl4	47.12	4	4	2.6436	350000	0.549012	5	5	4.5815	200000	1.93919	1.73429
Q9D7X3_DUS3_MOUSE	Dusp3	20.46	4	6	3.9347	600000	1.52939	4	4	3.2554	200000	1.93919	1.73429
Q8BYK6_YTHD3_MOUSE	Ythdf3	63.92	3	6	3.3847	600000	1.52939	3	5	3.2594	130000	0.955542	1.73265
Q99LC5_ETFA_MOUSE	Etfa	34.99	4	6	3.2597	850000	2.50977	4	4	2.9894	280000	3.06335	1.72775
Q9R0P9_UCHL1_MOUSE	Uchl1	24.82	3	4	3.7967	310000	0.392151	1	13	2.3445	120000	0.815021	1.72122
Q8BK67_RCC2_MOUSE	Rcc2	55.95	6	6	2.5054	880000	2.62741	3	3	2.9797	160000	1.3771	1.70815
Q61599_GDIR2_MOUSE	Arhgdib	22.84	4	6	3.497	730000	2.03919	3	5	2.8817	84000	0.309146	1.66435
P50580_PA2G4_MOUSE	Pa2g4	43.67	9	12	2.6773	980000	3.01956	1	1	2.8122	240000	2.50127	1.66239
Q8BFY9_TNPO1_MOUSE	Tnpo1	102.29	7	8	2.5701	420000	0.823517	5	6	3.4123	78000	0.224833	1.64181
P27612_PLAP_MOUSE	Plaa	87.17	12	14	3.1274	990000	3.05878	3	3	1.8711	110000	0.6745	1.63135
P41105_RL28_MOUSE	Rpl28	15.72	2	4	1.9975	870000	2.5882	2	6	2.7656	140000	1.09606	1.60684
Q7TNG5_EMAL2_MOUSE	Eml2	70.69	6	7	2.9396	750000	2.11762	4	4	2.433	290000	3.20388	1.60194
P21107_TPM3_MOUSE	0	0	0	0	0	0	0	2	2	2.6135	67000	0.0702604	1.58413
Q0VGB7_PP4R2_MOUSE	Ppp4r2	46.45	9	16	3.2593	1000000	3.09799	3	3	3.3913	250000	2.64179	1.57579
Q922B2_SYDC_MOUSE	Dars	57.11	4	5	3.226	340000	0.509797	3	3	2.8521	190000	1.79867	1.56599
Q64514_TPP2_MOUSE	Tpp2	139.79	8	10	2.5973	550000	1.33331	8	8	2.5151	200000	1.93919	1.55782
Q62167_DDX3X_MOUSE	Ddx3x	73.06	2	3	3.4581	510000	1.17645	2	2	0	0	0	1.549
Q9D0M3_CY1_MOUSE	Cyc1	35.3	6	11	3.1234	1000000	3.09799	0	0	2.5606	130000	0.955542	1.53658
Q8VDM4_PSMD2_MOUSE	Psmd2	100.14	9	11	2.8809	750000	2.11762	3	3	2.4037	320000	3.62544	1.51664
O88544_CSN4_MOUSE	Cops4	46.26	2	2	3.8922	59000	-0.592148	1	1	3.5395	300000	3.3444	1.51534
P46664_PURA2_MOUSE	Adss	49.99	3	3	3.1641	130000	-0.313721	3	4	4.0083	290000	3.20388	1.48429
P70670_NACAM_MOUSE	Naca	220.36	1	1	4.8288	150000	-0.235291	3	4	3.2836	130000	0.955542	1.47776
Q8CIN4_PAK2_MOUSE	Pak2	57.89	6	7	3.7168	720000	1.99997	3	3	3.3938	160000	1.3771	1.47285
P12023_A4_MOUSE	App	86.67	8	11	3.0056	610000	1.5686	6	7	3.0517	120000	0.815021	1.46632
Q8BFR5_EFTU_MOUSE	Tufm	49.48	9	9	2.9352	750000	2.11762	5	5	0	0	0	1.45096
P70271_PDLI4_MOUSE	Pdlim4	35.53	6	8	2.4667	950000	2.90192	0	0	3.4626	240000	2.50127	1.44671
Q3U1J4_DDB1_MOUSE	Ddb1	126.77	6	6	2.9574	310000	0.392151	4	5	0	0	0	1.43135
Q8VCF0_MAVS_MOUSE	Mavs	53.37	6	9	3.5488	940000	2.8627	0	0	3.2893	300000	3.3444	1.42906
Q9EQ06_DHB11_MOUSE	Hsd17b11	32.86	1	1	3.179	86000	-0.486267	2	3	2.5971	220000	2.22023	1.42384
Q9D051_ODPB_MOUSE	Pdhb	38.91	5	5	2.7771	370000	0.627442	6	6	3.2486	85000	0.323198	1.41648
P26369_U2AF2_MOUSE	U2af2	53.48	4	5	3.3188	850000	2.50977	5	5	2.9685	170000	1.51763	1.40586
P63276_RS17_MOUSE	Rps17	15.51	3	3	2.8137	540000	1.2941	3	3	2.7761	190000	1.79867	1.38952
Q8R5A3_AB1IP_MOUSE	Apbb1ip	74.27	5	5	2.649	460000	0.980378	3	4	1.9459	120000	0.815021	1.38789
P19253_RL13A_MOUSE	Rpl13a	23.45	5	6	2.0426	710000	1.96076	2	3	3.5693	86000	0.33725	1.38429
O09061_PSB1_MOUSE	Psmb1	26.36	6	6	2.9205	830000	2.43134	1	1	4.3352	60000	-0.0281042	1.37808
Q6PHZ2_KCC2D_MOUSE	Camk2d	56.33	4	7	3.6393	920000	2.78427	2	2	2.5499	210000	2.07971	1.37318
Q11011_PSA_MOUSE	Npepps	103.26	6	6	2.8998	380000	0.666657	7	7	3.8791	44000	-0.252937	1.36371
P58058_NADK_MOUSE	Nadk	48.57	7	9	2.5509	970000	2.98035	1	1	4.4548	85000	0.323198	1.35766
P68254_1433T_MOUSE	Ywhaq	27.76	4	7	3.7434	820000	2.39212	3	3	2.8179	140000	1.09606	1.35194
P12265_BGLR_MOUSE	Gusb	74.15	6	7	2.7755	620000	1.60782	3	3	2.6175	260000	2.78231	1.35194
Q8BPU7_ELMO1_MOUSE	Elmo1	83.88	4	4	2.7594	190000	-0.0784302	6	6	0	0	0	1.33331
Q792Z1_Q792Z1_MOUSE	Try10	26.2	2	3	2.8292	890000	2.66663	0	0	3.7442	140000	1.09606	1.33233
Q91V41_RAB14_MOUSE	Rab14	23.88	5	6	3.1981	610000	1.5686	3	3	2.8995	100000	0.533979	1.3258
P52503_NDUS6_MOUSE	Ndufs6	13.01	5	8	2.9343	750000	2.11762	2	2	3.0687	150000	1.23658	1.32416
P86048_RL10L_MOUSE	Rpl10l	24.54	7	7	2.8064	570000	1.41174	3	5	3.1961	250000	2.64179	1.3209
P46471_PRS7_MOUSE	Psmc2	48.62	4	4	2.6231	210000	0	6	6	3.1484	120000	0.815021	1.30946
Q9D0R2_SYTC_MOUSE	Tars	83.3	8	9	2.7992	670000	1.8039	4	4	3.3621	220000	2.22023	1.30619
Q9D906_ATG7_MOUSE	Atg7	77.47	5	5	3.4962	310000	0.392151	7	8	3.0014	200000	1.93919	1.30292
Q9Z1R2_BAG6_MOUSE	Bag6	120.96	7	8	2.6127	380000	0.666657	6	6	3.997	130000	0.955542	1.30129
Q9Z0F8_ADA17_MOUSE	Adam17	93	8	9	3.3895	630000	1.64703	3	3	0	0	0	1.2941
P61963_DCAF7_MOUSE	Dcaf7	38.9	6	8	3.3246	870000	2.5882	0	0	2.0554	150000	1.23658	1.28495
P63087_PP1G_MOUSE	Ppp1cc	36.96	1	2	2.8015	550000	1.33331	1	6	2.9618	140000	1.09606	1.27351
Q9CYZ2_TPD54_MOUSE	Tpd52l2	24.03	6	6	2.7986	580000	1.45096	4	4	2.9934	120000	0.815021	1.27024
Q9WV55_VAPA_MOUSE	Vapa	27.84	3	5	3.251	650000	1.72547	2	2	3.5773	58000	-0.0562083	1.26599
Q91Z96_BMP2K_MOUSE	Bmp2k	126.11	7	9	3.2302	870000	2.5882	3	4	2.4498	66000	0.0562083	1.24377
Q922F4_TBB6_MOUSE	Tubb6	50.06	4	6	2.9366	830000	2.43134	2	6	4.5598	49000	-0.182677	1.24198
Q9CQB5_CISD2_MOUSE	Cisd2	15.23	3	5	3.0229	890000	2.66663	1	1	2.7627	280000	3.06335	1.24149
O35598_ADA10_MOUSE	Adam10	83.91	1	1	2.5012	62000	-0.580384	3	6	3.0778	70000	0.112417	1.23266
Q9D1P4_CHRD1_MOUSE	Chordc1	37.33	6	8	2.8834	810000	2.35291	3	4	3.2873	25000	-0.519927	1.23021
P62046_LRCH1_MOUSE	Lrch1	79.03	9	11	3.2862	970000	2.98035	1	1	3.3044	170000	1.51763	1.22939
Q9CXF4_TBC15_MOUSE	Tbc1d15	76.48	5	6	3.3342	450000	0.941163	5	5	2.6661	270000	2.92283	1.21044
Q3TTA7_CBLB_MOUSE	Cblb	109.02	2	2	2.444	82000	-0.501953	5	5	2.4519	22000	-0.562083	1.20913
O35126_ATN1_MOUSE	Atn1	123.65	4	7	2.5991	970000	2.98035	1	1	2.9451	18000	-0.618292	1.20064
Q8BHZ0_FA49A_MOUSE	Fam49a	37.32	7	12	3.0618	980000	3.01956	2	2	3.2368	57000	-0.0702604	1.20015
Q9CQC6_BZW1_MOUSE	Bzw1	48.01	3	4	2.2179	840000	2.47055	1	1	2.8563	260000	2.78231	1.19508
Q3TBD2_HMHA1_MOUSE	Arhgap45	122.83	3	3	2.7008	110000	-0.392151	2	2	3.0486	110000	0.6745	1.18037
Q91WJ8_FUBP1_MOUSE	Fubp1	68.5	7	11	3.1819	640000	1.68625	3	3	3.1982	230000	2.36075	1.18037
P62192_PRS4_MOUSE	0	0	0	0	0	0	0	4	6	5.5097	140000	1.09606	1.17547
P84099_RL19_MOUSE	Rpl19	23.45	1	2	4.3714	530000	1.25488	1	2	2.4078	100000	0.533979	1.16894
P35991_BTK_MOUSE	Btk	76.39	4	6	2.1897	670000	1.8039	4	4	2.7319	220000	2.22023	1.16894
Q5XJY5_COPD_MOUSE	Arcn1	57.19	4	4	2.8883	240000	0.117645	5	5	3.1537	91000	0.40751	1.16453
Q9D8Y0_EFHD2_MOUSE	Efhd2	26.77	4	6	2.8472	700000	1.92154	1	5	2.5574	130000	0.955542	1.16404
Q61171_PRDX2_MOUSE	Prdx2	21.77	4	4	2.4967	560000	1.37253	3	3	2.4535	88000	0.365354	1.16305
P05017_IGF1_MOUSE	Igf1	17.08	2	3	2.9682	710000	1.96076	2	3	3.1683	180000	1.65815	1.1624
P53810_PIPNA_MOUSE	Pitpna	31.87	5	5	3.3768	380000	0.666657	4	5	3.2039	54000	-0.112417	1.13985
P56391_CX6B1_MOUSE	Cox6b1	10.06	4	5	2.7786	820000	2.39212	2	2	2.8325	160000	1.3771	1.13953
Q8BJU0_SGTA_MOUSE	Sgta	34.3	3	4	2.7596	440000	0.901948	3	6	3.1467	48000	-0.196729	1.13691
P16546_SPTN1_MOUSE	Sptan1	284.42	12	13	3.0544	840000	2.47055	3	4	3.0411	190000	1.79867	1.13462
P12970_RL7A_MOUSE	Rpl7a	29.96	2	3	2.5055	330000	0.470581	3	3	2.7742	220000	2.22023	1.12972
P06800_PTPRC_MOUSE	Ptprc	144.51	3	4	3.5246	220000	0.0392151	7	9	3.2268	110000	0.6745	1.12155
Q8K5B2_MCFD2_MOUSE	Mcfd2	16.16	2	3	3.732	610000	1.5686	2	2	2.8977	160000	1.3771	1.11992
Q99LR1_ABD12_MOUSE	Abhd12	45.24	3	4	2.5782	430000	0.862733	3	3	4.4346	270000	2.92283	1.1124
Q8BP92_RCN2_MOUSE	Rcn2	37.25	1	1	3.4757	32000	-0.698029	2	2	3.0176	150000	1.23658	1.10848
O88487_DC1I2_MOUSE	Dync1i2	68.35	4	6	3.3323	460000	0.980378	2	4	2.7397	270000	2.92283	1.1026
B2RXS4_PLXB2_MOUSE	Plxnb2	206.1	1	1	3.2634	27000	-0.717637	7	8	2.8164	100000	0.533979	1.09051
Q9JMA1_UBP14_MOUSE	Usp14	55.97	5	8	3.6936	630000	1.64703	3	3	3.236	140000	1.09606	1.07744
P63325_RS10_MOUSE	Rps10	18.9	2	4	3.2904	480000	1.05881	2	3	2.8032	240000	2.50127	1.07417
O89110_CASP8_MOUSE	Casp8	55.32	3	3	3.3405	120000	-0.352936	6	6	3.4477	140000	1.09606	1.05783
O88811_STAM2_MOUSE	Stam2	57.42	4	5	2.3524	470000	1.01959	4	5	3.7109	84000	0.309146	1.05652
P58389_PTPA_MOUSE	Ptpa	36.69	3	4	2.8289	670000	1.8039	2	2	2.9317	190000	1.79867	1.05619
Q9ES52_SHIP1_MOUSE	Inpp5d	133.46	4	5	3.386	290000	0.313721	4	4	2.3921	83000	0.295094	1.04949
P32020_NLTP_MOUSE	Scp2	59.09	5	6	2.2198	670000	1.8039	2	2	2.9131	130000	0.955542	1.04639
P46460_NSF_MOUSE	Nsf	82.56	7	7	3.2745	500000	1.13724	3	3	4.1269	180000	1.65815	1.04476
O35226_PSMD4_MOUSE	Psmd4	40.68	4	5	3.0989	320000	0.431366	3	3	2.9848	110000	0.6745	1.04312
Q60770_STXB3_MOUSE	Stxbp3	67.9	7	7	2.9067	570000	1.41174	2	2	2.4999	42000	-0.281042	1.03593
Q9DBH5_LMAN2_MOUSE	Lman2	40.4	6	7	3.0351	810000	2.35291	2	2	3.1274	170000	1.51763	1.03332
P63037_DNJA1_MOUSE	Dnaja1	44.84	2	3	3.1091	350000	0.549012	4	5	4.399	77000	0.210781	1.02695
Q8K3J1_NDUS8_MOUSE	Ndufs8	24.02	3	4	3.3299	680000	1.84311	1	1	2.1369	51000	-0.154573	1.02074
P19783_COX41_MOUSE	Cox4i1	19.52	4	6	2.234	770000	2.19605	1	1	2.8394	23000	-0.548031	1.02008
Q61164_CTCF_MOUSE	Ctcf	83.69	9	17	3.0853	870000	2.5882	1	1	3.3173	140000	1.09606	1.01861
Q5SSL4_ABR_MOUSE	Abr	97.61	6	7	2.9143	450000	0.941163	5	5	2.8676	120000	0.815021	1.01534
Q9CWJ9_PUR9_MOUSE	Atic	64.18	8	8	2.9652	520000	1.21567	5	5	3.7659	170000	1.51763	1.01371
Q8BG81_PDIP3_MOUSE	Poldip3	46.1	5	5	3.9099	340000	0.509797	6	6	0	0	0	0.999985
Q8VDW0_DX39A_MOUSE	Ddx39a	49.04	2	3	2.0659	720000	1.99997	0	0	2.961	120000	0.815021	0.995737
P60670_NPL4_MOUSE	Nploc4	67.97	4	5	2.7425	510000	1.17645	3	4	3.526	93000	0.435615	0.982502
O35593_PSDE_MOUSE	Psmd14	34.55	3	4	2.5232	600000	1.52939	1	1	3.2239	120000	0.815021	0.97613
O35375_NRP2_MOUSE	Nrp2	104.56	6	6	3.9017	500000	1.13724	3	3	2.4887	7700	-0.763028	0.971407
O35601_FYB_MOUSE	Fyb	90	5	12	2.7888	900000	2.70584	1	1	2.9888	200000	1.93919	0.969594
Q8VEH3_ARL8A_MOUSE	0	0	0	0	0	0	0	2	3	3.3102	160000	1.3771	0.963058
P36536_SAR1A_MOUSE	Sar1a	22.36	2	4	2.1393	350000	0.549012	1	1	2.9748	210000	2.07971	0.961424
P59108_CPNE2_MOUSE	Cpne2	61	3	3	3.0364	170000	-0.15686	4	5	4.3231	73000	0.154573	0.959627
Q9CWZ7_SNAG_MOUSE	Napg	34.71	7	9	3.7839	660000	1.76468	2	2	2.5986	120000	0.815021	0.956522
O09131_GSTO1_MOUSE	Gsto1	27.48	3	4	2.8141	490000	1.09802	2	3	2.9506	220000	2.22023	0.953254
Q9JHJ0_TMOD3_MOUSE	Tmod3	39.48	2	2	2.3062	130000	-0.313721	6	6	3.0627	130000	0.955542	0.948352
Q924H2_MED15_MOUSE	Med15	87.01	4	5	2.6049	450000	0.941163	3	3	3.0037	110000	0.6745	0.945084
Q8JZL7_RGF1B_MOUSE	Rasgef1b	55.24	4	4	3.5172	520000	1.21567	3	3	0	0	0	0.941163
Q9DCT5_SDF2_MOUSE	Sdf2	23.14	5	8	3.1402	690000	1.88233	0	0	3.6339	140000	1.09606	0.940182
Q61166_MARE1_MOUSE	Mapre1	30	5	6	3.1348	410000	0.784302	2	2	3.5429	81000	0.26699	0.937405
P26883_FKB1A_MOUSE	Fkbp1a	11.92	3	3	3.6068	620000	1.60782	1	2	3.0842	210000	2.07971	0.922209
O88712_CTBP1_MOUSE	Ctbp1	47.71	2	3	2.8243	150000	-0.235291	3	4	0	0	0	0.921555
P20108_PRDX3_MOUSE	Prdx3	28.11	5	5	2.8524	680000	1.84311	0	0	4.4734	140000	1.09606	0.920575
Q9DB34_CHM2A_MOUSE	Chmp2a	25.12	5	5	2.9801	400000	0.745087	2	2	2.7411	160000	1.3771	0.904235
O70145_NCF2_MOUSE	Ncf2	59.45	4	5	2.8936	320000	0.431366	2	2	2.818	190000	1.79867	0.899333
Q8BPY9_FIGL1_MOUSE	0	0	0	0	0	0	0	1	2	2.3853	100000	0.533979	0.894431
Q8VEM8_MPCP_MOUSE	Slc25a3	39.61	4	5	2.0659	530000	1.25488	1	3	3.9984	60000	-0.0281042	0.887896
P11680_PROP_MOUSE	Cfp	50.29	5	13	3.2085	670000	1.8039	1	2	2.4597	46000	-0.224833	0.887569
P10711_TCEA1_MOUSE	Tcea1	33.86	9	11	2.7049	720000	1.99997	1	1	2.3601	85000	0.323198	0.887079
Q99KN2_CIAO1_MOUSE	Ciao1	37.61	6	7	3.0716	580000	1.45096	3	3	2.8577	110000	0.6745	0.886262
Q9DCB8_ISCA2_MOUSE	Isca2	16.71	5	6	3.1446	490000	1.09802	4	4	3.6315	240000	2.50127	0.878092
O08528_HXK2_MOUSE	Hk2	102.47	1	1	3.1682	20000	-0.745087	4	5	2.9849	170000	1.51763	0.876458
Q9EPU0_RENT1_MOUSE	Upf1	123.89	4	4	3.4504	270000	0.235291	7	8	2.9756	33000	-0.40751	0.87466
O08784_TCOF_MOUSE	Tcof1	134.92	8	11	3.2566	760000	2.15683	1	1	2.8053	120000	0.815021	0.858484
P62331_ARF6_MOUSE	Arf6	20.07	4	5	2.8536	440000	0.901948	2	2	4.9289	49000	-0.182677	0.849824
P62075_TIM13_MOUSE	Timm13	10.45	3	6	3.3477	690000	1.88233	1	1	0	0	0	0.843125
Q62093_SRSF2_MOUSE	Srsf2	25.46	1	2	4.3393	640000	1.68625	0	0	3.8617	140000	1.09606	0.842145
P39054_DYN2_MOUSE	Dnm2	98.08	7	7	3.3895	360000	0.588227	5	5	3.1386	56000	-0.0843125	0.840184
P26043_RADI_MOUSE	Rdx	68.5	2	2	3.1038	660000	1.76468	4	4	2.5452	44000	-0.252937	0.834302
Q8C0I1_ADAS_MOUSE	Agps	71.64	5	6	2.7733	700000	1.92154	3	3	2.0868	13000	-0.688552	0.832177
Q99N85_RT18A_MOUSE	Mrps18a	22.31	3	4	2.4436	810000	2.35291	1	1	3.3764	150000	1.23658	0.814367
Q8VDQ8_SIR2_MOUSE	Sirt2	43.23	4	5	3.1083	310000	0.392151	4	4	2.9962	130000	0.955542	0.811099
Q60930_VDAC2_MOUSE	Vdac2	31.71	4	4	2.6812	380000	0.666657	2	2	3.8494	36000	-0.365354	0.797701
Q6P5F9_XPO1_MOUSE	Xpo1	123.01	7	7	3.4084	710000	1.96076	3	3	1.9942	210000	2.07971	0.79476
P26954_IL3B2_MOUSE	Csf2rb2	97.13	2	2	2.7193	85000	-0.490189	5	6	2.6619	110000	0.6745	0.788224
Q91YQ5_RPN1_MOUSE	Rpn1	68.49	5	5	3.1461	440000	0.901948	4	4	3.8082	160000	1.3771	0.78659
O54988_SLK_MOUSE	Slk	141.37	7	7	3.2808	260000	0.196076	6	8	0	0	0	0.784302
Q9Z0J7_GDF15_MOUSE	Gdf15	33.2	4	7	2.8617	610000	1.5686	0	0	0	0	0	0.784302
Q3TJZ6_FA98A_MOUSE	Fam98a	55.02	3	5	3.3199	610000	1.5686	0	0	3.2104	28000	-0.477771	0.780708
Q8C570_RAE1L_MOUSE	Rae1	40.94	7	8	3.8594	730000	2.03919	1	1	3.1853	150000	1.23658	0.775152
P32921_SYWC_MOUSE	Wars	54.32	2	3	3.2546	290000	0.313721	4	4	2.543	110000	0.6745	0.768616
O55131_SEPT7_MOUSE	2021-09-07	50.52	9	9	2.6313	430000	0.862733	2	5	2.8367	94000	0.449667	0.754237
P70398_USP9X_MOUSE	Usp9x	290.53	8	12	2.9204	480000	1.05881	5	5	3.1902	130000	0.955542	0.752277
P35293_RAB18_MOUSE	Rab18	23.02	2	3	2.6359	350000	0.549012	4	5	3.8422	150000	1.23658	0.735937
Q9R0E2_PLOD1_MOUSE	Plod1	83.54	4	4	3.1216	270000	0.235291	4	5	0	0	0	0.72548
Q99LI5_ZN281_MOUSE	Znf281	96.62	8	11	2.8769	580000	1.45096	0	0	3.3643	81000	0.26699	0.721722
P15379_CD44_MOUSE	Cd44	85.56	3	5	3.1747	510000	1.17645	1	1	2.0501	170000	1.51763	0.719597
Q3TWW8_SRSF6_MOUSE	Srsf6	39	2	2	2.9615	190000	-0.0784302	3	4	3.3538	35000	-0.379406	0.712245
P25799_NFKB1_MOUSE	Nfkb1	105.55	10	12	3.1418	670000	1.8039	2	3	2.6866	54000	-0.112417	0.708486
Q61699_HS105_MOUSE	Hsph1	96.35	3	4	3.4087	600000	1.52939	2	3	2.9729	120000	0.815021	0.701624
P52332_JAK1_MOUSE	Jak1	133.28	5	5	2.9662	360000	0.588227	3	3	3.6365	120000	0.815021	0.701624
Q9QZ06_TOLIP_MOUSE	Tollip	30.32	3	4	3.4018	360000	0.588227	3	3	3.0511	170000	1.51763	0.69999
A2ADY9_DDI2_MOUSE	Ddi2	44.56	4	5	3.0694	180000	-0.117645	4	5	3.5301	61000	-0.0140521	0.698846
P53026_RL10A_MOUSE	Rpl10a	24.9	3	5	2.5357	570000	1.41174	1	1	2.8625	35000	-0.379406	0.692637
Q9D662_SC23B_MOUSE	Sec23b	86.38	5	6	2.5712	660000	1.76468	1	1	3.333	180000	1.65815	0.69182
Q9R257_HEBP1_MOUSE	Hebp1	21.05	2	2	3.3355	140000	-0.274506	4	6	2.6204	54000	-0.112417	0.688879
Q9ES00_UBE4B_MOUSE	Ube4b	133.23	3	3	3.0455	590000	1.49017	3	3	2.5143	65000	0.0421562	0.687735
Q8R016_BLMH_MOUSE	Blmh	52.48	6	6	3.4134	550000	1.33331	2	2	3.4933	140000	1.09606	0.685284
O54774_AP3D1_MOUSE	Ap3d1	135	6	7	3.267	280000	0.274506	8	8	3.5902	140000	1.09606	0.685284
O70318_E41L2_MOUSE	Epb41l2	109.87	6	6	2.6718	280000	0.274506	4	6	2.5779	140000	1.09606	0.685284
P11352_GPX1_MOUSE	Gpx1	22.32	4	4	2.7531	280000	0.274506	4	4	2.8298	180000	1.65815	0.672212
Q6VN19_RBP10_MOUSE	Ranbp10	67.15	2	2	3.2188	130000	-0.313721	4	7	3.6704	190000	1.79867	0.664043
P54729_NUB1_MOUSE	Nub1	70.26	3	3	3.188	90000	-0.470581	5	6	3.0528	150000	1.23658	0.657507
P40336_VP26A_MOUSE	Vps26a	38.09	3	3	2.8454	230000	0.0784302	2	2	3.1493	170000	1.51763	0.641167
Q6A068_CDC5L_MOUSE	Cdc5l	92.13	3	4	3.8218	150000	-0.235291	8	8	2.2203	170000	1.51763	0.641167
P54227_STMN1_MOUSE	Stmn1	17.26	2	2	2.3071	150000	-0.235291	2	3	4.1067	130000	0.955542	0.634631
P57746_VATD_MOUSE	Atp6v1d	28.35	2	3	3.7398	290000	0.313721	2	2	2.9646	150000	1.23658	0.618292
Q9JJ28_FLII_MOUSE	Flii	144.71	5	5	3.3487	210000	0	6	7	2.4098	140000	1.09606	0.606854
Q02819_NUCB1_MOUSE	Nucb1	53.38	3	3	3.158	240000	0.117645	3	7	3.6954	75000	0.182677	0.601135
O08915_AIP_MOUSE	Aip	37.58	7	8	2.629	470000	1.01959	1	1	4.3228	58000	-0.0562083	0.599338
Q8BKE6_CP20A_MOUSE	Cyp20a1	52.12	6	6	3.0901	530000	1.25488	1	1	2.9489	130000	0.955542	0.595416
O35381_AN32A_MOUSE	Anp32a	28.52	2	2	4.2623	270000	0.235291	2	3	0	0	0	0.588227
P62141_PP1B_MOUSE	Ppp1cb	37.16	2	2	2.8005	510000	1.17645	0	0	3.4137	61000	-0.0140521	0.581201
O35215_DOPD_MOUSE	Ddt	13.07	2	3	3.9291	510000	1.17645	1	1	4.6166	21000	-0.576135	0.574665
O70378_EMC8_MOUSE	Emc8	23.33	5	7	3.3643	650000	1.72547	1	1	3.2004	99000	0.519927	0.573684
Q9D6T0_NOSIP_MOUSE	Nosip	33.19	6	6	3.1949	370000	0.627442	2	2	2.4149	110000	0.6745	0.572541
Q9QZM0_UBQL2_MOUSE	Ubqln2	67.31	2	3	3.2193	330000	0.470581	3	4	3.4904	110000	0.6745	0.572541
Q5FWK3_RHG01_MOUSE	Arhgap1	50.38	2	3	3.2182	330000	0.470581	2	2	2.8081	140000	1.09606	0.567639
Q62261_SPTB2_MOUSE	Sptbn1	274.05	5	5	3.5321	220000	0.0392151	6	8	3.8357	180000	1.65815	0.564371
P53994_RAB2A_MOUSE	Rab2a	23.53	1	1	3.9667	75000	-0.529404	4	4	3.8918	150000	1.23658	0.559469
P62960_YBOX1_MOUSE	Ybx1	35.71	4	6	3.3641	180000	-0.117645	3	4	3.0656	130000	0.955542	0.556201
Q61249_IGBP1_MOUSE	Igbp1	38.95	4	4	2.5614	250000	0.15686	4	4	3.9826	160000	1.3771	0.551299
O88746_TOM1_MOUSE	Tom1	54.29	3	3	3.4296	140000	-0.274506	4	5	3.22	40000	-0.309146	0.551299
P70333_HNRH2_MOUSE	Hnrnph2	49.25	2	4	2.8159	570000	1.41174	1	1	2.9474	140000	1.09606	0.548031
Q8K4I3_ARHG6_MOUSE	0	0	0	0	0	0	0	4	4	4.5547	59000	-0.0421562	0.547541
P70122_SBDS_MOUSE	Sbds	28.76	5	7	3.1251	500000	1.13724	1	1	2.5292	70000	0.112417	0.546397
P29452_CASP1_MOUSE	Casp1	45.61	6	6	2.3182	460000	0.980378	2	2	2.734	150000	1.23658	0.539861
Q8BG07_PLD4_MOUSE	Pld4	56.12	2	2	2.7723	170000	-0.15686	2	2	2.7286	160000	1.3771	0.531692
O55023_IMPA1_MOUSE	Impa1	30.42	2	2	2.2286	130000	-0.313721	2	3	0	0	0	0.529404
Q9JII5_DAZP1_MOUSE	Dazap1	43.19	3	5	3.2109	480000	1.05881	0	0	0	0	0	0.529404
Q6ZWV7_RL35_MOUSE	Rpl35	14.54	2	3	2.2619	480000	1.05881	0	0	4.0353	73000	0.154573	0.52826
Q60749_KHDR1_MOUSE	Khdrbs1	48.34	3	3	2.2774	440000	0.901948	1	1	3.6852	100000	0.533979	0.521888
Q9CQI3_GMFB_MOUSE	Gmfb	16.71	2	3	3.3194	340000	0.509797	2	2	3.4446	72000	0.140521	0.521234
Q8BHJ9_SLU7_MOUSE	Slu7	68.04	5	7	2.5254	440000	0.901948	3	4	2.5814	16000	-0.646396	0.519927
Q8QZT1_THIL_MOUSE	Acat1	44.79	7	9	3.4393	640000	1.68625	1	1	3.8338	21000	-0.576135	0.515842
Q8CFA1_IRAK2_MOUSE	Irak2	69	6	6	3.221	620000	1.60782	1	1	2.4029	46000	-0.224833	0.515025
Q8BLN5_ERG7_MOUSE	Lss	83.09	7	9	2.0621	530000	1.25488	2	2	2.3294	29000	-0.463719	0.513228
Q09XV5_CHD8_MOUSE	Chd8	290.67	3	4	3.2593	590000	1.49017	2	3	3.7111	160000	1.3771	0.512084
P51125_ICAL_MOUSE	Cast	84.87	3	4	2.836	120000	-0.352936	4	5	3.4824	150000	1.23658	0.500646
O89051_ITM2B_MOUSE	Itm2b	30.24	3	3	2.9528	150000	-0.235291	3	3	2.396	83000	0.295094	0.500483
F8VPN4_F8VPN4_MOUSE	Agl	174.18	5	6	2.8742	390000	0.705872	3	4	3.0907	130000	0.955542	0.497378
Q8VDJ3_VIGLN_MOUSE	Hdlbp	141.66	6	6	3.8781	220000	0.0392151	5	5	2.4738	32000	-0.421563	0.495091
P84091_AP2M1_MOUSE	Ap2m1	49.62	4	5	2.5317	570000	1.41174	2	2	2.6943	110000	0.6745	0.49411
Q9ES74_NEK7_MOUSE	Nek7	34.51	4	4	2.5247	290000	0.313721	2	3	2.7243	81000	0.26699	0.486431
P47791_GSHR_MOUSE	Gsr	53.63	4	5	2.4922	390000	0.705872	3	3	3.5219	100000	0.533979	0.482673
Q9ES28_ARHG7_MOUSE	Arhgef7	97	7	7	2.8023	320000	0.431366	3	3	2.9462	150000	1.23658	0.481039
P62334_PRS10_MOUSE	Psmc6	44.15	2	2	3.7468	140000	-0.274506	2	3	3.45	110000	0.6745	0.474503
Q3UEB3_PUF60_MOUSE	Puf60	60.21	4	5	3.2234	280000	0.274506	4	4	3.3003	82000	0.281042	0.473849
Q9WV02_RBMX_MOUSE	Rbmx	42.28	3	4	3.3493	380000	0.666657	1	1	0	0	0	0.470581
P83870_PHF5A_MOUSE	Phf5a	12.4	3	4	3.8778	450000	0.941163	0	0	2.5759	98000	0.505875	0.468621
Q9CQ60_6PGL_MOUSE	Pgls	27.24	2	2	3.0943	320000	0.431366	3	3	3.3072	95000	0.463719	0.46715
P57776_EF1D_MOUSE	Eef1d	31.27	3	4	3.6893	330000	0.470581	3	4	2.8228	160000	1.3771	0.463065
Q9Z2N8_ACL6A_MOUSE	Actl6a	47.42	2	2	2.3251	95000	-0.450974	3	3	2.6533	69000	0.0983646	0.460941
P42567_EPS15_MOUSE	Eps15	98.41	3	3	2.8237	420000	0.823517	6	6	3.2652	110000	0.6745	0.454895
P31254_UBA1Y_MOUSE	Uba1y	117.96	2	2	2.3556	270000	0.235291	2	2	3.4855	40000	-0.309146	0.453261
Q91YR9_PTGR1_MOUSE	Ptgr1	35.54	5	6	2.8652	520000	1.21567	1	1	4.0679	73000	0.154573	0.44983
Q6NWW9_FND3B_MOUSE	Fndc3b	132.68	6	6	3.082	400000	0.745087	2	2	2.8565	98000	0.505875	0.449013
Q6PFD9_NUP98_MOUSE	Nup98	197.12	8	8	2.6848	310000	0.392151	4	4	2.4299	170000	1.51763	0.449013
P54818_GALC_MOUSE	Galc	77.21	1	1	3.5199	52000	-0.619599	2	2	2.9667	100000	0.533979	0.443458
Q8R151_ZNFX1_MOUSE	Znfx1	218.69	6	6	3.1507	300000	0.352936	6	6	1.9668	110000	0.6745	0.435288
Q9CX56_PSMD8_MOUSE	Psmd8	39.9	2	3	1.8985	260000	0.196076	2	2	3.3262	98000	0.505875	0.429406
Q99K28_ARFG2_MOUSE	Arfgap2	56.56	5	5	2.9902	300000	0.352936	3	4	3.827	80000	0.252937	0.420582
Q9DCL9_PUR6_MOUSE	Paics	46.98	6	7	2.9848	360000	0.588227	2	2	4.802	130000	0.955542	0.418948
Q99KJ8_DCTN2_MOUSE	Dctn2	44.09	3	3	3.8216	180000	-0.117645	3	3	3.0735	63000	0.0140521	0.418785
P34022_RANG_MOUSE	Ranbp1	23.58	3	3	3.1866	420000	0.823517	1	1	2.4337	21000	-0.576135	0.417804
Q8R0F3_SUMF1_MOUSE	Sumf1	40.63	3	6	2.9034	570000	1.41174	2	2	2.7405	74000	0.168625	0.417641
Q9D6R2_IDH3A_MOUSE	Idh3a	39.61	4	5	2.6633	380000	0.666657	3	3	3.2199	48000	-0.196729	0.411432
Q9CQ65_MTAP_MOUSE	Mtap	31.04	5	5	2.7032	470000	1.01959	2	2	2.9227	140000	1.09606	0.410778
P70248_MYO1F_MOUSE	Myo1f	125.87	3	4	2.8855	140000	-0.274506	3	4	2.3487	120000	0.815021	0.40751
Q9Z2E1_MBD2_MOUSE	0	0	0	0	0	0	0	1	2	3.0924	100000	0.533979	0.404242
Q91VH2_SNX9_MOUSE	Snx9	66.5	5	5	3.0383	280000	0.274506	2	2	3.7325	100000	0.533979	0.404242
Q64281_LIRB4_MOUSE	Lilrb4	37.52	2	4	2.653	280000	0.274506	2	2	3.3203	99000	0.519927	0.397216
Q9CSN1_SNW1_MOUSE	Snw1	61.44	4	4	2.8587	280000	0.274506	2	2	0	0	0	0.392151
Q9JK81_MYG1_MOUSE	Myg1	42.7	5	6	3.0587	410000	0.784302	0	0	2.327	81000	0.26699	0.388393
Q9JIK5_DDX21_MOUSE	Ddx21	93.49	7	7	2.5038	340000	0.509797	2	2	3.6766	91000	0.40751	0.380223
Q9CY58_PAIRB_MOUSE	Serbp1	44.69	2	8	2.7492	300000	0.352936	2	2	2.8982	49000	-0.182677	0.379243
Q8BYC6_TAOK3_MOUSE	Taok3	105.27	6	7	3.2829	450000	0.941163	2	2	2.9945	110000	0.6745	0.376465
Q9R190_MTA2_MOUSE	Mta2	74.98	4	4	2.5149	230000	0.0784302	3	3	0	0	0	0.372544
Q922G2_FA76A_MOUSE	Fam76a	35.07	4	4	2.8842	400000	0.745087	0	0	3.1439	140000	1.09606	0.371563
Q61210_ARHG1_MOUSE	Arhgef1	102.74	3	4	2.3273	120000	-0.352936	6	6	4.2508	140000	1.09606	0.371563
Q62393_TPD52_MOUSE	Tpd52	24.3	2	2	3.0473	120000	-0.352936	2	2	2.6194	98000	0.505875	0.370583
Q8C0P5_COR2A_MOUSE	Coro2a	59.54	4	4	2.9837	270000	0.235291	4	5	3.0447	150000	1.23658	0.369276
Q9WUN2_TBK1_MOUSE	Tbk1	83.37	1	2	3.9625	83000	-0.498032	3	4	4.5147	14000	-0.6745	0.368622
Q9D1E6_TBCB_MOUSE	Tbcb	27.37	3	5	2.1631	570000	1.41174	1	1	3.5316	120000	0.815021	0.368295
Q9CQL7_MOFA1_MOUSE	Mrfap1	14.19	1	1	4.2374	190000	-0.0784302	1	1	2.7921	75000	0.182677	0.365844
Q68FH4_GALK2_MOUSE	Galk2	50.47	3	4	2.4811	350000	0.549012	2	2	3.5542	100000	0.533979	0.365027
Q9Z0P5_TWF2_MOUSE	Twf2	39.45	3	4	3.8155	260000	0.196076	3	3	3.9386	51000	-0.154573	0.35408
P47740_AL3A2_MOUSE	Aldh3a2	53.94	5	6	2.5795	430000	0.862733	1	1	0	0	0	0.352936
Q5DU09_ZN652_MOUSE	Znf652	69.4	4	6	2.3436	390000	0.705872	0	0	0	0	0	0.352936
Q9JJI8_RL38_MOUSE	Rpl38	8.2	2	3	2.9442	390000	0.705872	0	0	0	0	0	0.352936
Q9WTZ1_RBX2_MOUSE	Rnf7	12.7	1	2	4.1183	390000	0.705872	0	0	2.6786	140000	1.09606	0.351956
Q9WUP7_UCHL5_MOUSE	Uchl5	37.59	4	4	3.1627	110000	-0.392151	3	3	3.4115	140000	1.09606	0.351956
P27601_GNA13_MOUSE	Gna13	44.03	2	2	3.0225	110000	-0.392151	3	3	2.0367	17000	-0.632344	0.350485
P97471_SMAD4_MOUSE	Smad4	60.3	2	4	2.2509	550000	1.33331	1	1	2.9141	81000	0.26699	0.349178
Q9QYJ3_DNJB1_MOUSE	Dnajb1	38.14	2	3	2.6311	320000	0.431366	4	4	2.7322	130000	0.955542	0.340518
Q3UND0_SKAP2_MOUSE	Skap2	40.69	1	1	3.3056	140000	-0.274506	4	4	2.4173	60000	-0.0281042	0.338884
Q8VCT3_AMPB_MOUSE	Rnpep	72.37	5	7	3.0898	390000	0.705872	2	2	2.6687	110000	0.6745	0.33725
O08810_U5S1_MOUSE	0	0	0	0	0	0	0	5	5	3.0503	15000	-0.660448	0.336433
P51660_DHB4_MOUSE	Hsd17b4	79.43	5	5	2.7722	550000	1.33331	2	2	3.2971	54000	-0.112417	0.335943
Q9D8Y7_TP8L2_MOUSE	Tnfaip8l2	20.6	1	3	3.261	410000	0.784302	2	2	2.2396	40000	-0.309146	0.335616
P70168_IMB1_MOUSE	Kpnb1	97.12	5	6	2.866	460000	0.980378	3	4	0	0	0	0.333328
Q9WTJ4_FIZ1_MOUSE	Fiz1	52.65	3	6	3.3608	380000	0.666657	0	0	0	0	0	0.333328
Q8VDK1_NIT1_MOUSE	Nit1	35.68	3	4	2.9411	380000	0.666657	0	0	3.4076	140000	1.09606	0.332348
P18654_KS6A3_MOUSE	Rps6ka3	83.64	2	2	3.0936	100000	-0.431366	3	3	2.4764	120000	0.815021	0.32908
Q8CDG3_VCIP1_MOUSE	Vcpip1	134.42	4	4	3.6581	170000	-0.15686	2	2	2.8283	30000	-0.449667	0.324178
P27546_MAP4_MOUSE	Map4	117.36	10	10	2.884	490000	1.09802	1	1	3.5845	43000	-0.26699	0.317479
Q9QXD8_LIMD1_MOUSE	Limd1	71.38	8	10	3.3738	440000	0.901948	3	3	3.0657	82000	0.281042	0.316989
P05201_AATC_MOUSE	Got1	46.22	3	4	2.2551	300000	0.352936	2	2	0	0	0	0.313721
Q9CQR6_PPP6_MOUSE	Ppp6c	35.14	4	5	3.0082	370000	0.627442	0	0	3.0652	17000	-0.632344	0.31127
Q5SUF2_LC7L3_MOUSE	Luc7l3	51.42	5	6	3.511	530000	1.25488	1	1	2.786	120000	0.815021	0.309473
A2AJ72_A2AJ72_MOUSE	Fubp3	61.41	4	4	3.6439	160000	-0.196076	3	4	2.931	61000	-0.0140521	0.306695
Q61093_CY24B_MOUSE	Cybb	65.26	5	5	3.1458	370000	0.627442	2	2	3.4886	110000	0.6745	0.298035
Q3U7R1_ESYT1_MOUSE	Esyt1	121.48	3	4	2.6315	190000	-0.0784302	5	5	4.0527	96000	0.477771	0.297708
P61028_RAB8B_MOUSE	Rab8b	23.59	2	3	2.9831	240000	0.117645	1	1	3.518	79000	0.238885	0.295911
P59808_SASH1_MOUSE	Sash1	135.51	8	9	2.916	300000	0.352936	4	4	3.1807	65000	0.0421562	0.295584
Q3UKJ7_SMU1_MOUSE	Smu1	57.51	6	6	2.6998	350000	0.549012	2	2	4.095	62000	0	0.294113
Q9Z0E6_GBP2_MOUSE	Gbp2	66.7	4	5	3.6265	360000	0.588227	2	2	3.6421	48000	-0.196729	0.293787
Q921M7_FA49B_MOUSE	Fam49b	36.75	2	2	3.4264	410000	0.784302	2	2	3.1597	67000	0.0702604	0.290028
Q8BT60_CPNE3_MOUSE	Cpne3	59.55	3	5	3.4711	340000	0.509797	4	5	3.2043	78000	0.224833	0.288885
Q5SVQ0_KAT7_MOUSE	Kat7	70.6	5	6	2.8847	300000	0.352936	3	4	4.0728	100000	0.533979	0.286597
Q9Z1Z2_STRAP_MOUSE	Strap	38.42	3	3	4.2562	220000	0.0392151	3	4	4.1707	33000	-0.40751	0.286434
P61750_ARF4_MOUSE	Arf4	20.38	2	5	2.397	460000	0.980378	1	1	3.601	94000	0.449667	0.283656
P97484_LIRB3_MOUSE	Lilrb3	93	5	5	3.5609	240000	0.117645	3	3	2.6581	150000	1.23658	0.283002
Q9QZQ8_H2AY_MOUSE	H2afy	39.71	1	1	3.5272	39000	-0.670578	3	4	3.4677	110000	0.6745	0.278427
Q6P1B1_XPP1_MOUSE	Xpnpep1	69.55	3	3	2.6583	180000	-0.117645	4	4	3.3644	73000	0.154573	0.273362
Q504P2_CL12A_MOUSE	Clec12a	30.74	2	3	2.8943	310000	0.392151	2	2	3.3289	120000	0.815021	0.270258
O09044_SNP23_MOUSE	Snap23	23.25	4	4	3.1565	140000	-0.274506	4	5	2.4732	61000	-0.0140521	0.26748
Q9QWR8_NAGAB_MOUSE	Naga	47.2	4	5	2.5711	350000	0.549012	3	3	3.2941	100000	0.533979	0.26699
P63321_RALA_MOUSE	0	0	0	0	0	0	0	2	2	4.1242	86000	0.33725	0.266663
Q9Z1N5_DX39B_MOUSE	Ddx39b	49	3	4	2.6453	260000	0.196076	1	1	2.791	86000	0.33725	0.266663
O54984_ASNA_MOUSE	Asna1	38.8	2	3	2.5545	260000	0.196076	2	2	3.7572	72000	0.140521	0.266336
Q62422_OSTF1_MOUSE	Ostf1	23.77	3	3	3.1647	310000	0.392151	1	1	2.2589	42000	-0.281042	0.25163
Q9D172_ES1_MOUSE	D10Jhu81e	28.07	3	3	2.8429	410000	0.784302	1	1	4.3193	140000	1.09606	0.248036
Q9CR57_RL14_MOUSE	Rpl14	23.55	1	1	3.0825	57000	-0.599991	1	1	2.2402	58000	-0.0562083	0.246402
P70362_UFD1_MOUSE	Ufd1	34.46	4	5	2.7518	350000	0.549012	2	2	2.8051	49000	-0.182677	0.24199
Q99JY0_ECHB_MOUSE	Hadhb	51.35	5	5	2.2853	380000	0.666657	2	2	2.3742	99000	0.519927	0.240356
Q9CQM9_GLRX3_MOUSE	Glrx3	37.75	3	3	3.5192	200000	-0.0392151	2	2	2.6869	96000	0.477771	0.238885
Q9Z1T1_AP3B1_MOUSE	0	0	0	0	0	0	0	4	4	2.9233	58000	-0.0562083	0.226794
Q8C7R4_UBA6_MOUSE	Uba6	117.89	7	7	2.8953	340000	0.509797	4	4	3.7135	32000	-0.421563	0.220585
Q9R1P4_PSA1_MOUSE	Psma1	29.53	6	7	2.1811	430000	0.862733	1	1	0	0	0	0.215683
Q9D1M4_MCA3_MOUSE	Eef1e1	19.85	2	2	2.8977	320000	0.431366	0	0	0	0	0	0.215683
Q9WUM5_SUCA_MOUSE	Suclg1	36.13	2	2	2.5456	320000	0.431366	0	0	0	0	0	0.215683
Q9ET26_RN114_MOUSE	Rnf114	25.73	1	2	2.2611	320000	0.431366	0	0	2.2399	55000	-0.0983646	0.205716
Q8CBY8_DCTN4_MOUSE	Dctn4	53.02	3	4	2.8517	340000	0.509797	1	2	3.3859	80000	0.252937	0.204899
Q6P8X1_SNX6_MOUSE	Snx6	46.62	4	4	2.5476	250000	0.15686	2	2	3.107	13000	-0.688552	0.204736
P49138_MAPK2_MOUSE	Mapkapk2	44.02	6	8	3.0733	490000	1.09802	1	1	2.1046	52000	-0.140521	0.204245
Q9EPQ7_STAR5_MOUSE	Stard5	23.91	3	4	2.9721	350000	0.549012	2	2	4.2583	99000	0.519927	0.201141
Q3UZ39_LRRF1_MOUSE	Lrrfip1	79.2	4	6	4.042	180000	-0.117645	3	3	4.7126	32000	-0.421563	0.200977
P84089_ERH_MOUSE	Erh	12.25	2	4	3.4953	420000	0.823517	1	1	4.1839	110000	0.6745	0.199997
Q62192_CD180_MOUSE	Cd180	74.26	1	2	4.0946	140000	-0.274506	4	4	2.822	93000	0.435615	0.1982
Q8JZQ9_EIF3B_MOUSE	Eif3b	91.31	3	4	2.5428	200000	-0.0392151	3	3	3.5346	51000	-0.154573	0.197219
P45377_ALD2_MOUSE	Akr1b8	36.1	4	4	3.278	350000	0.549012	1	2	3.4844	90000	0.393458	0.196729
Q9DC51_GNAI3_MOUSE	Gnai3	40.51	2	2	3.4379	210000	0	2	3	2.8057	47000	-0.210781	0.188723
Q9ERU9_RBP2_MOUSE	Ranbp2	340.91	8	8	3.2421	360000	0.588227	4	4	3.8951	86000	0.33725	0.188233
Q9D819_IPYR_MOUSE	Ppa1	32.65	3	3	3.4846	220000	0.0392151	3	3	3.1906	72000	0.140521	0.187906
Q60715_P4HA1_MOUSE	P4ha1	60.87	3	4	3.144	270000	0.235291	4	4	3.5766	27000	-0.491823	0.185455
Q91YR1_TWF1_MOUSE	Twf1	40.05	5	6	3.5925	430000	0.862733	2	2	2.9026	110000	0.6745	0.18039
G5E870_TRIPC_MOUSE	Trip12	223.99	3	3	3.1243	130000	-0.313721	5	5	3.4208	40000	-0.309146	0.178756
Q9ESX4_NO40_MOUSE	Zcchc17	27.45	3	4	2.8593	380000	0.666657	1	1	0	0	0	0.176468
Q9QWV9_CCNT1_MOUSE	Ccnt1	80.55	4	5	3.5631	300000	0.352936	0	0	3.1867	48000	-0.196729	0.176141
P60762_MO4L1_MOUSE	Morf4l1	41.47	5	7	3.0751	350000	0.549012	2	2	2.2813	61000	-0.0140521	0.169442
Q7TMQ7_WDR91_MOUSE	Wdr91	83.37	7	7	2.8829	300000	0.352936	1	1	3.4556	100000	0.533979	0.168952
P68373_TBA1C_MOUSE	Tuba1c	49.88	3	3	4.3465	160000	-0.196076	2	2	3.4965	72000	0.140521	0.168298
Q921E2_RAB31_MOUSE	Rab31	21.32	3	3	3.0147	260000	0.196076	2	2	4.2617	130000	0.955542	0.160128
P28650_PURA1_MOUSE	Adssl1	50.22	1	1	3.9906	48000	-0.635285	3	3	2.654	54000	-0.112417	0.159475
Q9QVP9_FAK2_MOUSE	Ptk2b	115.72	4	5	2.6411	320000	0.431366	3	3	0	0	0	0.15686
P35821_PTN1_MOUSE	Ptpn1	49.56	4	5	3.0433	290000	0.313721	0	0	0	0	0	0.15686
Q8CBW3_ABI1_MOUSE	Abi1	52.26	3	3	3.892	290000	0.313721	0	0	0	0	0	0.15686
Q05144_RAC2_MOUSE	Rac2	21.43	2	3	1.9768	290000	0.313721	0	0	3.6097	84000	0.309146	0.154573
Q9D1K2_VATF_MOUSE	Atp6v1f	13.36	2	2	2.2508	210000	0	1	1	3.681	50000	-0.168625	0.150978
P27046_MA2A1_MOUSE	Man2a1	131.55	4	4	2.8517	330000	0.470581	2	2	3.7321	58000	-0.0562083	0.148364
Q9WUM3_COR1B_MOUSE	Coro1b	53.88	4	5	3.2664	300000	0.352936	2	2	3.6977	94000	0.449667	0.146403
P51569_AGAL_MOUSE	Gla	47.61	4	4	3.5164	170000	-0.15686	2	2	3.2507	63000	0.0140521	0.144279
P82343_RENBP_MOUSE	Renbp	49.74	5	5	2.4607	280000	0.274506	1	1	3.5903	32000	-0.421563	0.142155
Q7TQK5_CCD93_MOUSE	Ccdc93	72.56	4	5	2.3599	390000	0.705872	2	2	3.2545	110000	0.6745	0.141174
Q9QZE5_COPG1_MOUSE	Copg1	97.45	2	2	3.181	110000	-0.392151	3	3	3.5213	120000	0.815021	0.138887
Q61768_KINH_MOUSE	Kif5b	109.48	2	3	4.5341	73000	-0.537247	5	5	2.8375	59000	-0.0421562	0.135782
P04202_TGFB1_MOUSE	Tgfb1	44.28	2	3	3.3255	290000	0.313721	3	3	3.4449	98000	0.505875	0.135292
Q6NZJ6_IF4G1_MOUSE	Eif4g1	175.97	3	3	3.448	150000	-0.235291	3	3	2.5575	120000	0.815021	0.134965
P25976_UBF1_MOUSE	Ubtf	89.45	1	1	2.6562	71000	-0.54509	1	2	3.513	70000	0.112417	0.134639
Q9D7S9_CHMP5_MOUSE	Chmp5	24.56	1	2	3.3026	250000	0.15686	3	3	3.1957	81000	0.26699	0.133495
P28474_ADHX_MOUSE	Adh5	39.52	3	3	3.5558	210000	0	2	2	2.9266	81000	0.26699	0.133495
Q9DBR7_MYPT1_MOUSE	0	0	0	0	0	0	0	4	4	3.3383	100000	0.533979	0.129737
O55029_COPB2_MOUSE	Copb2	102.38	3	3	2.2425	140000	-0.274506	3	5	3.0991	7900	-0.760218	0.129688
P62869_ELOB_MOUSE	Elob	13.16	3	4	2.5834	470000	1.01959	1	1	2.037	16000	-0.646396	0.127776
P60521_GBRL2_MOUSE	Gabarapl2	13.66	2	3	2.5033	440000	0.901948	1	1	2.5056	91000	0.40751	0.125325
O70435_PSA3_MOUSE	Psma3	28.39	1	1	3.0824	170000	-0.15686	1	1	4.7606	23000	-0.548031	0.118136
Q9JIA7_SPHK2_MOUSE	Sphk2	65.58	6	7	3.513	410000	0.784302	1	1	2.1657	34000	-0.393458	0.116992
Q64674_SPEE_MOUSE	Srm	33.97	4	4	2.3097	370000	0.627442	1	1	2.7473	22000	-0.562083	0.111109
P30999_CTND1_MOUSE	Ctnnd1	104.86	5	6	2.7249	410000	0.784302	1	1	4.6557	35000	-0.379406	0.10441
Q9Z108_STAU1_MOUSE	Stau1	53.89	5	5	3.4034	360000	0.588227	1	1	3.454	110000	0.6745	0.10392
Q9Z0N1_IF2G_MOUSE	Eif2s3x	51.03	1	1	4.2027	91000	-0.46666	2	2	3.5338	110000	0.6745	0.101959
P17439_GLCM_MOUSE	Gba	57.59	2	2	2.9968	90000	-0.470581	2	2	1.9376	76000	0.196729	0.0983646
Q99P31_HPBP1_MOUSE	Hspbp1	39.14	4	4	2.5063	210000	0	1	2	3.4488	48000	-0.196729	0.097711
Q9R1P1_PSB3_MOUSE	Psmb3	22.95	3	3	3.7081	310000	0.392151	2	2	3.1999	59000	-0.0421562	0.0965672
P61021_RAB5B_MOUSE	Rab5b	23.69	3	5	2.1277	270000	0.235291	2	2	2.7576	56000	-0.0843125	0.0950967
Q9WTX5_SKP1_MOUSE	Skp1	18.66	2	4	3.0438	280000	0.274506	2	2	3.748	100000	0.533979	0.0905216
Q6A028_SWP70_MOUSE	Swap70	68.95	2	2	2.901	120000	-0.352936	3	4	2.3999	33000	-0.40751	0.0903582
Q7TPV4_MBB1A_MOUSE	Mybbp1a	151.94	8	8	2.9895	360000	0.588227	2	2	3.4291	52000	-0.140521	0.0866
Q9DCH4_EIF3F_MOUSE	Eif3f	37.96	4	4	2.8861	290000	0.313721	2	2	3.3009	43000	-0.26699	0.0821883
Q9ESY9_GILT_MOUSE	Ifi30	27.77	4	5	2.6918	320000	0.431366	1	1	2.0945	29000	-0.463719	0.0818616
P62245_RS15A_MOUSE	Rps15a	14.83	3	3	2.9832	370000	0.627442	1	1	2.2411	12000	-0.702604	0.0800642
Q8R4H9_ZNT5_MOUSE	Slc30a5	83.72	4	4	2.6678	430000	0.862733	1	1	3.6208	65000	0.0421562	0.0799008
O70310_NMT1_MOUSE	Nmt1	56.85	3	3	2.982	240000	0.117645	4	4	2.7273	100000	0.533979	0.070914
Q3UDK1_TRAD1_MOUSE	Trafd1	64.24	3	3	2.8952	110000	-0.392151	3	3	2.5131	86000	0.33725	0.0705872
Q3THK7_GUAA_MOUSE	Gmps	76.67	2	4	2.9387	160000	-0.196076	2	3	0	0	0	0.0588227
Q80YR4_ZN598_MOUSE	Znf598	99.13	4	5	3.6621	240000	0.117645	0	0	4.0018	45000	-0.238885	0.0570253
O08547_SC22B_MOUSE	Sec22b	24.72	4	4	3.4648	300000	0.352936	1	1	1.9463	31000	-0.435615	0.0566985
Q6P5F6_S39AA_MOUSE	Slc39a10	94.33	5	5	3.0799	350000	0.549012	2	2	2.5751	67000	0.0702604	0.0547378
Q9CZM2_RL15_MOUSE	Rpl15	24.13	2	2	3.052	220000	0.0392151	2	2	3.4894	61000	-0.0140521	0.0517966
Q91YP2_NEUL_MOUSE	Nln	80.38	2	3	2.7959	240000	0.117645	2	2	3.4175	110000	0.6745	0.0509797
Q6PB44_PTN23_MOUSE	Ptpn23	185.1	2	2	4.0983	64000	-0.572541	3	4	3.9506	72000	0.140521	0.0506529
O55201_SPT5H_MOUSE	Supt5h	120.59	5	5	3.6668	200000	-0.0392151	3	3	2.6551	83000	0.295094	0.0495091
P43406_ITAV_MOUSE	Itgav	115.29	3	3	2.4879	160000	-0.196076	3	3	3.9206	77000	0.210781	0.046568
O89023_TPP1_MOUSE	Tpp1	61.3	2	2	4.1642	180000	-0.117645	2	3	3.9774	46000	-0.224833	0.0444438
Q9Z1K5_ARI1_MOUSE	Arih1	63.97	4	4	3.5049	290000	0.313721	1	1	2.7982	79000	0.238885	0.0410125
Q9DC28_KC1D_MOUSE	Csnk1d	47.29	3	3	2.1543	170000	-0.15686	2	3	4.3288	9100	-0.743355	0.0400811
Q99KN9_EPN4_MOUSE	Clint1	68.47	5	8	3.0406	420000	0.823517	1	1	3.6946	100000	0.533979	0.0395419
Q921K2_Q921K2_MOUSE	Parp1	112.65	1	1	2.7216	94000	-0.454895	2	2	3.6747	62000	0	0.0392151
Q9QYI3_DNJC7_MOUSE	Dnajc7	56.44	4	5	3.4392	230000	0.0784302	2	2	0	0	0	0.0392151
O88286_WIZ_MOUSE	Wiz	184.18	2	3	2.5053	230000	0.0784302	0	0	2.0004	28000	-0.477771	0.0356204
Q9EP69_SAC1_MOUSE	Sacm1l	66.9	4	6	2.2227	350000	0.549012	1	1	2.1704	67000	0.0702604	0.0351302
Q9D115_ZN706_MOUSE	0	0	0	0	0	0	0	1	1	3.2272	67000	0.0702604	0.0351302
P28656_NP1L1_MOUSE	0	0	0	0	0	0	0	2	2	3.2953	110000	0.6745	0.0294113
P18155_MTDC_MOUSE	Mthfd2	37.84	2	2	2.5605	53000	-0.615677	4	6	3.9191	66000	0.0562083	0.0281042
Q9D554_SF3A3_MOUSE	0	0	0	0	0	0	0	2	2	2.5791	63000	0.0140521	0.0266336
Q99KP6_PRP19_MOUSE	Prpf19	55.2	3	4	2.4234	220000	0.0392151	2	2	3.2327	35000	-0.379406	0.02598
P20060_HEXB_MOUSE	Hexb	61.08	4	4	2.7257	320000	0.431366	2	2	3.2153	40000	-0.309146	0.0218951
Q1HFZ0_NSUN2_MOUSE	Nsun2	85.4	5	6	2.8824	300000	0.352936	3	3	0	0	0	0.0196076
P61965_WDR5_MOUSE	Wdr5	36.57	4	4	3.049	220000	0.0392151	0	0	3.6733	48000	-0.196729	0.0192808
P23591_FCL_MOUSE	Tsta3	35.86	4	4	3.3479	270000	0.235291	3	3	2.6664	70000	0.112417	0.0169932
Q61187_TS101_MOUSE	Tsg101	44.1	2	2	2.2075	190000	-0.0784302	2	2	3.2769	39000	-0.323198	0.0148691
Q8R4Z4_ETV3_MOUSE	Etv3	56.99	4	5	2.473	300000	0.352936	2	2	2.3851	61000	-0.0140521	0.0125815
Q9QXA5_LSM4_MOUSE	Lsm4	15.07	1	1	2.8866	220000	0.0392151	1	1	2.807	30000	-0.449667	0.0104574
P62196_PRS8_MOUSE	Psmc5	45.6	5	7	2.522	330000	0.470581	3	3	2.7736	69000	0.0983646	0.00996717
Q9D2V7_CORO7_MOUSE	Coro7	100.75	4	4	2.6996	190000	-0.0784302	3	3	3.3537	80000	0.252937	0.0088234
Q6P4T2_U520_MOUSE	Snrnp200	244.39	4	4	3.1315	150000	-0.235291	5	5	0	0	0	0
Q8CI94_PYGB_MOUSE	Pygb	96.67	2	2	1.9784	210000	0	0	0	0	0	0	0
Q8BJH1_ZC21A_MOUSE	0	0	0	0	0	0	0	0	0	0	0	0	0
Q3ULD5_MCCB_MOUSE	0	0	0	0	0	0	0	0	0	0	0	0	0
P53808_PPCT_MOUSE	0	0	0	0	0	0	0	0	0	0	0	0	0
P97461_RS5_MOUSE	0	0	0	0	0	0	0	0	0	0	0	0	0
Q9JI75_NQO2_MOUSE	0	0	0	0	0	0	0	0	0	0	0	0	0
Q8BTZ7_GMPPB_MOUSE	0	0	0	0	0	0	0	0	0	0	0	0	0
O88668_CREG1_MOUSE	0	0	0	0	0	0	0	0	0	0	0	0	0
Q99J09_MEP50_MOUSE	0	0	0	0	0	0	0	0	0	0	0	0	0
Q9WUQ2_PREB_MOUSE	0	0	0	0	0	0	0	0	0	0	0	0	0
Q99JR1_SFXN1_MOUSE	0	0	0	0	0	0	0	0	0	0	0	0	0
Q9JIX8_ACINU_MOUSE	0	0	0	0	0	0	0	0	0	0	0	0	0
Q9CW46_RAVR1_MOUSE	0	0	0	0	0	0	0	0	0	0	0	0	0
Q9CPV3_RM42_MOUSE	0	0	0	0	0	0	0	0	0	0	0	0	0
Q61074_PPM1G_MOUSE	0	0	0	0	0	0	0	0	0	0	0	0	0
Q8BGS2_BOLA2_MOUSE	0	0	0	0	0	0	0	0	0	0	0	0	0
Q99L28_RLP24_MOUSE	0	0	0	0	0	0	0	0	0	0	0	0	0
Q8VD75_HIP1_MOUSE	0	0	0	0	0	0	0	0	0	0	0	0	0
Q9JHR7_IDE_MOUSE	0	0	0	0	0	0	0	0	0	0	0	0	0
Q9CZ83_RM55_MOUSE	0	0	0	0	0	0	0	0	0	0	0	0	0
Q8BMJ3_IF1AX_MOUSE	0	0	0	0	0	0	0	0	0	0	0	0	0
Q9Z0J0_NPC2_MOUSE	0	0	0	0	0	0	0	0	0	0	0	0	0
Q9CXY9_GPI8_MOUSE	0	0	0	0	0	0	0	0	0	0	0	0	0
Q9QZB9_DCTN5_MOUSE	0	0	0	0	0	0	0	0	0	0	0	0	0
Q9CY66_GAR1_MOUSE	0	0	0	0	0	0	0	0	0	4.387	62000	0	0
O88643_PAK1_MOUSE	0	0	0	0	0	0	0	2	2	2.7697	45000	-0.238885	-0.00179736
Q8C166_CPNE1_MOUSE	Cpne1	58.85	1	2	2.3711	270000	0.235291	2	2	2.9599	92000	0.421563	-0.00490189
Q8C8U0_LIPB1_MOUSE	Ppfibp1	108.47	1	1	2.5223	100000	-0.431366	5	5	3.0596	97000	0.491823	-0.00506529
Q8BJS4_SUN2_MOUSE	Sun2	81.56	2	2	3.2051	82000	-0.501953	3	3	2.6063	61000	-0.0140521	-0.00702604
Q9DB42_ZN593_MOUSE	0	0	0	0	0	0	0	1	3	2.8343	58000	-0.0562083	-0.00849661
Q8CCS6_PABP2_MOUSE	Pabpn1	32.28	1	2	2.9178	220000	0.0392151	1	1	4.2985	27000	-0.491823	-0.0106208
Q6NV83_SR140_MOUSE	U2surp	118.19	6	6	2.654	330000	0.470581	2	2	3.4137	110000	0.6745	-0.0137253
Q8BSY0_ASPH_MOUSE	Asph	82.99	1	1	2.9336	31000	-0.701951	4	4	3.653	32000	-0.421563	-0.0147057
Q62186_SSRD_MOUSE	Ssr4	18.92	2	4	3.3566	310000	0.392151	1	1	2.3815	29000	-0.463719	-0.0161762
Q810B6_ANFY1_MOUSE	Ankfy1	128.57	6	7	3.2546	320000	0.431366	2	2	3.0212	81000	0.26699	-0.0233657
Q99KQ4_NAMPT_MOUSE	Nampt	55.41	2	2	3.217	130000	-0.313721	3	3	3.2181	100000	0.533979	-0.025163
Q2EMV9_PAR14_MOUSE	Parp14	203.67	2	2	2.7404	61000	-0.584305	6	7	2.9884	50000	-0.168625	-0.0254898
Q62425_NDUA4_MOUSE	Ndufa4	9.32	2	2	2.8267	240000	0.117645	1	1	2.4154	61000	-0.0140521	-0.0266336
P97363_SPTC2_MOUSE	Sptlc2	62.94	4	4	3.0398	200000	-0.0392151	2	3	2.9156	110000	0.6745	-0.0294113
Q8K1X1_WDR11_MOUSE	Wdr11	135.85	1	1	2.3975	23000	-0.733323	2	3	2.8822	97000	0.491823	-0.0325159
Q9D1J3_SARNP_MOUSE	Sarnp	23.52	1	2	3.8404	68000	-0.556855	2	2	2.9753	85000	0.323198	-0.0344766
B2RY56_RBM25_MOUSE	Rbm25	99.49	3	4	2.4899	110000	-0.392151	2	3	3.904	85000	0.323198	-0.0344766
Q91V61_SFXN3_MOUSE	Sfxn3	35.38	1	1	2.411	110000	-0.392151	1	1	3.2184	110000	0.6745	-0.0352936
P28741_KIF3A_MOUSE	Kif3a	80.12	1	1	2.2011	20000	-0.745087	2	2	3.2901	68000	0.0843125	-0.036274
P24547_IMDH2_MOUSE	Impdh2	55.78	3	4	3.0977	170000	-0.15686	3	3	0	0	0	-0.0392151
P47941_CRKL_MOUSE	Crkl	33.81	4	4	2.9154	190000	-0.0784302	0	0	0	0	0	-0.0392151
P99028_QCR6_MOUSE	Uqcrh	10.43	2	2	2.8655	190000	-0.0784302	0	0	3.7354	59000	-0.0421562	-0.0406857
Q8VCW4_UN93B_MOUSE	Unc93b1	66.94	2	3	3.9503	200000	-0.0392151	2	4	3.2653	31000	-0.435615	-0.0413393
Q9D1M0_SEC13_MOUSE	Sec13	35.54	4	4	3.6294	300000	0.352936	1	1	3.3616	56000	-0.0843125	-0.0421562
Q8R5C5_ACTY_MOUSE	Actr1b	42.25	4	4	3.0318	210000	0	2	2	3.5042	56000	-0.0843125	-0.0421562
Q6PFA2_Q6PFA2_MOUSE	0	0	0	0	0	0	0	1	1	2.3174	75000	0.182677	-0.0459144
P21279_GNAQ_MOUSE	Gnaq	42.13	2	2	3.6506	140000	-0.274506	2	2	3.2288	61000	-0.0140521	-0.0462412
Q61136_PRP4B_MOUSE	Prpf4b	116.9	3	3	4.0316	190000	-0.0784302	3	3	3.1704	72000	0.140521	-0.0473849
Q9Z1D1_EIF3G_MOUSE	Eif3g	35.62	2	2	3.5009	150000	-0.235291	3	3	3.9603	55000	-0.0983646	-0.0491823
O35495_CDK14_MOUSE	0	0	0	0	0	0	0	1	1	4.3135	55000	-0.0983646	-0.0491823
Q78ZA7_NP1L4_MOUSE	0	0	0	0	0	0	0	2	3	3.6577	74000	0.168625	-0.0529404
Q9CPV4_GLOD4_MOUSE	Glod4	33.3	2	2	2.5484	140000	-0.274506	2	2	2.4437	18000	-0.618292	-0.0542476
Q8C2Q3_RBM14_MOUSE	Rbm14	69.41	5	6	2.6739	340000	0.509797	1	1	2.7886	40000	-0.309146	-0.0565351
Q8R317_UBQL1_MOUSE	Ubqln1	61.94	4	4	3.818	260000	0.196076	1	1	0	0	0	-0.0588227
Q64105_SPRE_MOUSE	Spr	27.87	3	3	3.8438	180000	-0.117645	0	0	0	0	0	-0.0588227
P23506_PIMT_MOUSE	Pcmt1	24.62	3	3	3.1702	180000	-0.117645	0	0	4.5477	6000	-0.786917	-0.0601298
Q01405_SC23A_MOUSE	Sec23a	86.11	6	7	3.1848	380000	0.666657	1	1	3.2508	45000	-0.238885	-0.06062
Q9CXT8_MPPB_MOUSE	Pmpcb	54.58	4	4	3.0905	240000	0.117645	2	2	2.7071	42000	-0.281042	-0.0620906
Q60932_VDAC1_MOUSE	Vdac1	32.33	3	4	2.1924	250000	0.15686	2	2	3.7153	53000	-0.126469	-0.0632344
Q62191_RO52_MOUSE	0	0	0	0	0	0	0	2	2	2.8457	39000	-0.323198	-0.0635612
Q6PAC3_DCA13_MOUSE	Dcaf13	51.42	4	5	3.088	260000	0.196076	1	1	3.2064	75000	0.182677	-0.0655219
P45952_ACADM_MOUSE	Acadm	46.45	2	2	3.0552	130000	-0.313721	2	2	3.2053	97000	0.491823	-0.0658487
Q3TEA8_HP1B3_MOUSE	Hp1bp3	60.83	1	1	2.3047	51000	-0.62352	1	1	3.2305	93000	0.435615	-0.0665023
O89079_COPE_MOUSE	Cope	34.55	2	2	3.6368	65000	-0.568619	3	3	3.7073	58000	-0.0562083	-0.0673193
P47856_GFPT1_MOUSE	Gfpt1	78.49	3	3	3.1745	190000	-0.0784302	3	3	2.5014	6800	-0.775675	-0.0741166
Q8BUR3_FOXJ3_MOUSE	Foxj3	68.91	3	4	3.5227	370000	0.627442	1	1	2.9132	43000	-0.26699	-0.0746721
P06803_PIM1_MOUSE	Pim1	44.51	2	3	2.8111	240000	0.117645	2	2	2.8767	87000	0.351302	-0.0753257
O35643_AP1B1_MOUSE	Ap1b1	103.87	2	2	3.0051	82000	-0.501953	3	3	4.0323	54000	-0.112417	-0.0758159
Q07813_BAX_MOUSE	Bax	21.38	2	2	4.2665	200000	-0.0392151	2	2	2.2187	40000	-0.309146	-0.0761427
O55222_ILK_MOUSE	Ilk	51.34	4	4	2.4699	250000	0.15686	1	1	3.0661	6400	-0.781296	-0.076927
Q640M1_UT14A_MOUSE	Utp14a	87.21	3	3	2.6774	370000	0.627442	1	1	3.6712	51000	-0.154573	-0.0772865
Q03963_E2AK2_MOUSE	0	0	0	0	0	0	0	2	2	2.1521	23000	-0.548031	-0.07794
Q8VE11_MTMR6_MOUSE	Mtmr6	70.89	5	5	2.9395	310000	0.392151	2	3	0	0	0	-0.0784302
Q8CFX1_G6PE_MOUSE	H6pd	88.87	3	3	2.97	170000	-0.15686	0	0	3.6585	48000	-0.196729	-0.078757
O70439_STX7_MOUSE	Stx7	29.8	3	3	2.9539	220000	0.0392151	2	2	3.2046	67000	0.0702604	-0.0825151
Q80YW0_CYH4_MOUSE	Cyth4	45.26	3	3	2.6066	150000	-0.235291	3	4	2.7355	2500	-0.836099	-0.084721
Q9Z2W0_DNPEP_MOUSE	Dnpep	52.17	6	6	2.3836	380000	0.666657	1	1	3.7586	22000	-0.562083	-0.0849661
Q9CZ30_OLA1_MOUSE	Ola1	44.7	5	6	3.4237	310000	0.392151	1	1	2.3151	47000	-0.210781	-0.0857831
Q6P5E4_UGGG1_MOUSE	Uggt1	176.32	5	6	3.1558	220000	0.0392151	3	3	3.9543	41000	-0.295094	-0.0887242
O89090_SP1_MOUSE	Sp1	80.68	3	4	4.0274	240000	0.117645	2	2	3.4994	63000	0.0140521	-0.0910117
Q6ZQM8_UD17C_MOUSE	Ugt1a7c	59.72	2	2	3.7263	160000	-0.196076	2	2	2.7407	21000	-0.576135	-0.0919921
Q9WTP7_KAD3_MOUSE	Ak3	25.41	1	1	3.6255	310000	0.392151	1	1	3.2076	43000	-0.26699	-0.0942797
Q8R316_HBP1_MOUSE	Hbp1	57.61	3	5	4.0662	230000	0.0784302	2	2	2.7404	37000	-0.351302	-0.0972208
Q9DBZ5_EIF3K_MOUSE	Eif3k	25.07	3	3	3.2638	250000	0.15686	2	2	2.8434	37000	-0.351302	-0.0972208
Q9D6Z1_NOP56_MOUSE	Nop56	64.42	1	1	4.3766	250000	0.15686	2	2	4.3782	62000	0	-0.0980378
Q99LE1_RIPL2_MOUSE	Rilpl2	22.38	2	2	4.1468	160000	-0.196076	2	3	0	0	0	-0.0980378
Q3TJD7_PDLI7_MOUSE	Pdlim7	50.09	2	2	3.1362	160000	-0.196076	0	0	3.028	59000	-0.0421562	-0.0995084
Q9JKR6_HYOU1_MOUSE	Hyou1	111.11	4	4	2.6069	170000	-0.15686	4	4	2.8219	86000	0.33725	-0.0999985
Q8BYW1_RHG25_MOUSE	Arhgap25	73.34	1	2	2.7204	73000	-0.537247	2	3	2.4705	11000	-0.716656	-0.10343
P35123_UBP4_MOUSE	Usp4	108.27	7	7	2.619	340000	0.509797	1	1	3.5328	83000	0.295094	-0.10343
Q99PM3_TF2AA_MOUSE	Gtf2a1	41.59	1	1	3.3889	82000	-0.501953	1	1	3.1966	47000	-0.210781	-0.105391
Q8C052_MAP1S_MOUSE	0	0	0	0	0	0	0	2	2	3.4037	30000	-0.449667	-0.107188
P70315_WASP_MOUSE	Was	54.16	2	3	3.1933	270000	0.235291	2	2	2.5789	89000	0.379406	-0.108332
Q8BMF4_ODP2_MOUSE	Dlat	67.9	1	1	3.3914	58000	-0.59607	3	4	3.3628	74000	0.168625	-0.111763
O08808_DIAP1_MOUSE	Diaph1	139.25	3	3	3.9678	110000	-0.392151	4	4	2.8735	46000	-0.224833	-0.112417
Q91VC3_IF4A3_MOUSE	Eif4a3	46.81	3	3	1.9791	210000	0	2	2	2.2823	46000	-0.224833	-0.112417
Q9CWU2_ZDH13_MOUSE	0	0	0	0	0	0	0	2	3	4.2296	26000	-0.505875	-0.115685
Q9R1P3_PSB2_MOUSE	Psmb2	22.89	2	3	3.4732	280000	0.274506	1	1	1.999	12000	-0.702604	-0.116011
Q80ZX0_Q80ZX0_MOUSE	Sec24b	135.47	5	5	2.8849	330000	0.470581	2	3	3.6349	51000	-0.154573	-0.116502
B2RXR6_ANR44_MOUSE	Ankrd44	107.32	3	4	3.3075	190000	-0.0784302	2	2	0	0	0	-0.117645
E9Q3G8_E9Q3G8_MOUSE	Nup153	151.91	3	3	2.4259	150000	-0.235291	0	0	0	0	0	-0.117645
Q9ERG0_LIMA1_MOUSE	Lima1	84.01	3	3	2.1828	150000	-0.235291	0	0	0	0	0	-0.117645
Q64378_FKBP5_MOUSE	Fkbp5	50.93	2	2	2.4952	150000	-0.235291	0	0	3.9391	31000	-0.435615	-0.11977
P08152_EGR2_MOUSE	Egr2	49.79	2	3	3.3111	260000	0.196076	1	1	2.2008	3000	-0.829073	-0.120423
P25911_LYN_MOUSE	Lyn	58.77	5	6	3.0619	360000	0.588227	1	1	3.3883	82000	0.281042	-0.12222
Q8CGK3_LONM_MOUSE	Lonp1	105.78	3	3	3.3744	76000	-0.525483	3	3	3.1528	47000	-0.210781	-0.124998
Q9D6Y9_GLGB_MOUSE	Gbe1	80.31	2	3	2.732	200000	-0.0392151	2	2	3.3801	44000	-0.252937	-0.126469
Q9D287_SPF27_MOUSE	0	0	0	0	0	0	0	1	2	3.2296	30000	-0.449667	-0.126796
O08539_BIN1_MOUSE	Bin1	64.43	5	5	3.0034	260000	0.196076	2	2	3.6193	69000	0.0983646	-0.127286
Q91WT8_RBM47_MOUSE	Rbm47	64.02	3	3	2.547	120000	-0.352936	1	2	2.7882	69000	0.0983646	-0.127286
Q9EQH2_ERAP1_MOUSE	Erap1	106.53	1	1	3.2667	120000	-0.352936	3	3	2.4464	41000	-0.295094	-0.127939
Q5RJ54_ZSC26_MOUSE	Zscan26	53.49	3	5	2.1839	220000	0.0392151	1	1	2.9226	52000	-0.140521	-0.129083
O70252_HMOX2_MOUSE	Hmox2	35.72	3	3	2.8472	180000	-0.117645	2	2	2.423	63000	0.0140521	-0.130227
P60122_RUVB1_MOUSE	Ruvbl1	50.18	3	3	3.0215	140000	-0.274506	2	2	3.3369	60000	-0.0281042	-0.131697
Q8CJG0_AGO2_MOUSE	Ago2	97.24	3	3	2.7398	150000	-0.235291	3	3	3.1936	43000	-0.26699	-0.133495
Q71FD7_FBLI1_MOUSE	0	0	0	0	0	0	0	2	2	4.3384	29000	-0.463719	-0.133822
Q62418_DBNL_MOUSE	Dbnl	48.67	4	4	3.682	260000	0.196076	2	2	2.8731	88000	0.365354	-0.134965
O35658_C1QBP_MOUSE	C1qbp	30.99	1	1	3.1739	48000	-0.635285	3	3	4.9396	51000	-0.154573	-0.136109
O09005_DEGS1_MOUSE	Degs1	38.22	1	2	3.439	180000	-0.117645	1	1	2.9528	37000	-0.351302	-0.136436
Q9WUA2_SYFB_MOUSE	Farsb	65.66	4	4	2.4254	230000	0.0784302	2	2	3.1266	23000	-0.548031	-0.136763
Q9DCH6_ZFAN6_MOUSE	Zfand6	23.99	3	4	2.7013	280000	0.274506	1	1	0	0	0	-0.137253
Q9WUB4_DCTN6_MOUSE	Dctn6	20.66	2	3	2.2453	140000	-0.274506	0	0	0	0	0	-0.137253
Q6DG52_CHUR_MOUSE	Churc1	12.85	2	2	3.0614	140000	-0.274506	0	0	2.1713	31000	-0.435615	-0.139377
Q91ZJ5_UGPA_MOUSE	Ugp2	56.94	2	4	2.3258	250000	0.15686	1	1	2.9737	42000	-0.281042	-0.140521
A2AAY5_SPD2B_MOUSE	0	0	0	0	0	0	0	2	2	3.7463	52000	-0.140521	-0.148691
P11103_PARP1_MOUSE	Parp1	113.03	3	3	3.1467	170000	-0.15686	3	3	2.8259	74000	0.168625	-0.149017
Q9R0U0_SRS10_MOUSE	Srsf10	31.28	1	1	2.6736	91000	-0.46666	1	2	2.6678	32000	-0.421563	-0.151959
Q3TLH4_PRC2C_MOUSE	Prrc2c	310.7	6	6	2.5093	240000	0.117645	1	1	2.0929	40000	-0.309146	-0.154573
Q6ZWN5_RS9_MOUSE	0	0	0	0	0	0	0	1	1	3.4102	23000	-0.548031	-0.15637
Q99JX3_GORS2_MOUSE	Gorasp2	47.01	3	4	3.4765	270000	0.235291	1	1	0	0	0	-0.15686
Q8R2U0_SEH1_MOUSE	Seh1l	39.75	3	4	3.15	130000	-0.313721	0	0	0	0	0	-0.15686
E9Q1P8_I2BP2_MOUSE	Irf2bp2	59.25	3	3	3.5435	130000	-0.313721	0	0	0	0	0	-0.15686
Q8BM55_TM214_MOUSE	Tmem214	76.38	3	3	2.929	130000	-0.313721	0	0	0	0	0	-0.15686
Q4FK66_PR38A_MOUSE	Prpf38a	37.41	2	2	2.0074	130000	-0.313721	0	0	0	0	0	-0.15686
Q9CPN9_Q9CPN9_MOUSE	2210010C04Rik	26.4	1	1	2.6158	130000	-0.313721	0	0	2.9338	34000	-0.393458	-0.157514
Q9QZS3_NUMB_MOUSE	Numb	70.77	3	4	2.1765	230000	0.0784302	2	2	2.2401	76000	0.196729	-0.160455
Q8K4B0_MTA1_MOUSE	Mta1	80.75	1	1	2.4134	78000	-0.51764	1	1	4.4549	53000	-0.126469	-0.161272
Q9D1D4_TMEDA_MOUSE	Tmed10	24.89	2	2	3.8731	160000	-0.196076	1	1	2.5994	5100	-0.799564	-0.164491
Q32MW3_ACO10_MOUSE	Acot10	50.52	4	5	2.0949	330000	0.470581	1	1	3.0708	13000	-0.688552	-0.167808
Q9DCW4_ETFB_MOUSE	Etfb	27.61	4	4	2.0867	300000	0.352936	1	1	3.225	52000	-0.140521	-0.168298
O35516_NOTC2_MOUSE	Notch2	265.15	4	5	2.949	160000	-0.196076	2	3	3.6489	38000	-0.33725	-0.168625
Q6ZQK5_ACAP2_MOUSE	0	0	0	0	0	0	0	1	2	3.3402	38000	-0.33725	-0.168625
Q8R5L1_Q8R5L1_MOUSE	0	0	0	0	0	0	0	1	1	3.0516	38000	-0.33725	-0.168625
Q80UG5_SEPT9_MOUSE	0	0	0	0	0	0	0	2	2	3.6923	60000	-0.0281042	-0.170913
O70591_PFD2_MOUSE	Pfdn2	16.52	2	2	3.4723	130000	-0.313721	2	2	3.5934	46000	-0.224833	-0.171239
P98083_SHC1_MOUSE	Shc1	62.57	4	4	3.3025	180000	-0.117645	2	2	3.7292	86000	0.33725	-0.174507
Q9EPL9_ACOX3_MOUSE	Acox3	78.35	1	1	3.5805	35000	-0.686265	3	3	2.9871	51000	-0.154573	-0.175324
Q3UWW6_GA2L3_MOUSE	Gas2l3	74.19	3	3	3.3278	160000	-0.196076	2	2	4.4397	37000	-0.351302	-0.175651
Q8R361_RFIP5_MOUSE	Rab11fip5	69.51	3	4	3.7892	210000	0	2	2	2.0586	37000	-0.351302	-0.175651
Q6PEB6_PHOCN_MOUSE	0	0	0	0	0	0	0	1	1	3.2096	37000	-0.351302	-0.175651
Q9CRB9_MIC19_MOUSE	0	0	0	0	0	0	0	2	2	3.8453	20000	-0.590187	-0.177448
Q60960_IMA5_MOUSE	Kpna1	60.14	4	4	3.3903	270000	0.235291	1	1	3.6444	59000	-0.0421562	-0.177939
Q8R550_SH3K1_MOUSE	Sh3kbp1	78.12	3	3	4.3215	130000	-0.313721	2	2	2.5488	33000	-0.40751	-0.184148
Q9D0T1_NH2L1_MOUSE	Snu13	14.16	2	2	3.2334	220000	0.0392151	1	1	3.1113	55000	-0.0983646	-0.186435
Q9Z1Z0_USO1_MOUSE	Uso1	106.92	2	3	3.0454	140000	-0.274506	5	5	3.0196	55000	-0.0983646	-0.186435
Q60996_2A5G_MOUSE	Ppp2r5c	60.79	1	1	3.7521	140000	-0.274506	2	2	3.7476	55000	-0.0983646	-0.186435
P49962_SRP09_MOUSE	Srp9	10.19	1	1	3.4298	140000	-0.274506	1	1	4.0733	66000	0.0562083	-0.187579
Q6P9Q6_FKB15_MOUSE	Fkbp15	132.88	3	3	2.9603	100000	-0.431366	3	3	2.8794	35000	-0.379406	-0.189703
Q07417_ACADS_MOUSE	0	0	0	0	0	0	0	1	2	0	0	0	-0.196076
Q60591_NFAC2_MOUSE	Nfatc2	99.96	2	2	3.5631	110000	-0.392151	0	0	0	0	0	-0.196076
Q8BXQ2_PIGT_MOUSE	Pigt	65.66	2	2	2.8947	110000	-0.392151	0	0	0	0	0	-0.196076
Q8BG94_COMD7_MOUSE	Commd7	22.64	1	1	2.2701	110000	-0.392151	0	0	3.0059	70000	0.112417	-0.196729
Q9QZB7_ARP10_MOUSE	Actr10	46.18	2	2	4.0533	81000	-0.505875	3	4	2.2271	34000	-0.393458	-0.196729
Q9ERL7_GMFG_MOUSE	0	0	0	0	0	0	0	1	1	2.2175	78000	0.224833	-0.199344
Q9JIG7_CCD22_MOUSE	Ccdc22	70.8	2	2	3.1071	51000	-0.62352	3	4	2.757	39000	-0.323198	-0.200814
Q8JZV7_NAGA_MOUSE	Amdhd2	43.47	2	2	3.7076	190000	-0.0784302	1	1	2.621	47000	-0.210781	-0.203428
Q9JII7_ZFN2A_MOUSE	Zfand2a	19.27	2	3	2.3719	160000	-0.196076	2	2	2.8237	33000	-0.40751	-0.203755
P49718_MCM5_MOUSE	0	0	0	0	0	0	0	2	2	3.1179	33000	-0.40751	-0.203755
P56546_CTBP2_MOUSE	0	0	0	0	0	0	0	1	1	2.4175	68000	0.0843125	-0.204899
Q8BIJ7_RUFY1_MOUSE	Rufy1	80.33	2	2	2.5569	84000	-0.49411	2	3	2.9325	78000	0.224833	-0.205226
Q9JI10_STK3_MOUSE	Stk3	56.82	1	1	2.639	48000	-0.635285	3	3	2.575	49000	-0.182677	-0.208984
P51410_RL9_MOUSE	Rpl9	21.87	2	2	3.4118	150000	-0.235291	1	1	3.0128	84000	0.309146	-0.210128
Q3UIR3_DTX3L_MOUSE	Dtx3l	82.99	1	1	2.9123	24000	-0.729401	4	5	2.8636	32000	-0.421563	-0.210781
Q01965_LY9_MOUSE	Ly9	73.1	3	7	3.7403	210000	0	2	2	3.644	71000	0.126469	-0.213232
P42227_STAT3_MOUSE	Stat3	88	2	2	2.9188	69000	-0.552933	2	2	2.0495	31000	-0.435615	-0.217807
P48962_ADT1_MOUSE	Slc25a4	32.88	3	4	2.2927	210000	0	1	1	2.2802	31000	-0.435615	-0.217807
Q61205_PA1B3_MOUSE	Pafah1b3	25.84	3	3	2.1537	210000	0	1	1	2.4418	31000	-0.435615	-0.217807
Q61035_SYHC_MOUSE	Hars	57.4	2	3	2.8074	210000	0	1	1	2.8327	31000	-0.435615	-0.217807
Q3URZ6_Q3URZ6_MOUSE	0	0	0	0	0	0	0	2	2	2.3089	17000	-0.632344	-0.218134
Q99LE6_ABCF2_MOUSE	Abcf2	71.74	5	5	2.5425	260000	0.196076	1	1	3.7112	56000	-0.0843125	-0.218624
Q6PDQ2_CHD4_MOUSE	Chd4	217.61	3	3	2.8467	120000	-0.352936	2	2	0	0	0	-0.221565
P08030_APT_MOUSE	Aprt	19.71	2	2	3.9206	97000	-0.443131	0	0	2.3995	36000	-0.365354	-0.221892
P62270_RS18_MOUSE	Rps18	17.71	2	2	2.7001	190000	-0.0784302	1	1	3.6222	72000	0.140521	-0.221892
Q9EST5_AN32B_MOUSE	Anp32b	31.06	1	1	3.0736	61000	-0.584305	1	1	2.9472	69000	0.0983646	-0.223363
Q62419_SH3G1_MOUSE	Sh3gl1	41.49	2	2	4.0791	71000	-0.54509	4	4	3.7303	19000	-0.60424	-0.22369
Q9R060_NUBP1_MOUSE	Nubp1	34.06	2	3	3.1593	250000	0.15686	1	1	4.2582	30000	-0.449667	-0.224833
Q91YW3_DNJC3_MOUSE	0	0	0	0	0	0	0	2	2	3.9771	38000	-0.33725	-0.227448
Q8BWT1_THIM_MOUSE	Acaa2	41.8	4	5	3.9498	180000	-0.117645	1	1	2.8114	62000	0	-0.227448
Q8R5L3_VPS39_MOUSE	Vps39	101.63	3	3	2.8238	94000	-0.454895	4	4	3.1955	61000	-0.0140521	-0.228591
Q6PAM1_TXLNA_MOUSE	Txlna	62.33	3	4	2.9638	97000	-0.443131	2	2	3.121	35000	-0.379406	-0.228918
Q8K354_CBR3_MOUSE	Cbr3	30.93	3	3	2.9861	190000	-0.0784302	2	3	2.7848	29000	-0.463719	-0.231859
Q91YL2_RN126_MOUSE	0	0	0	0	0	0	0	1	1	3.6111	40000	-0.309146	-0.233003
Q9Z1M8_RED_MOUSE	Ik	65.58	4	5	2.3979	170000	-0.15686	1	1	3.3176	40000	-0.309146	-0.233003
P61164_ACTZ_MOUSE	Actr1a	42.59	2	2	2.9933	170000	-0.15686	1	1	3.2559	65000	0.0421562	-0.23382
P48758_CBR1_MOUSE	Cbr1	30.62	2	3	4.0683	80000	-0.509797	3	4	2.8494	45000	-0.238885	-0.237088
Q91V92_ACLY_MOUSE	Acly	119.65	3	3	2.5509	150000	-0.235291	4	4	0	0	0	-0.237251
Q6PFR5_TRA2A_MOUSE	Tra2a	32.3	2	2	3.1973	89000	-0.474503	0	0	3.6578	17000	-0.632344	-0.237742
Q8VC28_AK1CD_MOUSE	Akr1c13	37.03	3	3	4.2199	250000	0.15686	2	2	3.5187	42000	-0.281042	-0.238559
Q920Q4_VPS16_MOUSE	Vps16	94.87	2	3	2.9559	160000	-0.196076	2	2	3.5005	71000	0.126469	-0.238722
Q8BUK6_HOOK3_MOUSE	Hook3	83.17	1	1	3.2331	56000	-0.603913	3	4	2.9794	28000	-0.477771	-0.238885
Q569Z5_DDX46_MOUSE	Ddx46	117.38	3	4	3.016	210000	0	2	2	3.6589	53000	-0.126469	-0.239702
Q61029_LAP2B_MOUSE	Tmpo	50.34	2	2	3.0284	120000	-0.352936	1	1	2.8096	50000	-0.168625	-0.241173
O09000_NCOA3_MOUSE	Ncoa3	151.48	3	3	2.8747	130000	-0.313721	2	2	0	0	0	-0.241173
Q9ERV1_MKRN2_MOUSE	Mkrn2	46.57	2	2	2.6476	87000	-0.482346	0	0	0	0	0	-0.241173
Q9CYI4_LUC7L_MOUSE	Luc7l	43.91	1	2	3.6157	87000	-0.482346	0	0	3.2	19000	-0.60424	-0.243297
Q68FL4_SAHH3_MOUSE	Ahcyl2	66.86	5	5	2.9013	240000	0.117645	1	1	3.4813	30000	-0.449667	-0.244441
Q9ER00_STX12_MOUSE	Stx12	31.18	2	2	3.1803	200000	-0.0392151	2	2	0	0	0	-0.245094
Q9CWP8_DPOD4_MOUSE	Pold4	12.4	2	2	3.4823	85000	-0.490189	0	0	2.552	27000	-0.491823	-0.245911
Q9Z1S8_GAB2_MOUSE	0	0	0	0	0	0	0	2	2	2.5014	27000	-0.491823	-0.245911
P50429_ARSB_MOUSE	0	0	0	0	0	0	0	2	2	3.004	27000	-0.491823	-0.245911
P55096_ABCD3_MOUSE	0	0	0	0	0	0	0	2	2	2.5032	52000	-0.140521	-0.246728
P28659_CELF1_MOUSE	Celf1	52.07	1	2	1.9194	120000	-0.352936	2	2	2.8801	67000	0.0702604	-0.247219
Q99KY4_GAK_MOUSE	Gak	143.55	2	2	3.6685	66000	-0.564698	3	3	3.0988	67000	0.0702604	-0.247219
Q7TSE6_ST38L_MOUSE	Stk38l	53.74	1	1	2.4333	66000	-0.564698	1	1	4.7179	35000	-0.379406	-0.248526
P12382_PFKAL_MOUSE	Pfkl	85.31	3	3	3.1064	180000	-0.117645	1	1	3.8882	21000	-0.576135	-0.248853
Q69Z99_ZN512_MOUSE	Znf512	63.87	4	5	2.8492	230000	0.0784302	1	1	0	0	0	-0.249016
P46737_BRCC3_MOUSE	Brcc3	33.32	2	2	2.7381	83000	-0.498032	0	0	3.8582	57000	-0.0702604	-0.250813
Q9ES46_PARVB_MOUSE	Parvb	41.64	2	2	3.5381	100000	-0.431366	2	2	2.2738	43000	-0.26699	-0.25114
Q7TN29_SMAP2_MOUSE	Smap2	46.55	2	2	3.4615	150000	-0.235291	2	2	2.8411	29000	-0.463719	-0.251467
Q9CXU9_EIF1B_MOUSE	Eif1b	12.82	2	2	2.6627	200000	-0.0392151	1	1	3.7899	26000	-0.505875	-0.252937
Q6PB66_LPPRC_MOUSE	Lrpprc	156.52	7	7	2.7935	210000	0	1	1	3.0198	26000	-0.505875	-0.252937
Q62432_SMAD2_MOUSE	0	0	0	0	0	0	0	1	1	4.1233	51000	-0.154573	-0.253754
Q8R105_VP37C_MOUSE	Vps37c	38.43	3	3	4.2279	120000	-0.352936	2	2	3.5368	51000	-0.154573	-0.253754
Q9QZ23_NFU1_MOUSE	Nfu1	28.55	2	2	2.8208	120000	-0.352936	2	2	0	0	0	-0.254898
Q6PDY2_AEDO_MOUSE	Ado	28.35	2	2	3.4984	80000	-0.509797	0	0	2.6675	20000	-0.590187	-0.255879
Q9EP71_RAI14_MOUSE	Rai14	108.79	5	5	2.7209	230000	0.0784302	1	1	4.9124	57000	-0.0702604	-0.256696
Q91V81_RBM42_MOUSE	Rbm42	49.84	2	2	5.0095	97000	-0.443131	2	2	2.7401	58000	-0.0562083	-0.257513
Q9QYI4_DJB12_MOUSE	Dnajb12	41.96	1	1	3.9486	93000	-0.458817	2	2	2.7502	25000	-0.519927	-0.259964
Q3UQA7_SELH_MOUSE	0	0	0	0	0	0	0	1	1	2.0516	59000	-0.0421562	-0.26029
Q9QZD9_EIF3I_MOUSE	Eif3i	36.44	4	4	2.2595	88000	-0.478424	1	1	3.8181	11000	-0.716656	-0.26029
P46638_RB11B_MOUSE	Rab11b	24.47	2	2	3.3472	260000	0.196076	1	1	0	0	0	-0.260781
Q921S7_RM37_MOUSE	Mrpl37	48.31	1	1	2.7424	77000	-0.521561	0	0	0	0	0	-0.264702
P54843_MAF_MOUSE	Maf	38.41	1	1	3.1038	75000	-0.529404	0	0	2.286	67000	0.0702604	-0.264865
Q8BWY3_ERF1_MOUSE	Etf1	49	1	1	3.5729	57000	-0.599991	1	1	3.7253	27000	-0.491823	-0.265519
Q9D1C8_VPS28_MOUSE	Vps28	25.44	3	3	2.8575	200000	-0.0392151	1	1	0	0	0	-0.266663
Q9CX48_ZCH10_MOUSE	Zcchc10	19.14	1	1	3.2395	74000	-0.533326	0	0	3.0103	24000	-0.533979	-0.26699
Q8R0H9_GGA1_MOUSE	0	0	0	0	0	0	0	1	1	0	0	0	-0.268624
Q9R099_TBL2_MOUSE	Tbl2	49.55	2	2	2.6904	73000	-0.537247	0	0	0	0	0	-0.270584
Q8K3A0_HSC20_MOUSE	Hscb	26.63	1	1	3.9409	72000	-0.541169	0	0	2.7277	56000	-0.0843125	-0.271565
Q9CPX6_ATG3_MOUSE	Atg3	35.77	2	3	2.3021	93000	-0.458817	2	3	2.4815	23000	-0.548031	-0.274016
Q9JKX6_NUDT5_MOUSE	0	0	0	0	0	0	0	1	1	2.831	48000	-0.196729	-0.274833
Q99J95_CDK9_MOUSE	Cdk9	42.73	2	3	2.1426	120000	-0.352936	2	2	2.5076	20000	-0.590187	-0.275486
Q6ZQ08_CNOT1_MOUSE	Cnot1	266.64	5	6	2.3245	220000	0.0392151	2	2	0	0	0	-0.276467
Q9CRB2_NHP2_MOUSE	Nhp2	17.24	2	3	4.0038	69000	-0.552933	0	0	0	0	0	-0.276467
P59235_NUP43_MOUSE	Nup43	41.96	1	1	3.564	69000	-0.552933	0	0	3.0828	31000	-0.435615	-0.27663
P50136_ODBA_MOUSE	Bckdha	50.34	4	4	2.8897	180000	-0.117645	2	2	0	0	0	-0.278427
Q9CQF3_CPSF5_MOUSE	Nudt21	26.22	2	2	2.4003	68000	-0.556855	0	0	2.621	64000	0.0281042	-0.280061
Q61655_DD19A_MOUSE	Ddx19a	53.9	1	1	4.2368	60000	-0.588227	2	2	3.1858	62000	0	-0.280388
Q64324_STXB2_MOUSE	Stxbp2	66.32	1	1	4.6895	67000	-0.560776	4	5	0	0	0	-0.280388
Q9CQ75_NDUA2_MOUSE	Ndufa2	10.91	1	1	3.151	67000	-0.560776	0	0	0	0	0	-0.280388
P52912_TIA1_MOUSE	Tia1	42.77	1	1	3.095	67000	-0.560776	0	0	3.246	36000	-0.365354	-0.280715
P69566_RANB9_MOUSE	Ranbp9	70.97	3	3	2.8066	160000	-0.196076	2	2	3.4083	22000	-0.562083	-0.281042
P82198_BGH3_MOUSE	0	0	0	0	0	0	0	1	1	2.5511	22000	-0.562083	-0.281042
P58404_STRN4_MOUSE	0	0	0	0	0	0	0	2	2	0	0	0	-0.282349
Q3UHD6_SNX27_MOUSE	Snx27	60.95	2	2	2.3124	66000	-0.564698	0	0	2.4714	30000	-0.449667	-0.283656
Q8CAQ8_MIC60_MOUSE	Immt	83.85	4	4	2.9324	180000	-0.117645	1	1	3.0798	55000	-0.0983646	-0.286434
Q9DCG9_TR112_MOUSE	Trmt112	14.13	1	1	3.0923	89000	-0.474503	1	1	2.8973	21000	-0.576135	-0.288068
Q9QWY8_ASAP1_MOUSE	0	0	0	0	0	0	0	2	2	2.703	21000	-0.576135	-0.288068
P41241_CSK_MOUSE	0	0	0	0	0	0	0	1	1	2.5104	21000	-0.576135	-0.288068
Q9R1J0_NSDHL_MOUSE	0	0	0	0	0	0	0	1	1	0	0	0	-0.288231
Q9JJZ4_UB2J1_MOUSE	Ube2j1	34.97	2	2	2.8867	63000	-0.576462	0	0	3.2915	46000	-0.224833	-0.288885
O35841_API5_MOUSE	Api5	56.75	1	1	2.9516	120000	-0.352936	3	3	3.9883	9700	-0.734924	-0.289032
Q9ERK4_XPO2_MOUSE	Cse1l	110.38	3	3	3.9061	250000	0.15686	1	1	0	0	0	-0.292153
Q9DAW6_PRP4_MOUSE	Prpf4	58.33	1	1	3.2242	61000	-0.584305	0	0	0	0	0	-0.292153
P54841_MAFB_MOUSE	Mafb	35.79	1	1	2.7135	61000	-0.584305	0	0	4.1614	37000	-0.351302	-0.293296
Q8VBT6_APOBR_MOUSE	Apobr	102.64	3	3	3.4375	150000	-0.235291	1	1	0	0	0	-0.294113
P62342_SELT_MOUSE	Selenot	22.28	1	1	2.8345	60000	-0.588227	0	0	2.7197	64000	0.0281042	-0.295747
Q6PAR5_GAPD1_MOUSE	Gapvd1	162.3	1	1	2.6144	52000	-0.619599	3	3	3.7124	45000	-0.238885	-0.295911
O35465_FKBP8_MOUSE	Fkbp8	43.5	3	3	3.2778	120000	-0.352936	2	2	3.2234	14000	-0.6745	-0.298035
Q80TY0_FNBP1_MOUSE	Fnbp1	71.3	4	5	3.2304	230000	0.0784302	1	1	0	0	0	-0.301956
P19157_GSTP1_MOUSE	Gstp1	23.59	1	1	3.5379	56000	-0.603913	0	0	3.1857	44000	-0.252937	-0.302937
P61082_UBC12_MOUSE	Ube2m	20.89	2	2	3.1883	120000	-0.352936	2	2	4.114	16000	-0.646396	-0.30359
Q5SUH6_Q5SUH6_MOUSE	Clint1	69.71	1	2	3.8697	220000	0.0392151	1	1	0	0	0	-0.303917
P0C6B7_IGSF6_MOUSE	Igsf6	26.34	1	1	3.337	55000	-0.607834	0	0	2.3338	58000	-0.0562083	-0.304571
P56477_IRF5_MOUSE	Irf5	55.97	2	2	2.2388	69000	-0.552933	2	2	3.1421	69000	0.0983646	-0.305715
P97432_NBR1_MOUSE	Nbr1	109.89	1	1	4.1307	29000	-0.709794	4	4	0	0	0	-0.305878
P58044_IDI1_MOUSE	Idi1	26.27	1	1	3.4185	54000	-0.611756	0	0	3.0525	18000	-0.618292	-0.309146
A1L341_A1L341_MOUSE	Dyrk1a	84.41	2	3	4.2204	210000	0	1	1	3.2214	52000	-0.140521	-0.309473
Q922D4_PP6R3_MOUSE	Ppp6r3	94.59	2	2	3.3632	88000	-0.478424	3	3	3.5831	55000	-0.0983646	-0.309963
P31230_AIMP1_MOUSE	Aimp1	33.98	2	2	3.4518	77000	-0.521561	2	2	3.6546	58000	-0.0562083	-0.310453
O55106_STRN_MOUSE	Strn	85.91	2	2	2.5006	66000	-0.564698	1	1	2.6905	26000	-0.505875	-0.31176
Q8K2Q9_SHOT1_MOUSE	Shtn1	71.3	2	2	2.0029	180000	-0.117645	2	3	2.897	65000	0.0421562	-0.314211
Q3UQN2_FCHO2_MOUSE	Fcho2	88.68	1	1	2.7613	39000	-0.670578	3	3	0	0	0	-0.315682
Q80X41_VRK1_MOUSE	Vrk1	49.71	1	2	3.6731	49000	-0.631363	0	0	3.0512	31000	-0.435615	-0.315845
O35127_C10_MOUSE	Grcc10	13.19	1	2	3.9492	160000	-0.196076	2	2	3.0586	17000	-0.632344	-0.316172
Q8CI95_OSB11_MOUSE	0	0	0	0	0	0	0	1	1	0	0	0	-0.317642
Q9ES18_FOXJ2_MOUSE	Foxj2	61.53	1	1	3.3104	48000	-0.635285	0	0	3.0628	36000	-0.365354	-0.31993
P58137_ACOT8_MOUSE	Acot8	35.8	2	2	3.5949	140000	-0.274506	2	2	2.6169	61000	-0.0140521	-0.320747
Q9DB73_NB5R1_MOUSE	Cyb5r1	34.11	1	1	4.4279	50000	-0.627442	1	2	2.9988	16000	-0.646396	-0.323198
P51859_HDGF_MOUSE	Hdgf	26.25	1	3	3.3627	210000	0	1	1	3.2634	16000	-0.646396	-0.323198
Q921M4_GOGA2_MOUSE	0	0	0	0	0	0	0	1	1	3.8323	41000	-0.295094	-0.324015
P97372_PSME2_MOUSE	Psme2	27.04	1	2	2.7755	120000	-0.352936	1	1	3.7927	38000	-0.33725	-0.325485
Q6PDG5_SMRC2_MOUSE	Smarcc2	132.52	3	3	4.6561	130000	-0.313721	3	3	2.8041	24000	-0.533979	-0.325812
Q9CRD2_EMC2_MOUSE	Emc2	34.91	2	3	2.6127	180000	-0.117645	1	1	3.3065	24000	-0.533979	-0.325812
Q9WU28_PFD5_MOUSE	Pfdn5	17.35	1	2	2.6651	180000	-0.117645	2	2	2.7158	21000	-0.576135	-0.327283
Q5SSI6_UTP18_MOUSE	Utp18	61.18	3	3	2.6984	190000	-0.0784302	1	1	1.9993	32000	-0.421563	-0.328427
O54734_OST48_MOUSE	Ddost	49	2	2	3.213	150000	-0.235291	2	2	0	0	0	-0.329407
Q9Z2G9_HTAI2_MOUSE	Htatip2	26.85	1	1	2.1726	42000	-0.658814	0	0	2.709	43000	-0.26699	-0.32957
Q7TNE3_SPAG7_MOUSE	Spag7	25.91	2	2	1.9819	110000	-0.392151	2	2	3.1784	15000	-0.660448	-0.330224
Q9CPP6_NDUA5_MOUSE	0	0	0	0	0	0	0	1	1	0	0	0	-0.333328
P16879_FES_MOUSE	Fes	93.72	1	1	2.5096	40000	-0.666657	0	0	2.997	34000	-0.393458	-0.333982
P35831_PTN12_MOUSE	Ptpn12	86.47	2	2	3.6801	140000	-0.274506	2	2	0	0	0	-0.335289
Q76N33_STALP_MOUSE	Stambpl1	49.61	1	1	2.4839	39000	-0.670578	0	0	0	0	0	-0.335289
Q9CRC0_VKOR1_MOUSE	Vkorc1	17.76	1	1	1.9725	39000	-0.670578	0	0	4.1759	65000	0.0421562	-0.335779
O08663_MAP2_MOUSE	Metap2	52.89	1	3	2.1941	28000	-0.713715	3	3	3.5481	5700	-0.791132	-0.336743
Q9D2G2_ODO2_MOUSE	Dlst	48.96	4	4	2.761	240000	0.117645	1	1	3.4771	28000	-0.477771	-0.336923
P62309_RUXG_MOUSE	Snrpg	8.49	1	1	3.1283	160000	-0.196076	1	1	0	0	0	-0.33725
P42669_PURA_MOUSE	Pura	34.86	1	2	3.492	38000	-0.6745	0	0	0	0	0	-0.33725
O54949_NLK_MOUSE	Nlk	58.28	1	1	3.83	38000	-0.6745	0	0	2.7839	62000	0	-0.33725
Q99K70_RRAGC_MOUSE	Rragc	44.09	1	1	2.1313	38000	-0.6745	2	2	2.7905	14000	-0.6745	-0.33725
Q9Z277_BAZ1B_MOUSE	0	0	0	0	0	0	0	1	1	3.4764	14000	-0.6745	-0.33725
Q7TT37_ELP1_MOUSE	0	0	0	0	0	0	0	1	1	2.8236	36000	-0.365354	-0.339538
Q9CZ44_NSF1C_MOUSE	Nsfl1c	40.69	4	4	3.1652	130000	-0.313721	3	3	2.9663	56000	-0.0843125	-0.340191
O08759_UBE3A_MOUSE	Ube3a	99.76	2	2	3.4103	58000	-0.59607	2	2	2.7771	54000	-0.112417	-0.340518
P63213_GBG2_MOUSE	Gng2	7.85	1	1	2.8319	65000	-0.568619	1	1	0	0	0	-0.343132
Q8C0E3_TRI47_MOUSE	Trim47	69.87	1	1	2.8808	35000	-0.686265	0	0	3.2612	67000	0.0702604	-0.345256
Q8VDP3_MICA1_MOUSE	Mical1	116.71	1	2	2.3693	16000	-0.760773	3	3	3.7189	24000	-0.533979	-0.34542
Q8BMP6_GCP60_MOUSE	Acbd3	60.14	4	4	2.9582	170000	-0.15686	1	1	4.4336	24000	-0.533979	-0.34542
Q91Z38_TTC1_MOUSE	Ttc1	33.24	3	3	3.9337	170000	-0.15686	2	2	3.3605	9900	-0.732114	-0.346449
P27659_RL3_MOUSE	Rpl3	46.08	5	5	2.2887	220000	0.0392151	1	1	2.4578	35000	-0.379406	-0.346564
P97370_AT1B3_MOUSE	Atp1b3	31.76	1	1	3.3719	130000	-0.313721	2	2	0	0	0	-0.347054
Q8VCG1_Q8VCG1_MOUSE	Dut	21.24	1	1	4.1991	33000	-0.694108	0	0	0	0	0	-0.347054
Q5RKN9_Q5RKN9_MOUSE	Capza1	32.93	1	1	4.1837	33000	-0.694108	0	0	0	0	0	-0.349015
O55100_SNG1_MOUSE	Syngr1	25.64	1	1	2.6621	32000	-0.698029	0	0	2.1216	15000	-0.660448	-0.349832
Q64261_CDK6_MOUSE	Cdk6	37.01	2	3	4.4206	200000	-0.0392151	1	1	2.4785	12000	-0.702604	-0.351302
Q9CXG3_PPIL4_MOUSE	0	0	0	0	0	0	0	1	1	3.4571	51000	-0.154573	-0.351792
Q8VBZ3_CLPT1_MOUSE	Clptm1	75.24	2	2	3.2344	70000	-0.549012	2	3	0	0	0	-0.352936
Q6ZQ93_UBP34_MOUSE	Usp34	407.95	1	1	3.2611	30000	-0.705872	0	0	0	0	0	-0.354897
Q8R2Y8_PTH2_MOUSE	Ptrh2	19.51	1	1	3.3617	29000	-0.709794	0	0	2.8339	55000	-0.0983646	-0.35506
D3Z4S3_PTRD1_MOUSE	Ptrhd1	16.03	1	1	2.5281	54000	-0.611756	1	1	3.0989	52000	-0.140521	-0.356531
Q9WTX6_CUL1_MOUSE	Cul1	89.63	2	2	2.8379	64000	-0.572541	4	4	3.2335	39000	-0.323198	-0.357675
Q9D8W5_PSD12_MOUSE	Psmd12	52.86	2	3	2.8724	110000	-0.392151	3	3	3.5841	25000	-0.519927	-0.358001
P97465_DOK1_MOUSE	Dok1	52.42	3	4	2.9172	160000	-0.196076	2	2	3.5601	11000	-0.716656	-0.358328
Q8BLR5_PSD4_MOUSE	0	0	0	0	0	0	0	1	1	3.4415	55000	-0.0983646	-0.358982
Q9QYC0_ADDA_MOUSE	Add1	80.6	1	1	2.3788	52000	-0.619599	3	3	3.0393	33000	-0.40751	-0.360616
Q8VE70_PDC10_MOUSE	Pdcd10	24.7	2	2	3.2516	130000	-0.313721	1	1	0	0	0	-0.360779
Q8CIH9_Q8CIH9_MOUSE	Ppat	57.37	1	1	3.7338	26000	-0.721558	0	0	2.1134	56000	-0.0843125	-0.361759
Q99LJ0_CT2NL_MOUSE	Cttnbp2nl	69.8	1	2	2.6124	47000	-0.639206	4	4	3.489	47000	-0.210781	-0.36225
Q8K4Z5_SF3A1_MOUSE	Sf3a1	88.49	3	3	3.0862	79000	-0.513718	2	2	3.9765	10000	-0.730708	-0.365354
Q8CI11_GNL3_MOUSE	0	0	0	0	0	0	0	1	1	3.208	44000	-0.252937	-0.365681
O70475_UGDH_MOUSE	Ugdh	54.8	2	2	1.9572	88000	-0.478424	1	1	2.294	50000	-0.168625	-0.366661
O08638_MYH11_MOUSE	Myh11	226.89	2	2	2.696	66000	-0.564698	1	1	3.2818	47000	-0.210781	-0.368132
Q6PGH1_BUD31_MOUSE	Bud31	11.9	1	1	2.8955	76000	-0.525483	2	4	2.0213	6800	-0.775675	-0.36823
Q3UPL0_SC31A_MOUSE	Sec31a	133.49	6	6	2.6785	220000	0.0392151	1	1	3.2426	50000	-0.168625	-0.368622
Q99JX4_EIF3M_MOUSE	Eif3m	42.49	2	2	2.6119	65000	-0.568619	1	1	4.068	57000	-0.0702604	-0.37238
Q8CFD4_SNX8_MOUSE	Snx8	52.03	1	1	2.5858	38000	-0.6745	1	1	3.3618	9000	-0.74476	-0.37238
O88587_COMT_MOUSE	0	0	0	0	0	0	0	1	1	2.3751	9000	-0.74476	-0.37238
Q9D6U8_F162A_MOUSE	0	0	0	0	0	0	0	1	1	2.747	20000	-0.590187	-0.373524
Q6WVG3_KCD12_MOUSE	Kctd12	35.87	2	3	2.2673	170000	-0.15686	2	2	2.0849	45000	-0.238885	-0.374341
P17710_HXK1_MOUSE	Hk1	108.23	2	2	2.0952	80000	-0.509797	2	2	0	0	0	-0.374504
D3YWT1_D3YWT1_MOUSE	Hnrnph3	35.16	1	1	2.4377	19000	-0.749009	0	0	2.8636	14000	-0.6745	-0.376465
P50247_SAHH_MOUSE	Ahcy	47.66	3	3	2.9664	190000	-0.0784302	1	1	2.2147	8400	-0.753192	-0.376596
Q9Z0H8_CLIP2_MOUSE	0	0	0	0	0	0	0	1	1	3.3213	46000	-0.224833	-0.377119
Q8BFV2_PCID2_MOUSE	Pcid2	46.1	2	2	2.2701	75000	-0.529404	2	2	3.3098	39000	-0.323198	-0.377282
Q04735_CDK16_MOUSE	Cdk16	55.88	2	2	2.4834	100000	-0.431366	1	1	2.5452	25000	-0.519927	-0.377609
Q91WQ3_SYYC_MOUSE	Yars	59.07	3	3	2.2328	150000	-0.235291	2	2	2.8737	54000	-0.112417	-0.377772
P62911_RL32_MOUSE	Rpl32	15.85	1	1	2.7797	46000	-0.643128	1	1	3.5223	36000	-0.365354	-0.378753
Q91YJ2_SNX4_MOUSE	Snx4	51.75	2	3	2.7958	110000	-0.392151	2	2	2.9598	60000	-0.0281042	-0.380713
Q3UJD6_UBP19_MOUSE	Usp19	150.45	1	1	3.9004	23000	-0.733323	4	4	3.559	51000	-0.154573	-0.381204
P23611_IRF8_MOUSE	Irf8	48.21	2	2	2.4531	55000	-0.607834	2	2	2.4926	7700	-0.763028	-0.381514
P17563_SBP1_MOUSE	Selenbp1	52.48	4	4	3.2551	210000	0	1	1	3.2123	16000	-0.646396	-0.382021
Q80VP0_TCPR1_MOUSE	Tecpr1	130.18	3	4	3.342	180000	-0.117645	2	2	3.0516	7600	-0.764433	-0.382217
Q9CXI5_MANF_MOUSE	0	0	0	0	0	0	0	1	1	3.1878	7500	-0.765839	-0.382919
Q9DAS9_GBG12_MOUSE	0	0	0	0	0	0	0	1	1	3.005	27000	-0.491823	-0.383164
Q922H4_GMPPA_MOUSE	Gmppa	46.22	3	3	2.7102	140000	-0.274506	1	1	2.5831	7400	-0.767244	-0.383622
D3Z6Q9_BIN2_MOUSE	0	0	0	0	0	0	0	1	1	2.7283	38000	-0.33725	-0.384308
O54833_CSK22_MOUSE	Csnk2a2	41.19	2	2	2.4827	100000	-0.431366	2	2	2.5408	7300	-0.768649	-0.384324
E9PV60_E9PV60_MOUSE	0	0	0	0	0	0	0	1	1	3.3636	46000	-0.224833	-0.386922
Q91W86_VPS11_MOUSE	Vps11	107.65	1	1	2.3279	70000	-0.549012	2	2	3.0035	62000	0	-0.38823
P59997_KDM2A_MOUSE	Kdm2a	132.59	1	1	3.548	12000	-0.776459	1	2	3.0171	29000	-0.463719	-0.38872
Q6ZQ38_CAND1_MOUSE	Cand1	136.24	3	3	3.227	130000	-0.313721	2	2	3.2016	6600	-0.778485	-0.389243
O88291_ZN326_MOUSE	0	0	0	0	0	0	0	1	1	2.9838	26000	-0.505875	-0.39019
Q8CEC0_NUP88_MOUSE	Nup88	84.88	3	3	2.6356	140000	-0.274506	2	2	2.3753	39000	-0.323198	-0.391007
F7DBB3_F7DBB3_MOUSE	Ahnak2	166.39	2	2	3.2014	93000	-0.458817	1	1	2.1945	23000	-0.548031	-0.391661
Q9DBU3_RIOK3_MOUSE	Riok3	58.67	2	2	2.0468	150000	-0.235291	1	1	3.1294	31000	-0.435615	-0.394275
Q9CQE5_RGS10_MOUSE	Rgs10	21.14	3	3	2.8895	120000	-0.352936	1	2	2.6508	17000	-0.632344	-0.394602
Q8BG73_SH3L2_MOUSE	Sh3bgrl2	12.25	1	1	3.1838	170000	-0.15686	1	1	0	0	0	-0.396465
P49443_PPM1A_MOUSE	Ppm1a	42.41	1	1	2.4734	7800	-0.79293	0	0	3.1393	55000	-0.0983646	-0.398197
Q9D6Y7_MSRA_MOUSE	Msra	25.97	1	1	2.6628	32000	-0.698029	2	2	3.0945	33000	-0.40751	-0.399831
Q922B9_SSFA2_MOUSE	Ssfa2	136.86	3	3	2.7616	110000	-0.392151	1	1	4.0136	30000	-0.449667	-0.401301
Q91ZW3_SMCA5_MOUSE	Smarca5	121.55	4	4	2.6079	120000	-0.352936	1	1	2.4062	26000	-0.505875	-0.409798
P54923_ADPRH_MOUSE	Adprh	40.04	3	3	3.0174	130000	-0.313721	2	2	2.2812	3500	-0.822047	-0.411023
Q3TL44_NLRX1_MOUSE	0	0	0	0	0	0	0	1	1	3.6069	34000	-0.393458	-0.412412
Q9DBG6_RPN2_MOUSE	Rpn2	69.02	2	2	4.45	100000	-0.431366	2	2	3.084	46000	-0.224833	-0.412412
Q8R5J9_PRAF3_MOUSE	Arl6ip5	21.54	1	1	2.6785	57000	-0.599991	1	1	4.1661	20000	-0.590187	-0.412739
P15066_JUND_MOUSE	Jund	34.88	2	2	3.4096	150000	-0.235291	1	1	3.7168	47000	-0.210781	-0.413229
Q5SV77_GGNB2_MOUSE	Ggnbp2	78.92	1	1	2.5447	53000	-0.615677	2	2	2.1625	22000	-0.562083	-0.418295
Q9Z1Q9_SYVC_MOUSE	Vars	140.13	3	3	3.0471	140000	-0.274506	1	1	2.9138	46000	-0.224833	-0.418295
P29595_NEDD8_MOUSE	Nedd8	8.97	1	1	3.3917	54000	-0.611756	1	1	3.4192	38000	-0.33725	-0.419602
P61967_AP1S1_MOUSE	Ap1s1	18.72	1	1	4.6653	82000	-0.501953	2	2	3.4166	19000	-0.60424	-0.419765
Q8BHK6_SLAF7_MOUSE	Slamf7	37.16	1	2	2.9497	150000	-0.235291	1	1	3.7882	41000	-0.295094	-0.420092
Q9D1L9_LTOR5_MOUSE	Lamtor5	9.64	1	1	3.6593	71000	-0.54509	1	1	6.0259	27000	-0.491823	-0.422379
Q3TIR3_RIC8A_MOUSE	Ric8a	59.81	2	2	3.5371	120000	-0.352936	1	1	4.0266	33000	-0.40751	-0.42336
Q8QZY1_EIF3L_MOUSE	Eif3l	66.57	2	2	4.3877	98000	-0.439209	3	3	3.2414	45000	-0.238885	-0.42336
Q9JLV5_CUL3_MOUSE	Cul3	88.89	2	2	3.7971	55000	-0.607834	2	2	2.3651	48000	-0.196729	-0.42385
Q9JIF0_ANM1_MOUSE	Prmt1	42.41	1	1	2.2777	44000	-0.650971	1	1	2.6742	41000	-0.295094	-0.427935
Q8R0X2_CACL1_MOUSE	Cacul1	42.08	2	2	3.9085	67000	-0.560776	2	2	2.927	41000	-0.295094	-0.427935
Q5EG47_AAPK1_MOUSE	Prkaa1	63.89	1	1	2.0876	67000	-0.560776	1	1	2.9599	32000	-0.421563	-0.428425
Q8BZN6_DOC10_MOUSE	Dock10	245.6	2	2	2.5881	99000	-0.435288	2	3	5.0588	36000	-0.365354	-0.431693
Q9Z1X4_ILF3_MOUSE	Ilf3	95.96	1	1	4.714	83000	-0.498032	1	1	2.9879	53000	-0.126469	-0.431856
Q8K2C7_OS9_MOUSE	Os9	76.06	1	2	4.2042	22000	-0.737244	2	2	2.0549	31000	-0.435615	-0.435451
P58021_TM9S2_MOUSE	Tm9sf2	75.28	3	3	3.4645	99000	-0.435288	2	2	3.248	25000	-0.519927	-0.436432
P22892_AP1G1_MOUSE	Ap1g1	91.29	4	4	2.3234	120000	-0.352936	2	2	3.4952	22000	-0.562083	-0.437902
O35887_CALU_MOUSE	Calu	37.04	4	4	2.5968	130000	-0.313721	1	1	3.0398	16000	-0.646396	-0.440843
Q99K85_SERC_MOUSE	Psat1	40.45	2	2	2.8601	150000	-0.235291	1	1	4.3925	35000	-0.379406	-0.442641
Q7JJ13_BRD2_MOUSE	Brd2	88.01	1	2	2.5833	81000	-0.505875	2	2	2.8402	33000	-0.40751	-0.446889
Q9R1W5_CALRL_MOUSE	Calcrl	53.23	2	2	2.5978	86000	-0.486267	1	1	3.5534	45000	-0.238885	-0.446889
Q91YE7_RBM5_MOUSE	Rbm5	92.25	1	1	3.3465	43000	-0.654892	1	1	2.6642	29000	-0.463719	-0.447543
Q3UDW8_HGNAT_MOUSE	Hgsnat	72.46	1	2	2.6707	100000	-0.431366	1	2	3.1146	33000	-0.40751	-0.44885
A2AJI0_MA7D1_MOUSE	Map7d1	93.22	2	2	3.5879	85000	-0.490189	2	2	3.7297	48000	-0.196729	-0.44934
Q05D44_IF2P_MOUSE	Eif5b	137.53	1	1	3.4947	31000	-0.701951	3	3	3.0429	23000	-0.548031	-0.450484
Q9Z2A5_ATE1_MOUSE	Ate1	59.11	2	3	2.6365	120000	-0.352936	1	1	2.1673	29000	-0.463719	-0.453425
P35951_LDLR_MOUSE	Ldlr	94.89	2	3	2.1362	97000	-0.443131	1	1	2.9483	11000	-0.716656	-0.456366
Q9Z2V5_HDAC6_MOUSE	Hdac6	125.71	2	4	2.3716	160000	-0.196076	1	1	2.0942	50000	-0.168625	-0.458817
P54728_RD23B_MOUSE	Rad23b	43.49	1	1	2.4975	19000	-0.749009	1	1	3.1248	31000	-0.435615	-0.460941
Q3THG9_AASD1_MOUSE	Aarsd1	44.94	1	1	2.2939	86000	-0.486267	2	2	3.5143	37000	-0.351302	-0.461921
Q61103_REQU_MOUSE	Dpf2	44.2	1	1	2.9285	64000	-0.572541	2	2	3.2498	42000	-0.281042	-0.462085
Q9R0H0_ACOX1_MOUSE	Acox1	74.6	1	1	3.8546	46000	-0.643128	2	2	3.2746	29000	-0.463719	-0.463229
Q9DB29_IAH1_MOUSE	Iah1	27.96	1	2	4.3405	92000	-0.462738	2	2	2.7466	12000	-0.702604	-0.468947
P45481_CBP_MOUSE	Crebbp	265.32	4	4	1.9885	150000	-0.235291	1	1	2.6407	39000	-0.323198	-0.469438
Q6PDI5_ECM29_MOUSE	Ecm29	203.57	2	2	2.5093	53000	-0.615677	3	3	2.1393	17000	-0.632344	-0.473032
O88876_DHRS3_MOUSE	Dhrs3	33.63	2	2	2.4423	130000	-0.313721	1	1	4.2908	35000	-0.379406	-0.474013
Q99KK7_DPP3_MOUSE	Dpp3	82.85	2	2	3.9148	65000	-0.568619	2	2	2.7062	37000	-0.351302	-0.475647
P70303_PYRG2_MOUSE	Ctps2	65.47	1	1	2.4396	57000	-0.599991	1	1	3.0585	2500	-0.836099	-0.476872
P68037_UB2L3_MOUSE	Ube2l3	17.85	2	2	2.4404	180000	-0.117645	1	1	2.2158	39000	-0.323198	-0.479241
P70202_LXN_MOUSE	Lxn	25.48	1	1	3.4711	48000	-0.635285	1	1	3.1581	35000	-0.379406	-0.479895
P62482_KCAB2_MOUSE	Kcnab2	41	2	2	2.7176	62000	-0.580384	2	2	2.3676	28000	-0.477771	-0.480058
Q6PE01_SNR40_MOUSE	Snrnp40	39.25	2	2	3.3872	87000	-0.482346	1	1	3.9098	13000	-0.688552	-0.481529
P97379_G3BP2_MOUSE	G3bp2	54.05	3	3	3.256	140000	-0.274506	1	1	3.0087	37000	-0.351302	-0.48349
P70206_PLXA1_MOUSE	Plxna1	210.96	2	2	2.6474	53000	-0.615677	2	2	3.2585	32000	-0.421563	-0.485287
Q9D964_GATM_MOUSE	Gatm	48.27	1	1	2.8088	70000	-0.549012	3	4	2.5793	25000	-0.519927	-0.48545
Q8BXZ1_TMX3_MOUSE	Tmx3	51.82	2	2	3.5233	95000	-0.450974	2	2	3.8538	18000	-0.618292	-0.485614
O08584_KLF6_MOUSE	Klf6	31.86	2	2	4.063	120000	-0.352936	1	1	3.8982	18000	-0.618292	-0.485614
Q3TCN2_PLBL2_MOUSE	Plbd2	66.25	2	2	3.3013	120000	-0.352936	1	1	4.1932	35000	-0.379406	-0.485777
Q3ULJ0_GPD1L_MOUSE	Gpd1l	38.2	1	1	2.4598	59000	-0.592148	2	2	3.5286	9600	-0.736329	-0.48581
Q9Z0H4_CELF2_MOUSE	Celf2	54.24	2	2	2.5499	150000	-0.235291	1	2	2.8474	36000	-0.365354	-0.486594
Q3B7Z2_OSBP1_MOUSE	Osbp	88.74	1	1	3.8007	55000	-0.607834	2	2	2.1959	30000	-0.449667	-0.487575
Q08943_SSRP1_MOUSE	Ssrp1	80.81	2	2	2.2419	76000	-0.525483	1	1	3.0939	42000	-0.281042	-0.487575
Q9CZU3_SK2L2_MOUSE	Skiv2l2	117.56	1	1	2.2296	33000	-0.694108	3	3	3.6375	47000	-0.210781	-0.487738
Q8K1E0_STX5_MOUSE	Stx5	39.69	1	1	2.5346	15000	-0.764695	3	3	4.2204	25000	-0.519927	-0.489372
Q7TQI3_OTUB1_MOUSE	Otub1	31.25	2	2	3.4073	93000	-0.458817	1	1	3.2676	43000	-0.26699	-0.490352
Q9QXZ0_MACF1_MOUSE	Macf1	831.36	2	2	3.325	28000	-0.713715	4	4	3.3884	37000	-0.351302	-0.491333
O35350_CAN1_MOUSE	Capn1	82.05	2	2	3.6548	49000	-0.631363	1	1	3.2598	36000	-0.365354	-0.494437
Q9JLI6_SCLY_MOUSE	Scly	47.14	1	1	3.242	51000	-0.62352	1	1	3.6662	8100	-0.757407	-0.496349
Q99KE1_MAOM_MOUSE	Me2	65.76	3	4	3.0784	150000	-0.235291	1	1	2.4283	22000	-0.562083	-0.496725
D3Z0M9_D3Z0M9_MOUSE	Ddx23	95.44	2	3	2.9823	100000	-0.431366	1	1	3.8064	19000	-0.60424	-0.498195
Q9Z0R4_ITSN1_MOUSE	Itsn1	194.18	3	3	2.5547	110000	-0.392151	1	2	2.365	13000	-0.688552	-0.501137
P70404_IDHG1_MOUSE	Idh3g	42.76	4	4	3.4521	130000	-0.313721	1	1	4.0978	13000	-0.688552	-0.501137
Q922D8_C1TC_MOUSE	Mthfd1	101.14	2	2	2.639	130000	-0.313721	1	1	2.7135	38000	-0.33725	-0.501953
Q80UP3_DGKZ_MOUSE	Dgkz	103.97	2	2	2.1237	40000	-0.666657	2	2	2.7366	34000	-0.393458	-0.502607
Q91YI4_ARRB2_MOUSE	Arrb2	46.28	1	1	2.3521	54000	-0.611756	2	2	2.9473	22000	-0.562083	-0.51045
P55194_3BP1_MOUSE	Sh3bp1	65.24	3	3	3.0708	93000	-0.458817	1	1	3.5621	25000	-0.519927	-0.51094
Q8C1A5_THOP1_MOUSE	Thop1	77.98	2	2	2.7941	82000	-0.501953	2	2	3.1086	14000	-0.6745	-0.513718
Q9DB77_QCR2_MOUSE	Uqcrc2	48.21	2	2	3.2758	120000	-0.352936	1	1	3.225	5600	-0.792538	-0.513914
Q9Z0X1_AIFM1_MOUSE	Aifm1	66.72	3	3	2.813	150000	-0.235291	1	1	2.3319	24000	-0.533979	-0.514045
P83741_WNK1_MOUSE	Wnk1	250.78	2	2	2.0318	84000	-0.49411	1	1	3.2702	42000	-0.281042	-0.515025
Q8BP27_SFR1_MOUSE	Sfr1	35.16	1	1	3.3515	19000	-0.749009	1	1	3.3232	28000	-0.477771	-0.515352
Q8C7E9_CSTFT_MOUSE	Cstf2t	65.82	2	2	4.3754	69000	-0.552933	1	1	2.9216	22000	-0.562083	-0.518293
Q922J9_FACR1_MOUSE	Far1	59.4	1	1	3.3788	89000	-0.474503	1	1	3.2264	7700	-0.763028	-0.518767
A2AWA9_RBGP1_MOUSE	Rabgap1	120.72	2	2	2.2008	140000	-0.274506	1	1	2.2681	16000	-0.646396	-0.519273
O35711_LIPB2_MOUSE	Ppfibp2	98.69	4	4	3.0428	110000	-0.392151	1	1	2.2118	16000	-0.646396	-0.519273
O35344_IMA4_MOUSE	Kpna3	57.74	3	3	3.1676	110000	-0.392151	1	1	3.9005	27000	-0.491823	-0.520417
Q9JJZ6_KLF13_MOUSE	Klf13	31.12	1	1	4.2603	70000	-0.549012	1	1	2.8316	28000	-0.477771	-0.521234
P12399_CTL2A_MOUSE	Ctla2a	15.87	1	1	2.8619	66000	-0.564698	1	1	3.6325	21000	-0.576135	-0.529241
B1AVZ0_UPP_MOUSE	Uprt	34.26	2	2	2.2371	87000	-0.482346	1	1	2.9333	29000	-0.463719	-0.529894
Q9ERF3_WDR61_MOUSE	Wdr61	33.75	1	2	3.8194	58000	-0.59607	2	2	2.7259	25000	-0.519927	-0.530548
Q01237_HMDH_MOUSE	Hmgcr	96.98	3	3	3.1056	72000	-0.541169	2	2	3.0236	34000	-0.393458	-0.532018
Q8K3K8_OPTN_MOUSE	Optn	66.98	1	1	3.1465	39000	-0.670578	2	2	2.255	32000	-0.421563	-0.532345
Q9DBR1_XRN2_MOUSE	Xrn2	108.62	2	3	2.7273	46000	-0.643128	2	2	2.2871	26000	-0.505875	-0.533326
P62700_YPEL5_MOUSE	Ypel5	13.83	2	2	3.0406	67000	-0.560776	1	2	2.7345	14000	-0.6745	-0.533326
P53351_PLK2_MOUSE	Plk2	77.76	2	2	2.2404	110000	-0.392151	1	1	3.1629	26000	-0.505875	-0.535286
Q9WTV7_RNF12_MOUSE	Rlim	66.34	2	2	2.0614	66000	-0.564698	2	3	3.6017	16000	-0.646396	-0.538881
Q9D0F9_PGM1_MOUSE	Pgm1	61.38	2	2	3.8257	100000	-0.431366	1	1	3.292	16000	-0.646396	-0.538881
P97807_FUMH_MOUSE	Fh	54.32	2	2	3.4628	100000	-0.431366	1	1	2.0201	26000	-0.505875	-0.539208
Q9EPE9_AT131_MOUSE	Atp13a1	132.3	2	2	2.495	64000	-0.572541	2	2	3.2368	31000	-0.435615	-0.539371
Q9D0K2_SCOT1_MOUSE	Oxct1	55.95	1	1	2.6057	46000	-0.643128	2	2	2.7381	29000	-0.463719	-0.539698
Q8BRF7_SCFD1_MOUSE	Scfd1	72.28	1	1	2.8958	53000	-0.615677	2	2	2.9572	29000	-0.463719	-0.539698
Q91WV0_NC2B_MOUSE	Dr1	19.42	1	1	2.6122	53000	-0.615677	1	1	2.9548	27000	-0.491823	-0.540025
Q9CYN9_RENR_MOUSE	Atp6ap2	39.07	1	2	3.051	60000	-0.588227	1	1	4.1019	20000	-0.590187	-0.540188
Q60676_PPP5_MOUSE	Ppp5c	56.84	1	1	2.7282	85000	-0.490189	1	1	3.7691	26000	-0.505875	-0.541169
Q6ZPT1_KLHL9_MOUSE	Klhl9	69.35	1	1	3.975	63000	-0.576462	1	1	2.319	27000	-0.491823	-0.541986
Q03347_RUNX1_MOUSE	Runx1	48.58	1	1	2.6522	59000	-0.592148	1	1	4.7147	31000	-0.435615	-0.543293
Q9Z2G6_SE1L1_MOUSE	Sel1l	88.28	1	1	3.0304	44000	-0.650971	2	2	2.8033	24000	-0.533979	-0.543456
P49717_MCM4_MOUSE	Mcm4	96.68	2	2	2.854	69000	-0.552933	1	1	2.5464	6800	-0.775675	-0.544698
Q8C7U7_GALT6_MOUSE	Galnt6	71.49	3	3	2.9825	130000	-0.313721	1	1	3.9614	26000	-0.505875	-0.54509
Q9QXK3_COPG2_MOUSE	Copg2	97.62	2	2	3.2814	61000	-0.584305	2	3	2.0905	18000	-0.618292	-0.546397
Q8C006_TRI35_MOUSE	Trim35	57.31	2	2	2.4879	89000	-0.474503	1	1	3.9348	21000	-0.576135	-0.550809
Q6NXL1_Q6NXL1_MOUSE	Sec24d	112.6	2	2	3.3883	76000	-0.525483	1	1	3.308	11000	-0.716656	-0.554404
Q91WD5_NDUS2_MOUSE	Ndufs2	52.59	3	4	2.99	110000	-0.392151	1	1	3.6486	11000	-0.716656	-0.554404
Q9JKV1_ADRM1_MOUSE	Adrm1	42.03	2	4	3.0213	110000	-0.392151	1	1	3.4309	11000	-0.716656	-0.554404
P48428_TBCA_MOUSE	Tbca	12.75	2	2	2.784	110000	-0.392151	1	1	3.8633	31000	-0.435615	-0.557018
P21995_EMB_MOUSE	Emb	37.04	1	1	3.5025	37000	-0.678422	1	1	3.7284	34000	-0.393458	-0.557508
Q80VQ0_AL3B1_MOUSE	Aldh3b1	52.26	1	1	5.2669	26000	-0.721558	1	1	3.0497	23000	-0.548031	-0.558325
Q9D8T2_GSDMD_MOUSE	Gsdmdc1	53.2	1	1	2.7226	65000	-0.568619	2	2	3.2092	32000	-0.421563	-0.559796
Q64442_DHSO_MOUSE	Sord	38.22	1	1	4.1847	32000	-0.698029	2	2	2.8038	32000	-0.421563	-0.559796
Q9D7G0_PRPS1_MOUSE	Prps1	34.81	1	1	4.0156	32000	-0.698029	2	2	3.2693	13000	-0.688552	-0.559959
Q8K411_PREP_MOUSE	Pitrm1	117.3	3	3	2.691	100000	-0.431366	1	1	3.799	16000	-0.646396	-0.560449
P42125_ECI1_MOUSE	Eci1	32.23	2	2	3.5175	89000	-0.474503	1	1	2.4712	21000	-0.576135	-0.560613
P97496_SMRC1_MOUSE	Smarcc1	122.81	2	2	3.3191	71000	-0.54509	1	1	2.2667	29000	-0.463719	-0.561266
Q9CR16_PPID_MOUSE	Ppid	40.72	2	2	3.359	42000	-0.658814	1	1	3.4377	19000	-0.60424	-0.5629
Q91YH5_ATLA3_MOUSE	Atl3	60.54	2	2	4.36	77000	-0.521561	2	3	3.4161	19000	-0.60424	-0.564861
P70677_CASP3_MOUSE	Casp3	31.45	2	2	2.894	76000	-0.525483	1	1	4.1966	22000	-0.562083	-0.565351
E0CYM8_E0CYM8_MOUSE	Sirpa	56.38	1	1	2.0531	65000	-0.568619	1	1	3.625	24000	-0.533979	-0.568946
O35218_CPSF2_MOUSE	Cpsf2	88.33	1	1	3.1611	56000	-0.603913	2	2	4.0223	29000	-0.463719	-0.569109
P61226_RAP2B_MOUSE	Rap2b	20.49	1	1	4.1183	38000	-0.6745	1	1	3.5501	15000	-0.660448	-0.569436
Q9CZP3_Q9CZP3_MOUSE	Zfp655	63.33	2	2	3.3757	88000	-0.478424	1	1	3.2066	16000	-0.646396	-0.570253
Q8BU11_TOX4_MOUSE	Tox4	65.92	1	2	3.0558	84000	-0.49411	1	1	3.337	26000	-0.505875	-0.572541
Q99MR6_SRRT_MOUSE	Srrt	100.39	1	1	3.216	47000	-0.639206	2	2	2.3445	17000	-0.632344	-0.573031
Q8CHH9_SEPT8_MOUSE	2021-09-08	49.78	1	1	3.4198	79000	-0.513718	1	2	3.9519	15000	-0.660448	-0.575318
P58462_FOXP1_MOUSE	Foxp1	78.78	2	2	2.4144	85000	-0.490189	1	1	2.5935	28000	-0.477771	-0.578096
Q9CQN1_TRAP1_MOUSE	Trap1	80.16	1	1	4.8939	37000	-0.678422	1	1	2.4039	15000	-0.660448	-0.57924
P35283_RAB12_MOUSE	Rab12	27.31	2	2	2.4133	83000	-0.498032	1	1	2.5287	18000	-0.618292	-0.581691
P35550_FBRL_MOUSE	Fbl	34.29	2	2	3.251	71000	-0.54509	1	1	2.2284	11000	-0.716656	-0.581854
Q99NH0_ANR17_MOUSE	Ankrd17	274.04	2	3	2.8266	96000	-0.447052	1	1	3.8627	33000	-0.40751	-0.582181
O08788_DCTN1_MOUSE	Dctn1	141.59	1	1	2.6155	17000	-0.756852	1	1	2.8564	12000	-0.702604	-0.582671
O08579_EMD_MOUSE	Emd	29.42	2	2	3.2822	92000	-0.462738	1	1	2.9706	24000	-0.533979	-0.582671
Q99MN1_SYK_MOUSE	Kars	67.8	1	1	2.5774	49000	-0.631363	2	2	3.1404	21000	-0.576135	-0.584142
Q9DBU6_RSRC1_MOUSE	Rsrc1	38.61	1	1	2.3209	59000	-0.592148	2	2	2.116	13000	-0.688552	-0.585449
P18653_KS6A1_MOUSE	Rps6ka1	81.54	1	1	4.3162	87000	-0.482346	1	1	3.837	18000	-0.618292	-0.585612
Q3UW53_NIBAN_MOUSE	Fam129a	102.58	2	2	3.3666	69000	-0.552933	1	1	4.608	27000	-0.491823	-0.589044
Q6PB93_GALT2_MOUSE	Galnt2	64.47	1	1	5.212	35000	-0.686265	1	1	2.1538	14000	-0.6745	-0.592148
Q9DC50_OCTC_MOUSE	Crot	70.22	2	2	2.7359	80000	-0.509797	2	2	2.7536	24000	-0.533979	-0.592475
Q9QXT0_CNPY2_MOUSE	Cnpy2	20.75	1	1	3.8931	44000	-0.650971	1	1	2.6862	16000	-0.646396	-0.597704
P12787_COX5A_MOUSE	Cox5a	16.09	1	1	3.0681	70000	-0.549012	1	1	2.6273	18000	-0.618292	-0.599338
Q80XQ2_TBCD5_MOUSE	Tbc1d5	91.78	2	2	2.5471	62000	-0.580384	1	1	2.7183	26000	-0.505875	-0.599991
Q64737_PUR2_MOUSE	Gart	107.44	1	1	2.6567	33000	-0.694108	2	2	2.5097	24000	-0.533979	-0.600318
P97376_FRG1_MOUSE	Frg1	29.11	1	1	3.1638	40000	-0.666657	1	1	5.2657	24000	-0.533979	-0.60424
Q9R045_ANGL2_MOUSE	Angptl2	57.07	1	1	4.0008	38000	-0.6745	1	1	2.7227	12000	-0.702604	-0.608161
Q5DTM8_BRE1A_MOUSE	Rnf20	113.45	2	3	3.0914	79000	-0.513718	1	1	3.7305	18000	-0.618292	-0.609141
Q9CZX0_ELP3_MOUSE	Elp3	62.35	1	1	4.1415	57000	-0.599991	1	1	3.5425	16000	-0.646396	-0.609468
Q8BGE6_ATG4B_MOUSE	Atg4b	44.35	2	2	2.9301	64000	-0.572541	1	1	4.0952	15000	-0.660448	-0.612573
Q91WK0_LRRF2_MOUSE	Lrrfip2	47.12	1	1	2.9802	66000	-0.564698	1	1	4.9296	17000	-0.632344	-0.616168
Q3TKT4_SMCA4_MOUSE	Smarca4	181.31	2	2	3	57000	-0.599991	1	1	2.9259	10000	-0.730708	-0.616331
Q8K4Z3_NNRE_MOUSE	Naxe	30.95	2	2	3.4516	82000	-0.501953	1	1	3.7827	27000	-0.491823	-0.616494
Q62087_PON3_MOUSE	Pon3	39.33	1	1	2.5951	21000	-0.741166	1	1	4.1041	20000	-0.590187	-0.616658
Q58A65_JIP4_MOUSE	Spag9	146.13	2	2	3.8247	46000	-0.643128	1	1	2.3595	19000	-0.60424	-0.617801
Q9QY06_MYO9B_MOUSE	Myo9b	238.69	2	2	2.5751	49000	-0.631363	1	1	3.8781	19000	-0.60424	-0.617801
Q8BIG4_FBX28_MOUSE	Fbxo28	40.95	1	1	4.2231	49000	-0.631363	1	1	3.1898	20000	-0.590187	-0.618618
Q8R146_APEH_MOUSE	Apeh	81.53	1	1	2.5106	45000	-0.647049	1	1	3.3919	22000	-0.562083	-0.620252
P81117_NUCB2_MOUSE	Nucb2	50.27	1	1	2.0475	37000	-0.678422	2	2	2.3682	9100	-0.743355	-0.620694
Q61072_ADAM9_MOUSE	Adam9	92.02	3	4	2.5379	83000	-0.498032	1	1	3.442	16000	-0.646396	-0.621233
Q7TNV0_DEK_MOUSE	Dek	43.13	1	1	2.6563	58000	-0.59607	1	1	2.9937	22000	-0.562083	-0.622213
O35900_LSM2_MOUSE	Lsm2	10.83	1	1	5.0116	36000	-0.682343	1	1	2.4549	22000	-0.562083	-0.622213
Q99ME9_NOG1_MOUSE	Gtpbp4	74.07	1	1	3.0023	36000	-0.682343	1	1	3.7973	17000	-0.632344	-0.624011
P62715_PP2AB_MOUSE	Ppp2cb	35.55	1	1	3.8707	53000	-0.615677	1	1	3.1811	22000	-0.562083	-0.624174
O88939_ZBT7A_MOUSE	Zbtb7a	60.24	1	1	2.8222	35000	-0.686265	1	1	2.1722	19000	-0.60424	-0.627605
Q8CFI0_NED4L_MOUSE	Nedd4l	115.35	1	1	2.9574	44000	-0.650971	1	1	2.1693	5200	-0.798158	-0.630448
Q04899_CDK18_MOUSE	Cdk18	51.81	2	2	2.8163	92000	-0.462738	1	1	3.84	10000	-0.730708	-0.632017
Q9D892_ITPA_MOUSE	Itpa	21.88	1	1	4.0568	74000	-0.533326	1	1	2.8866	21000	-0.576135	-0.633161
E9Q2I4_E9Q2I4_MOUSE	Elmsan1	119.65	2	2	3.329	34000	-0.690186	2	3	3.1397	17000	-0.632344	-0.633814
Q08288_LYAR_MOUSE	Lyar	43.71	2	2	3.1139	48000	-0.635285	1	1	3.1986	20000	-0.590187	-0.634305
P49722_PSA2_MOUSE	Psma2	25.91	1	1	3.3044	37000	-0.678422	2	2	3.6402	13000	-0.688552	-0.634468
Q7TMW6_NARFL_MOUSE	Narfl	53.07	1	1	4.9288	62000	-0.580384	1	1	3.2249	11000	-0.716656	-0.634795
Q64310_SURF4_MOUSE	Surf4	30.36	1	1	2.315	69000	-0.552933	1	2	4.0522	12000	-0.702604	-0.635612
Q9CQW1_YKT6_MOUSE	Ykt6	22.3	1	1	2.9027	65000	-0.568619	1	1	3.1071	22000	-0.562083	-0.635938
Q505F5_LRC47_MOUSE	Lrrc47	63.55	2	2	3.2904	29000	-0.709794	2	2	2.9905	6300	-0.782701	-0.636445
Q8BYA0_TBCD_MOUSE	Tbcd	133.24	3	3	3.0972	85000	-0.490189	1	1	2.6249	10000	-0.730708	-0.637899
Q9CRA5_GOLP3_MOUSE	Golph3	33.73	1	2	3.1129	71000	-0.54509	1	1	4.0814	22000	-0.562083	-0.637899
Q9DCR2_AP3S1_MOUSE	Ap3s1	21.72	1	1	3.7557	28000	-0.713715	1	1	2.073	20000	-0.590187	-0.638226
Q3UJB9_EDC4_MOUSE	Edc4	152.39	1	1	2.803	35000	-0.686265	1	1	2.9871	18000	-0.618292	-0.640514
Q80UM7_MOGS_MOUSE	Mogs	91.77	1	1	2.3625	41000	-0.662735	1	1	4.7466	9900	-0.732114	-0.640563
Q8BHC7_RHBL4_MOUSE	Rhbdd1	35.75	1	1	4.4144	70000	-0.549012	1	1	2.2949	13000	-0.688552	-0.642311
Q8R1A4_DOCK7_MOUSE	Dock7	241.29	1	1	2.6351	58000	-0.59607	2	2	3.9086	9500	-0.737734	-0.643373
Q9CRY7_GDPD1_MOUSE	Gdpd1	35.84	2	2	2.5877	70000	-0.549012	1	1	3.0507	20000	-0.590187	-0.644108
P60898_RPB9_MOUSE	Polr2i	14.51	1	1	3.0332	32000	-0.698029	1	2	2.2392	24000	-0.533979	-0.651298
Q8K296_MTMR3_MOUSE	Mtmr3	133.76	1	1	2.1059	14000	-0.768616	1	1	3.5475	9900	-0.732114	-0.652327
Q6PGG2_GMIP_MOUSE	Gmip	107.48	3	4	2.4895	64000	-0.572541	1	1	3.9219	3600	-0.820642	-0.653455
Q8VE47_UBA5_MOUSE	Uba5	44.76	3	3	3.3144	86000	-0.486267	1	1	3.4887	16000	-0.646396	-0.656526
P47877_IBP2_MOUSE	Igfbp2	32.83	1	1	3.8928	40000	-0.666657	1	1	2.4184	14000	-0.6745	-0.664696
Q9Z265_CHK2_MOUSE	Chek2	61.05	1	1	2.173	43000	-0.654892	1	1	2.5234	17000	-0.632344	-0.665186
Q06649_3BP2_MOUSE	Sh3bp2	62.17	1	1	2.7979	32000	-0.698029	1	1	3.007	16000	-0.646396	-0.66633
Q8K2H2_OTU6B_MOUSE	Otud6b	33.74	1	1	3.4282	35000	-0.686265	1	1	2.6284	4800	-0.803779	-0.666592
Q8R4Y4_STAB1_MOUSE	Stab1	276.07	3	3	2.3429	75000	-0.529404	1	1	4.7926	19000	-0.60424	-0.66682
Q6ZWQ9_Q6ZWQ9_MOUSE	Myl12a	19.88	1	1	3.5452	24000	-0.729401	1	1	2.3253	17000	-0.632344	-0.667147
Q8K1R7_NEK9_MOUSE	Nek9	107.08	1	1	2.5943	31000	-0.701951	1	1	2.0348	12000	-0.702604	-0.670905
Q8BZX4_SREK1_MOUSE	Srek1	56.73	1	1	3.6568	47000	-0.639206	1	1	2.9463	18000	-0.618292	-0.671886
P06537_GCR_MOUSE	Nr3c1	86	1	1	4.7298	25000	-0.72548	1	1	5.3371	13000	-0.688552	-0.675644
Q9CVD2_ATX3_MOUSE	Atxn3	40.51	1	1	4.8961	41000	-0.662735	1	1	3.2194	8000	-0.758813	-0.677441
Q9EPB4_ASC_MOUSE	Pycard	21.45	1	1	3.1179	58000	-0.59607	1	1	2.947	13000	-0.688552	-0.679565
Q3U182_CRTC2_MOUSE	Crtc2	73.17	1	1	3.0076	39000	-0.670578	1	1	2.6447	12000	-0.702604	-0.684631
Q3U9G9_LBR_MOUSE	Lbr	71.39	1	1	3.703	40000	-0.666657	1	1	2.8433	4300	-0.810805	-0.685791
Q9CQ40_RM49_MOUSE	Mrpl49	19.12	1	1	3.3306	67000	-0.560776	1	1	3.3183	15000	-0.660448	-0.687082
Q9D880_TIM50_MOUSE	Timm50	39.75	1	1	4.0565	28000	-0.713715	2	2	3.2666	13000	-0.688552	-0.687408
Q9QZK7_DOK3_MOUSE	Dok3	48	1	1	2.0169	35000	-0.686265	1	1	3.5747	11000	-0.716656	-0.687735
O35704_SPTC1_MOUSE	Sptlc1	52.5	1	1	3.792	42000	-0.658814	1	1	2.8113	13000	-0.688552	-0.69133
P97770_THUM3_MOUSE	Thumpd3	56.4	1	1	2.9641	33000	-0.694108	1	1	2.4011	12000	-0.702604	-0.692474
Q80VD1_FA98B_MOUSE	Fam98b	45.32	1	1	3.5631	36000	-0.682343	1	1	2.3988	10000	-0.730708	-0.694761
Q3TDD9_PPR21_MOUSE	Ppp1r21	88.28	2	2	2.6404	42000	-0.658814	1	1	2.3938	12000	-0.702604	-0.696395
Q8R5H1_UBP15_MOUSE	Usp15	112.25	1	1	2.2109	34000	-0.690186	1	1	3.7381	15000	-0.660448	-0.696885
Q8BGW1_FTO_MOUSE	Fto	57.97	1	1	2.6788	23000	-0.733323	1	1	3.8223	13000	-0.688552	-0.697212
Q3U2C5_RN149_MOUSE	Rnf149	42.53	1	2	2.4134	30000	-0.705872	1	1	2.7026	13000	-0.688552	-0.699173
P70699_LYAG_MOUSE	Gaa	106.18	1	1	2.4648	29000	-0.709794	1	1	2.4224	11000	-0.716656	-0.6995
Q8CHS8_VP37A_MOUSE	Vps37a	44.39	1	1	3.0165	36000	-0.682343	1	1	2.5517	12000	-0.702604	-0.700317
Q04863_RELB_MOUSE	Relb	60.27	1	1	3.4847	32000	-0.698029	1	1	2.9547	5800	-0.789727	-0.700741
Q3UJK4_GTPB2_MOUSE	Gtpbp2	65.71	2	2	2.638	54000	-0.611756	1	1	2.6666	11000	-0.716656	-0.703421
Q78HU3_MB12A_MOUSE	Mvb12a	28.69	1	1	2.2877	34000	-0.690186	1	1	3.1283	14000	-0.6745	-0.703911
Q9EQ61_PESC_MOUSE	Pes1	67.75	1	1	3.8728	23000	-0.733323	1	1	2.5757	11000	-0.716656	-0.705382
Q9D832_DNJB4_MOUSE	Dnajb4	37.76	1	1	2.1516	33000	-0.694108	1	1	3.3336	11000	-0.716656	-0.709303
O35345_IMA7_MOUSE	Kpna6	59.93	1	1	2.3409	31000	-0.701951	1	1	2.8417	13000	-0.688552	-0.710937
Q3TCH7_CUL4A_MOUSE	Cul4a	87.7	1	1	1.9768	23000	-0.733323	1	1	2.386	17000	-0.632344	-0.712833
Q01730_RSU1_MOUSE	Rsu1	31.53	1	1	2.3232	7700	-0.793322	1	3	2.7252	9700	-0.734924	-0.714516
Q9Z0L8_GGH_MOUSE	Ggh	35.45	1	1	3.8567	33000	-0.694108	1	2	2.6192	9300	-0.740545	-0.717326
Q3UA37_QRIC1_MOUSE	Qrich1	86.5	2	2	3.3536	33000	-0.694108	1	1	2.8599	5000	-0.800969	-0.718127
Q8JZZ6_AMERL_MOUSE	Ammecr1l	34.49	1	1	3.0935	48000	-0.635285	1	1	3.4064	5500	-0.793943	-0.718535
Q8BX90_FND3A_MOUSE	Fndc3a	131.87	2	2	3.1173	46000	-0.643128	1	1	4.1549	8700	-0.748976	-0.719581
Q8CH02_SUGP1_MOUSE	Sugp1	72.6	1	1	2.3961	34000	-0.690186	1	1	3.6716	8400	-0.753192	-0.719728
Q99K95_RTF2_MOUSE	Rtfdc1	33.91	2	2	2.024	35000	-0.686265	1	1	2.9845	12000	-0.702604	-0.719924
Q60929_MEF2A_MOUSE	Mef2a	53.55	1	1	4.0715	22000	-0.737244	1	1	2.3823	12000	-0.702604	-0.721885
Q68FF6_GIT1_MOUSE	Git1	85.25	1	1	2.388	21000	-0.741166	1	1	2.7683	2900	-0.830478	-0.723078
Q8QZS1_HIBCH_MOUSE	Hibch	43.01	1	1	3.4412	53000	-0.615677	1	1	3.2782	15000	-0.660448	-0.728061
O54941_SMCE1_MOUSE	Smarce1	46.61	1	1	2.0913	7100	-0.795675	1	1	3.3958	7600	-0.764433	-0.739074
Q8CD10_MICU2_MOUSE	Micu2	49.44	1	1	3.5557	28000	-0.713715	1	1	2.0541	8500	-0.751786	-0.742555
Q9WVH4_FOXO3_MOUSE	Foxo3	71.02	1	1	2.9717	23000	-0.733323	1	1	2.2143	3000	-0.829073	-0.743943
Q9CQC8_SPG21_MOUSE	Spg21	34.93	1	1	4.6486	42000	-0.658814	1	1	2.8626	9100	-0.743355	-0.746182
Q9WTQ8_TIM23_MOUSE	Timm23	21.96	1	1	3.3069	19000	-0.749009	1	1	4.73	7400	-0.767244	-0.746362
Q9CQZ7_RPC10_MOUSE	Polr3k	12.32	1	1	3.0335	25000	-0.72548	1	1	2.8976	11000	-0.716656	-0.748519
Q4KMM3_OXR1_MOUSE	Oxr1	95.85	1	1	2.4711	11000	-0.780381	1	2	2.1266	2300	-0.838909	-0.748862
Q8BIJ6_SYIM_MOUSE	Iars2	112.73	1	1	3.4495	42000	-0.658814	1	1	3.3013	5000	-0.800969	-0.749499
Q91V17_ZNRF1_MOUSE	Znrf1	23.83	1	1	2.8593	32000	-0.698029	1	1	4.4146	7700	-0.763028	-0.750136
Q8BGQ1_SPE39_MOUSE	Vipas39	56.59	1	1	2.112	22000	-0.737244	1	1	3.0068	4400	-0.8094	-0.759597
Q8CG29_Q8CG29_MOUSE	Myo1f	125.14	1	1	2.062	29000	-0.709794	2	2	2.4342	6100	-0.785511	-0.761378
Q9JJK2_LANC2_MOUSE	Lancl2	50.74	1	1	3.8937	22000	-0.737244	1	1	2.7656	5600	-0.792538	-0.764891
P48410_ABCD1_MOUSE	Abcd1	81.81	1	1	3.461	22000	-0.737244	1	1	3.6979	4300	-0.810805	-0.766182
Q9ER38_TOR3A_MOUSE	Tor3a	43.79	1	1	3.1397	26000	-0.721558	1	1

## Sheet: Candidates in Both WT and IFNAR
Gene SymbolS1	WT Avg ZMOD	IFNAR -/- Avg ZMOD
B2m	113.595	95.7035
Anxa4	64.0169	73.8247
Atp6v1a	35.9587	51.0473
Hmox1	58.029	35.1815
Atp6v1b2	34.6142	33.9887
H2-Q10	59.0706	33.7632
H2-D1	170.308	28.9888
Eif4a1	72.712	28.9234
Icam1	35.5741	24.8189
Ahnak2	20.9728	23.417
Itgb2	39.0558	21.2765
Atp5b	22.4044	21.1948
Lipa	10.9058	17.4857
Chchd2	20.4543	17.4694
Dync1h1	36.5689	16.5707
Plin2	7.24881	15.8468
Slc25a5	6.92303	15.8289
Ywhab	26.0385	15.7112
Ezr	44.5253	15.4106
Por	13.5717	14.2341
Mpp1	18.3941	13.7766
St13	16.3936	13.5478
H2-K1	26.3826	13.1557
Lgmn	19.9312	13.025
Apoe	106.965	12.8452
Aars	22.3998	12.4858
Hnrnpm	7.28552	11.8632
Pcna	10.3391	10.9172
Hsp90b1	17.426	10.8845
Anxa7	12.241	10.6378
Arhgdia	8.76988	10.5201
Tnfaip2	39.4963	10.5021
Myo1e	6.01498	10.4923
Cct8	8.05867	10.1378
Plek	38.8356	9.88776
Rgs1	36.6928	9.57568
Ncf4	15.0492	9.37633
Fam129b	7.6893	9.31588
Pls1	12.4707	9.30934
Pld3	10.9976	9.22764
Ndrg1	15.8475	9.16555
Cyb5r3	3.74783	9.08549
Rhoa	17.3847	8.78321
Nars	12.9798	8.54791
Glud1	4.84218	8.46622
Anxa11	10.0845	8.40249
Syk	7.1341	8.37145
Mpeg1	19.0549	8.19498
Acsl1	3.57531	7.85348
Mat2a	9.0383	7.82897
Sdcbp	13.6405	7.66721
Clic4	45.2502	7.14271
Gns	5.51897	7.05774
Atp6v1c1	6.91385	7.0365
Slc3a2	30.4525	6.93846
Atp6v1e1	9.63021	6.92376
Pik3ap1	25.1575	6.83062
Psme1	8.62993	6.64925
Blvra	3.78913	6.63128
Pnp	15.2465	6.62147
Rps3	14.728	6.58716
Eif2s2	7.93478	6.54304
Alcam	8.16971	6.52834
Ewsr1	5.71168	6.45808
Mcl1	6.8955	6.40906
Ywhah	12.5576	6.3437
Qki	6.58808	6.3388
Ppp2ca	5.75527	6.24729
Napa	6.88403	6.12148
Prkar1a	5.20925	6.06919
Eif5	5.15419	5.90253
Eif4g2	6.51925	5.86985
Tpm1	9.31819	5.84044
C1qc	11.7455	5.72606
Gtf2b	14.6224	5.71789
Itgam	7.02857	5.70645
Mvp	15.7741	5.6656
Cct3	7.79483	5.62966
Cd36	5.89522	5.61495
Irg1	74.0794	5.57459
Vps35	4.94312	5.51038
Pcbp2	17.9169	5.35188
Mmp12	11.5252	5.34339
Gnai2	4.37645	5.34045
Phgdh	3.80748	5.30123
Myh10	32.3921	5.24698
Junb	21.5923	5.19666
Csde1	10.3873	5.18522
Ywhag	9.83669	4.97444
Cct2	4.40352	4.963
Mapk3	4.77564	4.89274
Nfkb2	15.4438	4.88947
Clic1	8.93277	4.86006
Cdc37	8.53816	4.75875
Gstm1	4.15162	4.67542
Csf1r	4.90183	4.60516
Ncl	10.0569	4.60353
Acsl4	4.68617	4.58229
Rap1b	12.3603	4.55288
Cct4	8.62993	4.50876
Clec4e	36.6928	4.48245
Npm1	13.184	4.30124
Malt1	15.8108	4.23719
Ddx6	13.6726	4.06432
Trim25	6.12923	3.94667
Capza1	6.67296	3.93197
Cebpb	9.80916	3.92168
Rpsa	7.98755	3.92053
Rap1a	27.2406	3.84537
Cmpk1	4.21127	3.8372
Scpep1	7.2534	3.80942
Rel	9.29066	3.79145
Stom	9.17136	3.76367
Samhd1	12.0988	3.72282
Itgb1	9.6348	3.71465
Eprs	7.17769	3.64276
Rab1A	8.6024	3.61988
Asns	7.35893	3.58393
Rplp2	17.9949	3.56923
Ipo5	3.99515	3.55779
Tpm4	12.5347	3.55452

## Sheet: Figure 2C
ISGs in WT Total	ISGs in WT - Uninfected	ISGs in IFNAR-/-
Aars	Acsl1	Aars
Acsl1	Apbb1ip	Acadl
Actr2	Cd40	Acsl1
Ahnak2	Cd44	Ahnak2
AI607873	Cebpb	Alcam
Alcam	Clec4e	Anxa7
Anxa3	Cmpk2	Apoe
Anxa7	Cpne2	Asah1
Apbb1ip	Ddx58	Asns
Apoe	Dnaja2	Atp6v1a
Asns	Dtx3l	Atp6v1c1
Atp2b1	Dync1i2	B2m
Atp6v1a	Ehd1	Blvra
Atp6v1c1	Eif2s1	C1qc
B2m	Ell2	Capza1
Blvra	Fam49a	Cct3
C1qc	Fnbp1l	Cct4
Capza1	Gbp2	Cct7
Cct3	Gbp5	Cct8
Cct4	Gm16340	Cd36
Cct6a	Icam1	Cebpb
Cct8	Ifi204	Clec4e
Cd36	Ifi47	Clic4
Cd40	Ifih1	Colgalt1
Cd44	Ifit1	Csf1r
Cebpb	Ifit2	Cst3
Chmp4b	Ifit3	Dync1h1
Clec4e	Ifrd1	Eif5
Clic4	Il1b	Ezr
Cmpk2	Irg1	Fam129b
Copa	Irgm1	Gls
Coro1c	Kpna4	Glud1
Cotl1	Lcp2	Glul
Cpd	Lilrb4	Gm5560
Cpne2	Malt1	Gstm1
Csf1r	Myh10	H2-D1
Ctnna1	Nfkb1	H2-K1
Ctsa	Nfkb2	H2-Q10
Dab2	Nfkbiz	H2-Q4
Ddx58	Nlrp3	H2-Q5
Dnaja2	Nos2	Hagh
Dtx3l	Parp14	Hmox1
Dync1h1	Parp9	Icam1
Dync1i2	Pim1	Idh1
Ehd1	Ptgs1	Ipo5
Eif2s1	Ptgs2	Irg1
Eif3a	Rasgef1b	Itgam
Eif5	Rbpj	Junb
Elavl1	Rel	Lgmn
Ell2	Rgs1	Lipa
Ezr	Rpl5	Lpl
Fam129b	Rsad2	Lrrc59
Fam49a	Sbds	Malt1
Fermt3	Slfn2	Mapk3
Fnbp1l	Slfn5	Mat2a
Gbp2	Tlr2	Mdh1
Gbp5	Tnf	Mmp12
Glud1	Tnfaip3	Mpeg1
Gm16340	Tnip1	Mpp1
Gm5560	Vasp	Mvp
Gstm1	Zfand5	Myh10
H2-D1	Znfx1	Myo1e
H2-K1		Nars
H2-Q10		Nceh1
H2-Q4		Ncl
H2-Q5		Ndrg1
Hk3		Nfkb2
Hmox1		Npm1
Hnrnpab		Pcna
Hnrnpdl		Pik3ap1
Hnrnph1		Pld3
Hspa9		Plek
Hspd1		Plin2
Icam1		Pnp
Ifi204		Por
Ifi47		Psmd1
Ifih1		Psme1
Ifit1		Rars
Ifit2		Rel
Ifit3		Rgs1
Ifrd1		Rps3
Il1b		Samhd1
Ipo5		Sf3b3
Irg1		Sh3glb1
Irgm1		Slc25a5
Itgam		Slc3a2
Itgav		St13
Junb		Stom
Kpna4		Syk
Lcp2		Tnfaip2
Lgals3bp		Tpm1
Lgmn		Trim25
Lilrb4		Trim28
Lipa		Ywhag
Lrp1
Malt1
Mapk3
Mat2a
Mir5129
Mmp12
Mpeg1
Mpp1
Mrc1
Mvp
Myh10
Myo1e
Naca
Nars
Ncl
Ndrg1
Nfkb1
Nfkb2
Nfkbiz
Nlrp3
Nos2
Npm1
Nrp2
Oat
Pa2g4
Parp14
Parp9
Pcna
Pik3ap1
Pim1
Pld3
Plec
Plek
Plin2
Pnp
Por
Prdx6
Prkcd
Psme1
Ptgs1
Ptgs2
Ptpn6
Ptprc
Rab10
Rasgef1b
Rbpj
Rel
Rgs1
Rnf213
Rpl5
Rps3
Rrbp1
Rsad2
Samhd1
Sbds
Sfpq
Sgpl1
Slc25a5
Slc3a2
Slfn2
Slfn5
Snd1
St13
Stat1
Stom
Swap70
Syk
Syncrip
Tax1bp1
Tlr2
Tnf
Tnfaip2
Tnfaip3
Tnip1
Tpm1
Trim25
Uap1l1
Vasp
Wbp2
Ywhag
Ywhaq
Zc3hav1
Zeb2
Zfand5
Znfx1

## Sheet: Figure 2D
	WT Inv vs Uninfected - Log fold change	WT Inv vs Uninfected - P-value
Aars	-0.0738837	1.15783
Acsl1	3.6552	9007200000000000
Acsl4	0.269576	1.63985
Actr10	-0.0168737	1.02387
Actr2	-0.153939	1.35424
Actr3	0.190529	1.54156
Adam17	1.32127	561.094
Ahnak2	0.26367	1.41936
Alcam	0.742545	11.5397
Anpep	0.789735	5.62372
Anxa11	-0.386289	1.92234
Anxa3	0.318494	2.22016
Anxa4	-0.0747823	1.15994
Anxa7	0.0743615	1.16043
Apbb1ip	0.200473	1.35751
Apoe	0.329752	2.02059
App	0.685246	9.87775
Arf1	-0.239078	1.74862
Arhgdia	-0.360645	2.53706
Arhgdib	-0.253621	1.65111
Arl8a	0.230297	1.53555
Arpc2	-0.120158	1.29225
Arpc3	-0.241903	1.73769
Arpc4	-0.432726	3.20064
Asns	0.176873	1.35032
Atp2b1	0.577997	4.25786
Atp5b	-0.217489	1.62481
Atp6v1a	0.336766	2.07954
Atp6v1b2	-0.243837	1.64095
Atp6v1c1	-0.483911	3.80121
Atp6v1e1	0.310346	2.04907
Atp6v1h	0.036055	1.05737
B2m	0.274998	1.97171
Blvra	-1.17964	65.7745
C1qc	-0.392896	2.5973
Calr	-0.0285701	1.05164
Caprin1	0.139218	1.29847
Capza1	0.123229	1.28512
Capzb	-0.173429	1.34888
Cct2	0.0862146	1.19026
Cct3	0.0910908	1.19862
Cct4	-0.0502652	1.09877
Cct8	0.300436	1.96494
Cd36	-0.0300848	1.05101
Cd40	6.24667	1e+16
Cd44	1.7983	32404.2
Cdc37	0.0147468	1.0212
Cebpb	2.80394	2287031616
Cebpd	1.402	138.112
Chchd2	-0.115959	1.25056
Chmp4b	0.181179	1.46908
Clec4e	5.14939	10763000000
Clic1	-0.253011	1.81933
Clic4	1.41637	478.03
Cmpk1	-0.0667636	1.11229
Cmpk2	1.39796	73.0388
Copa	-0.0876199	1.19222
Coro1c	-0.916825	32.2281
Cotl1	-0.7295	7.18338
Cpd	1.69565	8278.97
Cpne2	-0.0081706	1.0112
Csde1	0.326719	1.70523
Csf1r	0.622581	7.09992
Csf2	9.84757	1e+16
Ctnna1	-0.217232	1.63012
Ctsa	0.0966401	1.22033
Cyb5r3	0.0585626	1.12475
Cyfip1	0.6642	7.51598
D1Pas1	0.622208	1.43218
Dab2	-0.732426	3.95936
Ddx58	0.714294	7.86691
Ddx6	0.722644	6.47597
Desi2	0.116236	1.18445
Dnaja2	0.602509	5.87808
Dock10	1.25852	79.9858
Dstn	0.111768	1.25133
Dtx3l	0.715777	6.52678
Dync1h1	0.113468	1.26602
Dync1i2	0.138486	1.25629
Eea1	0.668726	4.61928
Efhd2	-0.0453942	1.09256
Ehd1	1.95881	171061
Eif2s1	0.547877	4.28042
Eif2s2	0.163473	1.39519
Eif3a	-0.112345	1.24235
Eif4a1	0.0392084	1.0763
Eif4g2	0.232198	1.50611
Eif5a	0.208993	1.41011
Eif5a	0.208993	1.41011
Eif6	0.845284	12.014
Elavl1	0.322429	1.93062
Ell2	1.21864	19.8297
Eprs	0.25943	1.72696
Erp29	-0.838657	7.42073
Ewsr1	0.652757	5.41029
Ezr	1.52728	320.046
Fam129b	0.175392	1.45884
Fam49a	1.67673	274.246
Fermt3	-0.157709	1.38674
Flii	-0.23562	1.71645
Fnbp1l	2.69698	2.34531e+06
G6pdx	-0.404946	2.71568
Gars	-0.23002	1.65846
Gbp11	3.04519	5.26498
Gbp2	3.17658	1710161781
Gbp5	5.39082	1e+16
Glud1	-0.336186	1.77023
Gnai2	-0.563025	5.47567
Gnb2	-0.222196	1.50389
Gns	-0.136605	1.34759
Gstm1	0.155523	1.1896
Gtf2b	1.08647	69.9139
H2-D1	0.345379	2.13331
H2-K1	0.785675	10.0563
H2-Q10	6.19648	53.6218
Hcls1	0.82662	14.922
Hk3	-0.626203	3.86902
Hmox1	0.719122	6.20421
Hnrnpa0	-0.139366	1.27846
Hnrnpa1	-0.246633	1.624
Hnrnpab	-0.0121402	1.02116
Hnrnpdl	1.06591	16.8147
Hnrnph1	0.545487	3.85604
Hnrnpm	0.0492778	1.06978
Hsp90b1	0.011583	1.02153
Hspa4	0.361027	2.46019
Hspa9	0.476734	3.83374
Hspd1	0.2131	1.55035
Icam1	5.93607	1e+16
Ifi204	0.805389	7.02325
Ifi47	0.587514	2.9823
Ifih1	0.754496	3.45592
Ifit1	2.7882	127374
Ifit2	1.32779	25.0654
Ifit3	1.36559	51.4958
Ifrd1	2.56557	546833560
Ik	0.854795	12.3902
Il1b	8.97482	1e+16
Ipo5	0.313829	2.19609
Irgm1	0.390167	2.28303
Itgam	0.531005	4.45672
Itgav	1.64418	689.244
Itgb1	0.369083	2.568
Itgb2	0.330869	2.30173
Junb	3.55475	46669000000000
Kpna4	0.477491	2.43767
Lcp2	1.99516	366051
Lgals3bp	0.458898	3.6022
Lgmn	-0.324887	2.32365
Lilrb4a	1.69441	13447.1
Lipa	-0.644977	7.82489
Lrp1	-0.256102	1.85913
Malt1	4.99967	1e+16
Mapk3	-0.7918	11.6904
Mapre1	-0.0149008	1.02789
Mat2a	-0.567006	5.56435
Mcl1	1.03172	79.3416
Mmp12	0.899291	18.842
Mob1a	0.205737	1.49867
Mpeg1	-0.0739529	1.15717
Mpp1	-0.504462	3.92061
Mrc1	-0.52273	2.36872
Mvp	0.72595	7.4905
Myh10	4.02915	45.5589
Myh9	0.0982783	1.22002
Myl12b	-0.388896	1.69874
Myo1e	0.643268	6.49113
Myof	-0.046606	1.08537
Naca	0.0577039	1.11515
Napa	-0.453329	1.89522
Nars	-0.10688	1.24283
Ncf4	0.623699	5.24243
Ncl	0.310739	1.76285
Ndrg1	1.18318	19.5426
Nfkb1	3.13784	5754865739
Nfkb2	2.66821	120907873
Nfkbiz	5.78891	1e+16
Nlrp3	3.28676	125100000000000
Nos2	8.15956	63881000000000
Npm1	0.0963595	1.08636
Nrp2	1.07299	93.6317
Nucb1	0.0413569	1.06961
Oat	-0.374669	2.60131
Pa2g4	0.276447	1.71805
Pak2	0.122853	1.25071
Parp14	1.06539	29.4221
Parp9	0.963968	10.6874
Pcbp2	-0.286297	1.42378
Pcna	-1.41362	728.782
Pdcd6ip	-0.206634	1.53856
Phgdh	-0.6667	4.45729
Pik3ap1	0.525766	4.62553
Pim1	4.73443	1e+16
Pld3	0.0565909	1.11837
Plec	0.911107	15.801
Plek	2.47366	2.36746e+07
Plekho2	-0.484722	3.85764
Plin2	-0.918113	8.03573
Pls1	3.64465	31.3772
Pnp	0.391127	2.6385
Poldip3	0.347336	2.28576
Por	0.267034	1.8892
Ppp2ca	0.360338	2.59377
Ppp2r1a	-0.385677	2.72908
Prdx6	0.520222	3.48553
Prkar1a	0.0360389	1.0696
Prkcd	0.838205	18.9283
Psme1	0.130652	1.2503
Ptgs1	-1.46457	75.4511
Ptgs2	8.832	1e+16
Ptpn6	0.0479897	1.08218
Ptprc	0.541749	4.5656
Rab10	0.704799	10.1061
Rab11fip1	4.82479	1e+16
Rab5a	0.435842	2.75188
Rab5c	-0.377831	2.61081
Rap1a	-0.203134	1.44473
Rap1b	0.722862	10.3992
Rasgef1b	2.43083	102870604
Rbpj	0.97411	11.5954
Rela	1.15691	81.7945
Rela	1.15691	81.7945
Rgs1	1.46938	239.068
Rhoa	-0.156339	1.38994
Rnf213	0.629202	5.12974
Rnh1	-0.579484	4.60099
Rpl41	-0.423825	1.90623
Rpl5	-0.165391	1.43822
Rplp0	-0.220279	1.62718
Rplp2	0.00744621	1.01043
Rps2	-0.23965	1.44268
Rps21	-0.101065	1.19713
Rps28	-0.120103	1.14517
Rps3a1	-0.194864	1.53315
Rpsa	-0.379372	2.12322
Rraga	-0.407954	2.04506
Rrbp1	0.549511	3.67329
Rsad2	2.57026	17956.3
Rtn4	-0.137278	1.33485
Samhd1	-0.0423836	1.06692
Sars	-0.662235	4.96262
Sbds	1.51646	70.2046
Scpep1	0.121175	1.29762
Sdcbp	0.363465	2.40851
Serpinb6a	-1.0538	25.357
Sf3b1	0.761735	10.1924
Sfpq	0.671388	6.22878
Sgpl1	-0.294228	1.78822
Sh3bgrl3	-0.321442	2.1075
Slc25a5	-0.562564	4.70482
Slc3a2	0.593004	3.41693
Slfn2	2.2018	3.79029e+06
Slfn5	0.972931	14.703
Snd1	-0.0217637	1.03507
Snx10	2.09665	41581.8
St13	0.0056215	1.00888
Stat1	0.689221	3.41875
Stom	0.0955076	1.18775
Suclg1	-0.660765	4.1571
Sumo2	-0.133536	1.31592
Swap70	0.880246	22.0003
Syk	0.719913	11.7816
Syncrip	0.468909	2.30362
Tax1bp1	1.20853	66.8538
Tcp1	0.148113	1.37789
Tlr2	3.50403	1102900000000
Tnf	5.35485	1e+16
Tnfaip2	5.59678	1e+16
Tnfaip3	6.74311	1e+16
Tnip1	4.5302	1e+16
Tns3	0.153936	1.36
Tpm1	-0.164564	1.30763
Tpm3-rs7	-0.32424	1.37548
Tpm4	0.570622	5.45252
Trim25	-0.212824	1.40788
Txnl1	0.439879	3.38882
Uap1l1	-0.62479	5.63248
Uba1	0.0879943	1.19335
Ube2n	-0.0488369	1.07423
Ube2v1	-0.121215	1.22377
Uqcrc1	-0.490609	3.41857
Vasp	1.95678	52255.3
Vps35	-0.575463	4.51431
Wbp2	-0.170184	1.28522
Ybx1	0.00807408	1.01503
Ywhab	-0.0725201	1.13856
Ywhag	0.139412	1.3514
Ywhah	-0.833459	16.1153
Ywhaq	-0.59188	4.00694
Ywhaz	0.285284	1.89577
Zc3hav1	0.268474	1.70445
Zeb2	1.37821	88.189
Zfand5	0.861416	18.0092
Znfx1	0.616671	4.28862
