# Supplementary material for: 5′ Untranslated mRNA Regions Allow Bypass of Host Cell Translation Inhibition by Legionella pneumophila
Source: Infect Immun. 2022 Nov 2;90(11):e00179-22. doi: 10.1128/iai.00179-22 (PMC9670960; doi:10.1128/iai.00179-22)
Supplement: Supplemental file 3 — Data Set S3. Download iai.00179-22-s0004.xlsx, XLSX file, 0.9 MB [file iai.00179-22-s0004.xlsx]

## Sheet: Transcriptomics Data Figure 3B
Gene Name	WT Infected BMDMs	MYD88 KO Infected BMDM
Tnf	5050.28	1003.97
Fth1	4203.5	4108.03
Ftl1	3944.62	5627.9
B2m	3595.53	3519.64
Cxcl2	3185.36	767.912
Ccl3	3075.71	1079.12
Lyz2	2008.17	2164.23
Ccl4	1867.81	1040.95
H2-K1	1814.5	1796.63
Gadd45b	1812.13	1345.78
Ctss	1727.99	1879.39
Psap	1681.36	2003.14
Il1a	1664.29	496.076
H2-D1	1618.37	1666.33
Clec4e	1581.39	1086.21
Ctsb	1512.15	1718.61
Spp1	1504	1418.18
Nfkbia	1502.34	1402.21
Ctsd	1471.93	1871.07
Il1b	1457.74	425.841
Actb	1434.29	1619.72
Cxcl1	1426.28	169.238
Lgals3	1333.03	1638.1
Tnfaip2	1250.26	864.689
Ubc	1249.59	1626.74
Tnfaip3	1207.02	835.05
Lilr4b	1149.66	1006.55
Ifi205	1112.53	833.571
Marcksl1	1101.09	1202.58
Slfn2	1096.84	968.774
Gpnmb	1056.43	1053.44
Klf6	1053.77	963.362
H3f3b	1043.42	1099.72
Icam1	1034.16	737.69
Sqstm1	1026.79	916.03
Acod1	1014.68	820.356
Ccl2	975.441	766.784
Eef1a1	946.05	1304.51
Lilrb4a	873.27	701.993
Cd83	851.865	888.601
Ccl9	844.961	658.623
Ifitm3	827.382	707.045
Ccl5	827.243	519.999
Apoe	791.754	886.748
Sdc4	764.704	605.695
Tnfrsf1b	733.843	515.476
Bcl2a1b	723.418	461.796
Ctsz	711.138	749.649
Junb	710.586	825.822
Tmsb4x	682.636	615.229
Il1rn	663.156	411.375
Cd14	661.411	423.849
Cstb	649.025	699.234
Npy	642.399	567.099
Pim1	632.15	573.719
Grn	614.115	742.498
Ubb	610.159	638.144
Rgs1	597.402	532.559
Cd68	597.233	705.421
Ptgs2	596.335	144.143
Socs3	595.007	228.68
Bst2	593.277	562.61
Il10	590.029	143.852
mt-Co3	580.619	1013.21
Tpt1	580.444	691.968
Ctsl	576.798	615.35
Ccnb1ip1	572.92	682.971
Mdm2	563.732	504.978
Plk2	563.28	682.714
mt-Co1	538.718	966.708
Cst3	524.203	582.812
Clic4	518.501	399.649
Lamp1	508.527	584.668
Vim	506.329	504.725
Rsad2	500.601	426.064
Gm49339	498.729	484.331
Anxa5	484.304	408.305
Ifit1	471.637	320.993
H2-Q6	465.692	453.527
Isg15	461.271	334.461
Tnfsf9	451.292	388.606
Lgmn	449.284	507.956
Ccrl2	445.146	416.829
Npc2	440.878	450.338
C1qb	434.939	544.029
Irf1	433.032	448.224
Ccl7	430.781	307.3
Ifit2	426.638	356.056
Plek	424.103	313.527
Nfkbiz	420.353	67.6598
Atf3	416.598	455.572
Itm2b	415.809	493.819
Mpeg1	412.623	571.579
Ifit3	398.948	404.829
Clec2d	389.896	355.288
H2-Q4	388.478	329.173
Cxcl10	384.89	597.397
Csf2	377.198	86.5289
Cd40	374.96	177.952
Mmp13	372.261	176.269
Clec4d	359.812	362.011
Gbp2	359.216	188.661
Akr1a1	354.204	403.656
mt-Co2	351.767	607.71
Ppp1r15a	347.881	302.738
Rap1b	345.349	311.476
Cd274	339.424	162.577
Mcl1	338.117	478.063
Anxa1	336.164	285.16
H2-T23	333.204	334.75
Bcl2a1d	332.562	184.508
Zfp36	330.387	407.289
Serpine1	326.975	186.595
Irf7	326.348	330.596
Malt1	325.551	211.004
Ifi27l2a	316.792	525.655
Ms4a6d	313.108	226.135
Ier3	307.902	129.059
Pmp22	306.937	335.18
Cflar	306.047	219.145
Dusp1	295.149	473.858
Tyrobp	294.634	408.352
Nlrp3	294.439	209.072
Cyba	288.864	395.747
Cybb	288.617	206.985
Atp6v0c	287.989	383.954
Srgn	283.495	172.542
Ms4a4c	279.685	214.699
H2-Q7	277.148	232.71
Lgals3bp	276.475	282.023
Cd53	269.337	285.001
Sirpa	267.863	295.122
Ms4a7	265.781	267.148
Parp14	262.865	167.036
Ahnak	261.511	264.735
Csf1	261.061	128.788
Cxcl3	260.758	111.924
Fcer1g	259.466	269.72
Thbs1	258.535	105.337
Actg1	257.316	283.845
Atf4	256.817	296.17
Prdx5	254.392	221.042
Cd44	253.827	205.877
Ifi211	250.034	181.984
mt-Atp6	247.496	435.968
Cxcl16	246.831	157.313
Hspa8	246.466	286.188
Gbp5	246.131	110.943
Csrnp1	241.287	222.893
Ier5	240.336	223.633
Rnf19b	239.059	263.023
Ly6e	237.843	289.28
Ifi204	236.913	192.938
Psmb6	236.817	224.61
Hilpda	236.764	171.785
Marcks	235.749	173.082
Slamf7	235.511	114.558
Lcp1	235.462	211.563
C1qc	234.56	323.746
Slc15a3	231.369	168.659
Pf4	229.377	247.872
Eif4a1	229.155	320.718
Hspa5	226.462	203.175
Slc28a2	218.35	81.8239
Psme2	217.235	172.443
Rplp0	216.99	240.177
Tapbp	216.767	223.155
Sdcbp	216.673	236.708
Resf1	214.795	143.962
Capg	214.57	242.247
Rab8b	213.704	153.822
Ehd1	213.018	191.963
Btg1	212.904	276.587
Helz2	212.788	154.06
Rpl19	212.137	267.367
Acsl1	211.911	144.747
Gadd45a	211.431	233.322
Traf1	211.294	144.281
Trex1	209.822	211.142
Ifi207	209.052	222.452
Fam133b	208.522	122.535
S100a10	206.874	174.205
Cd52	205.131	214.346
Rhob	204.488	208.775
Sat1	202.188	227.75
Rpl41	201.291	244.73
Ptafr	199.826	246.307
Rps12-ps3	199.296	247.951
Rpl10-ps3	199.132	282.614
Atp6v0b	193.684	166
Gm47283	190.064	119.488
Fcgr1	189.554	170.815
Rplp1	188.797	247.322
Rps29	188.765	240.53
Adam8	187.92	277.172
Mapkapk2	187.593	157.47
Fabp5	186.684	255.163
Atp6v1a	183.772	195.787
C1qa	181.012	240.68
Rpl24	180.242	173.823
Gem	178.091	155.912
Ddx5	176.587	176.632
Rnf213	176.471	125.74
Skil	175.889	170.399
Pnrc1	173.159	165.679
Actr3	172.986	208.897
Ifrd1	171.267	238.627
Nfkb1	169.627	107.767
Rpl17	169.56	203.764
Rasgef1b	169.443	162.008
Errfi1	169.324	46.6555
Nfkb2	167.282	110.791
Anxa2	165.206	150.56
Pfn1	164.814	237.051
H2-Q5	164.693	159.264
C3ar1	160.535	230.365
Rnf149	159.833	176.463
Iqgap1	158.331	214.761
Plin2	158.275	284.315
Gabarap	158.075	165.205
Cdc42	157.654	172.017
Ccnl1	156.642	196.224
Tgm2	154.724	168.629
Rpl7a	154.721	194.613
Tcirg1	154.352	169.849
Cmpk2	154.026	170.745
Syk	153.387	129.088
Slfn5	152.887	115.568
Lgals1	149.548	199.556
Emp1	149.122	164.611
Chmp4b	147.721	120.027
Psmd8	146.627	164.772
Slfn8	145.712	100.693
Gbp6	143.928	89.6121
Gvin1	143.821	82.709
Atp6v1b2	143.775	140.844
Tlr2	143.72	256.564
Arpc5	143.28	151.434
Slc2a6	142.907	88.1262
Cfl1	142.668	164.4
Txn1	142.61	128.674
Itgav	142.383	121.112
Casp4	142.066	95.9457
Rpl26	141.852	169.858
Cpeb4	141.572	128.679
Rps3a1	140.458	180.49
Abracl	140.286	80.3386
Gm49369	139.951	322.535
Calm2	139.872	130.008
Rpl23	139.079	162.634
Cebpb	138.457	182.454
Igsf6	137.844	141.133
Scpep1	137.735	153.941
Trem2	137.587	202.08
Hexa	137.55	186.519
Plau	137.275	292.529
Oas1a	137.18	117.053
Rps6	135.159	177.017
Il2rg	134.949	148.308
mt-Cytb	134.916	226.082
Fau	134.757	157.757
Nfkbie	134.622	145.804
Rpl23a	134.547	167.216
Tmsb10	133.407	148.447
Mapk6	132.813	140.265
Tuba1c	131.997	138.873
Pdpn	131.94	65.672
Rps2	131.82	177.553
Mndal	131.587	95.6384
Stom	131.555	102.498
Gbp3	131.493	63.0848
Zfp263	129.27	76.4094
S100a6	128.266	170.627
Litaf	127.476	148.793
Samd9l	126.815	89.5055
Grina	126.599	112.144
Msn	125.421	139.96
Plaur	125.338	91.3831
Cd63	125.204	157.317
Ifit1bl1	125.087	116.616
Ier2	125.013	159.366
Pik3ap1	124.959	129.508
Degs1	124.858	117.786
Pirb	124.388	113.707
Kpna3	124.155	92.3112
Ctsa	123.995	146.747
Cndp2	123.769	119.817
Sh3bgrl3	123.499	175.753
Ppia	122.939	167.759
Msr1	121.169	72.9028
Tspo	120.572	115.642
Trim30a	120.463	75.3981
Rpl27-ps3	120.457	143.846
Ifi209	119.639	94.3449
Jak2	119.389	49.3349
Hist1h4m	119.145	212.558
Pik3r5	118.997	113.171
Sowahc	118.802	117.982
Cdkn1a	118.647	143.285
Shisa5	118.426	138.735
Rps17	118.214	149.997
Gm6377	117.909	63.5782
Rps27a	117.106	162.262
Itga5	116.863	176.965
Cav1	116.05	35.6621
Rpl8	115.791	152.681
mt-Nd1	115.75	199.252
Ifitm2	115.705	63.1835
Nckap1l	115.563	142.495
Tnip1	115.273	108.738
Ncf1	115.219	92.7679
Emp3	114.932	164.31
Fam20c	114.732	130.856
Anpep	114.706	178.446
Rps27	114.493	132.254
Adgre1	114.109	90.0067
Gm4070	113.56	68.3007
Mx2	113.256	68.7425
Clcn7	113.078	108.962
Selenop	111.968	124.078
Hspa9	111.303	137.836
Rpl37a	110.423	135.925
Wsb1	109.766	106.837
Sema4d	109.746	135.331
Prdx1	109.629	143.427
Rps23	109.434	138.359
Tpm4	109.409	64.6083
Tmbim6	109.272	103.168
Rps4x	108.963	144.229
Icosl	108.76	85.0217
Tank	108.388	101.911
Mx1	108.379	73.2096
Trim30c	108.182	29.3683
Ly6a	108.105	113.682
S100a4	107.811	189.292
Slc7a2	107.542	31.7704
Rab11fip1	106.674	65.0922
Pld3	106.604	141.058
Oaz1	105.874	127.966
Gna13	105.819	153.241
Hmga1	105.576	158.641
Tnip3	105.408	48.0646
H2-T22	105.239	105.555
Il10ra	105.122	89.2861
Il7r	104.653	150.992
Atp1b3	104.526	101.91
Arpc3	104.525	118.865
Rpl38	104.49	124.048
Gadd45g	104.289	95.5198
Phf11b	104.094	90.1903
Rab20	103.743	136.032
Rps21	103.727	132.034
Psme1	103.664	100.911
Ube2l6	103.046	92.0023
Slc31a2	102.62	49.2929
Atp6v1g1	102.509	125.324
Atp6v1e1	102.173	96.2853
Capza2	102.156	107.535
Ifngr1	101.808	135.408
Usp18	101.192	62.1833
Anxa4	100.67	118.766
Rpl13	100.545	129.206
Ebi3	100.05	35.7219
Odc1	99.0276	183.974
Rps14	98.2382	118.409
Irgm1	98.1686	93.216
Srsf5	97.9936	111.213
Jag1	97.8076	90.8196
Rpl7	97.6323	123.056
Lipa	97.6234	169.982
Nfkbib	97.5129	83.0425
Atox1	97.1847	94.1159
Sod2	97.0347	55.5679
Mki67	96.8969	66.6316
Pabpc1	96.7398	121.03
Dock10	96.6489	73.165
Pvr	96.624	73.9397
Bcl2l11	96.5147	94.2096
Ifit3b	96.0756	118.16
Ptp4a1_2	95.4186	104.289
Plscr1	95.3073	56.2952
Cd36	95.2783	163.75
Lamp2	95.2772	96.0159
Vasp	95.1708	86.9817
Rpl4	94.8143	137.904
Sgpl1	94.4739	96.9479
Car13	94.3884	33.0598
C3	94.367	82.2182
Tap1	93.4415	71.9319
Rpl6	93.148	117.87
Cpd	92.6798	74.2578
Eif1	92.4335	112.328
Ms4a6c	91.9731	94.0904
Rbm39	91.8731	98.0732
Zeb2	91.7476	73.3995
Gla	91.7051	100.234
Ell2	91.5661	77.2099
Spred1	91.3733	65.6862
Fnbp1l	91.3204	64.9848
Itgb2	91.1268	132.015
Slc3a2	90.5903	109.671
Efhd2	90.3843	123.926
Tagln2	90.3047	95.3329
Orai2	89.8148	79.861
Rnh1	89.7908	124.457
Hif1a	89.5048	58.2263
Tiparp	89.4282	57.8932
Zfand5	89.2958	144.859
Unc93b1	89.242	116.393
Calm1	89.0134	105.862
Abi1	88.7957	77.2268
Rtp4	88.6902	75.8278
Pnp	88.5779	67.5282
Ddit3_1	88.4097	123.83
Eif5	88.0435	104.71
Rps15	87.5593	122.33
Rpl36	87.5289	108.231
Csde1	86.087	94.6451
Rps8	85.4502	126.795
Jun	85.4183	234.301
Znfx1	85.4043	72.3687
Arf1	84.9783	101.608
Oasl2	84.9744	77.833
Rpl27a	84.6362	102.814
Glrx	84.5679	71.6052
Gpx1	84.5218	128.388
Atp2b1	84.493	62.8417
Arpc2	84.4463	107.382
Atp6v1f	84.4399	93.8319
Tgoln1	84.3161	93.3239
Lst1	84.1931	90.5117
Abca1	84.0249	89.1645
Rack1	83.6279	113.669
mt-Nd4	83.4929	133.029
Cln5	83.3538	74.8949
Tgif1	83.3412	98.5348
Slc44a1	83.2922	65.2
Cited2	82.9676	109.319
Ppib	82.4941	97.205
Sec11c	82.4464	86.5292
Ch25h	82.4189	42.0985
Sh3bgrl	82.301	65.4727
Cd9	82.1537	113.756
Plekho2	82.0379	149.731
Ctsc	81.8889	50.995
Rps28	81.7815	101.858
Rps9	81.7324	98.0911
Rbm7	81.6949	56.3128
Sp140	81.2697	63.9183
Dusp5	81.2246	80.9534
Gns	81.004	105.878
Myl6	80.5205	94.0051
Spi1	80.501	85.9576
Actr2	80.4799	99.57
Csf1r	80.4494	157.583
Gtf2b	79.9202	57.5169
AA467197	79.8003	48.0738
Erbin	79.7158	86.6786
H2afz	79.5428	73.0282
Ifih1	79.5216	60.8926
Ybx1	79.2897	103.173
Samsn1	79.0466	49.6413
Hnrnpf	78.9692	88.8224
Psmb8	78.8344	76.7232
Wfdc17	78.7482	56.8637
Rps5	78.5834	96.5802
Oasl1	78.5832	86.2597
Ninj1	78.4882	96.2427
St3gal1	78.1749	66.7102
Cox4i1	77.9065	96.5176
Rpl35a	77.8797	92.8415
Hist1h4d	77.7224	126.329
Rab7	77.6076	95.0708
Tax1bp1	77.6051	81.9558
Tnfsf4	77.5391	49.699
Hsp90aa1	77.5363	71.642
Il23a	77.246	41.3928
Arhgdia	77.1547	105.232
Atp5b	77.114	100.79
Ptprc	76.9955	87.0191
Rpl13a	76.7753	108.695
Stip1	76.4915	69.7458
Rcan1	76.4064	66.1854
Hist2h2aa2	76.3244	102.138
Laptm4a	76.2946	76.1601
Oas3	76.2404	76.288
Sdc1	76.1409	87.6761
Ddx58	76.0935	60.5348
Tbk1	76.0004	67.7584
Tpm3	75.7335	85.9078
Ripk2	75.7212	57.4648
Mmp12	75.518	60.1833
Rps24	74.9502	88.7372
Itgb1	74.8835	90.6893
Sdc3	74.6281	101.808
Myo1g	74.5024	48.2316
Hmox1	74.4216	113.886
C9orf72	74.2024	84.545
Rps7	74.0469	92.754
Calr	74.0328	108.803
Ghitm	73.9765	80.3356
Esd	73.8191	82.9088
Rpl39	73.7104	84.3473
Ptprj	73.6595	60.0606
M6pr	73.5845	103.665
Ckb	73.5644	126.715
Basp1	73.0205	91.7489
Trafd1	72.9945	52.8614
Nrp2	72.9903	68.0946
Pkm	72.8883	96.6878
Ppp4r2	72.8851	65.4772
Fndc3a	72.8644	51.4542
Chchd2	72.8619	80.8946
Eef2	72.6988	111.387
Laptm5	72.4377	114.555
Egr2	72.0889	98.9791
Clec12a	72.02	97.9043
Eif4g2	72.0107	75.9616
B4galt5	71.977	57.998
Zbp1	71.8343	51.409
Vav1	71.8168	91.6548
Rplp2	71.5249	88.6259
Ctnnb1	71.4352	81.7014
Vcam1	71.41	63.8687
Cltc	71.3808	94.2807
Ptma	71.0289	122.507
Gm2000	70.9148	93.9407
Jdp2	70.8546	63.612
Rps18	70.7961	111.953
Tgfbr1	70.6679	87.1334
Dazap2	70.6637	82.9736
Cox8a	70.5581	84.1819
Btf3	70.2305	83.5464
Stat5a	70.0203	10.5104
Fam129b	69.9985	97.5127
P2rx4	69.9031	78.2991
Il10rb	69.6888	79.7524
Lamtor3	69.475	69.1244
Clic1	69.4694	91.4902
Nupr1	69.462	70.3562
Bhlhe40	69.178	105.945
Ndrg1	68.9641	46.7129
Rpl32	68.9432	87.2154
Rps11	68.8802	100.358
Dusp4	68.4875	108.399
Hnrnpk	68.4487	83.2556
Atp6ap1	68.2751	92.2483
Cox6b1	68.2294	74.9994
Brd2	68.1713	82.7599
Txnrd1	68.1506	67.8186
Rpl31	68.1394	79.2852
Clk1	68.1358	77.5059
Atp5l	67.9831	90.6669
Il15	67.9663	33.9303
Dusp2	67.8529	73.8778
Hist1h4h	67.4873	110.49
Adam17	67.3027	82.0594
Lpl	67.2057	123.974
Cyfip1	66.7527	67.2965
Rsrp1	66.7296	80.3271
Fabp3	66.6265	36.1212
Nt5c3	66.5186	51.0563
Aldoa_1	66.4378	96.1091
Relb	66.2274	78.4597
Ifnar1	66.078	66.2911
Uba52	65.8492	71.0333
Folr2	65.6025	79.4257
Hk3	65.5932	65.1155
Myd88	65.5681	46.5339
Rapgef2	65.4949	35.6544
Maff	65.3842	79.9492
Rhoa	65.3534	79.2987
Ptges	65.062	37.5613
Mcoln2	64.9595	44.1154
Slc38a2	64.9037	75.8521
Rpl11	64.9021	88.0598
Alcam	64.8938	47.6064
Tgfbi	64.8487	80.7423
Mtpn	64.6882	81.9461
Zc3hav1	64.6438	68.6152
Rab5c	64.5704	70.2567
Cfp	64.3811	71.4155
Vat1	64.2979	95.7397
Pde4b	64.2871	51.6446
H3f3a	64.2397	61.7476
Fnip2	64.211	72.5823
Abhd12	64.0012	84.7514
Rel	63.8452	47.3159
Mfsd1	63.6892	67.6056
Ikbke	63.667	46.9796
Ywhae	63.3763	74.4937
Vwa5a	63.081	64.0916
Arf6	63.0702	73.0659
Gpr137b	63.0194	86.897
Ifi203	62.8115	58.004
Dtx3l	62.667	46.3621
Arhgap22	62.4268	56.6563
Slfn4	62.3185	24.8284
Xdh	62.2798	84.0158
Bcl2a1a	62.0774	27.0894
mt-Atp8	62.0513	115.575
Slc39a1	61.6835	60.5844
Kctd12	61.6829	57.2697
Irak2	61.5567	72.8338
Hsp90ab1	61.5319	85.8686
Zc3h12c	61.4536	66.6902
Rab12	61.3464	57.4323
Metrnl	61.1883	120.416
Serinc3	61.0803	71.0566
Mvp	60.8375	63.9287
Plp2	60.8341	74.0616
Id2	60.7449	103.764
Oas1g	60.7101	46.2018
Nfe2l2	60.5688	98.5512
Hist1h4c	60.5557	87.8006
Arpc1b	60.4973	76.0407
Osbpl8	60.4675	118.835
Stat2	60.4146	54.0737
Igtp	60.2171	42.9402
Slc6a6	60.1747	83.1158
Ccl6	60.1458	71.0169
Lgals9	59.9325	60.7756
Slc6a8	59.9237	84.8068
Edf1	59.8984	62.6382
Canx	59.8508	75.5279
Rab32	59.786	46.1713
Cap1	59.7471	72.7724
Pld4	59.6827	75.9211
Usmg5	59.6448	63.297
Peli1	59.5434	64.3404
Cd300c2	59.4838	105.133
Herc6	59.2416	34.3406
Sumo1	59.1233	65.6767
Rpl37	59.0601	78.1534
Rhog	58.7817	70.8643
Sbds	58.5798	40.0015
Ist1	58.5778	44.8991
Atp6v1c1	58.3303	86.2804
Atp1a1	58.2126	69.8201
Hipk1	58.1803	57.8867
Cd69	58.0601	59.62
Dyrk2	57.948	44.7102
Elob	57.9397	62.846
Tgtp2	57.3872	53.7955
Snx18	57.3281	54.9513
Wdr1	57.2779	66.0946
Parp9	57.2418	39.5459
Rabgef1	57.2228	42.2286
Ogfr	57.1763	47.1901
Hist1h1c	57.154	84.4728
Tor3a	57.0997	49.7802
Lacc1	56.9404	39.6163
Rpl18a	56.6244	68.9707
Hcls1	56.5421	54.0211
Gpx4	56.5376	78.5172
Psmb10	56.3847	50.6261
Rps25	56.2749	70.9366
Ldha	56.2151	83.1292
Ywhaz	56.1609	65.944
Pltp	56.0402	63.5905
Tab2	56.0305	36.5144
Osgin2	55.9964	44.0446
Stat1	55.979	61.389
Rassf4	55.9323	33.91
Tubb2a	55.8147	73.935
Trim30d	55.8029	33.7338
Pea15a	55.759	74.7928
Smpdl3a	55.7563	73.2712
Golph3	55.6921	53.9251
Ppp1ca	55.5691	68.4246
Denr	55.5448	36.3593
Gosr2	55.4445	54.9478
Sf3b1	55.3934	57.6942
Prdm1	55.3889	65.9349
Ifi206	55.2447	40.52
Rab1a	55.1945	62.1593
Lims1	55.0506	36.9482
Psmb4	54.9769	58.7728
Gm10053	54.8956	42.4743
Ccl12	54.8772	28.6833
Casp1	54.872	45.0304
Renbp	54.7928	61.0975
Serinc1	54.7014	65.9188
Tmem50a	54.1465	65.8839
Irf5	54.0709	72.4389
Hnrnpab	54.0106	59.8666
Rpl12	53.8896	70.1715
Ralb	53.831	38.2998
Gdf15	53.7608	50.6666
Atp5e	53.4513	69.6957
Selenow	53.2632	54.8721
Atp5a1	53.1926	66.9823
Ccl8	53.0711	32.7287
Ifi35	52.888	41.9573
Snx10	52.7428	50.2222
Akap13	52.6493	40.2204
Riok3	52.5674	58.6542
Adora2b	52.2778	42.2747
Prkcd	52.1788	58.4547
Mob1a	52.0881	60.4639
Cd48	51.5498	48.7292
Jund	51.4907	66.7937
Nampt	51.3758	47.6619
Tmed2	51.2628	66.1697
Chd4	51.1391	58.236
Plxnd1	51.1299	47.2421
Kcnn4	51.0444	42.4992
Por	51.0107	71.7216
Gnb1	50.8708	60.4838
Capza1	50.8036	60.0344
Dnase1l1	50.7718	61.3939
Sde2	50.7579	49.8895
Zfand2a	50.7023	72.6024
Chmp2a	50.4937	49.0994
Ifnar2	50.4754	45.6571
Etf1	50.3177	61.4086
Lpxn	50.3016	73.7308
Rnf114	50.2925	42.5713
Npm1	50.2645	58.0924
Birc3	50.2475	50.6775
Ddx3x	50.2466	56.5759
Rnpep	50.2417	31.8915
Gnai2	50.1637	66.4055
Rtn4	49.9691	58.533
Rpl30	49.9664	64.3755
Necap2	49.9137	51.4817
Morf4l1	49.9016	63.6374
Cox6a1	49.8334	62.4905
Il6	49.792	2.32438
Mcfd2	49.5814	67.7171
1700047I17Rik2	49.5171	29.762
Ampd3	49.3869	32.5935
Akna	49.3547	31.5815
Rpl29	49.3046	57.1116
mt-Nd2	49.2578	84.1756
Mrpl52	49.1282	31.8575
Rps26	49.1185	68.4293
Ywhah	49.0918	72.7183
Ahsa1	48.8707	90.2453
Psma6	48.8701	43.8849
Hnrnpa2b1	48.8576	61.5292
Rpl5	48.8063	66.2819
Arhgap10	48.7835	51.3151
Edn1	48.414	3.22936
Gm49342	48.342	34.9813
Ube2d3	48.1689	51.5979
Hnrnpc	48.1621	49.8524
Map2k1	48.0738	38.7932
Saa3	47.9689	2.59662
Irs2	47.8874	42.1687
Ets2	47.8522	60.0988
Acp5	47.8503	16.6525
Arl6ip1	47.8479	52.0548
Cotl1	47.4692	68.8937
Fyb	47.3128	43.5763
Ccr1	47.2546	44.2584
Oser1	47.1939	49.071
Ewsr1	47.1365	53.9183
Eea1	47.1155	46.6342
Ncf4	46.96	58.677
Hgsnat	46.9296	37.6473
Apobec1	46.9009	87.6258
Arl8a	46.8845	55.7571
Srsf3	46.8022	58.5941
Etv3	46.7055	63.2615
Surf4	46.6103	48.3544
Adgrl2	46.5065	24.6021
Pcdh7	46.4305	36.3374
Galnt6	46.3526	57.2791
Vcp	46.3281	57.2653
Dennd5a	46.1857	31.1151
Lcp2	46.1196	45.5837
Rpl15	46.1076	54.4359
Ap2m1	45.9185	52.532
Mpp1	45.8153	44.381
Mtmr6	45.7607	43.8714
Mxd1	45.7542	56.2285
Rpl9	45.5471	54.4519
Gnai3	45.4608	46.0995
Tubb6	45.4446	35.3416
Atp6ap2	45.2447	57.2502
Slc7a8	45.1445	46.8179
Tuba1b	45.1253	75.4463
mt-Nd5	45.099	73.9922
Dync1i2	45.0919	42.0745
S100a11	45.0203	50.084
Creg1	45.0148	62.6657
Gba	44.9068	51.7916
Cd72	44.8966	39.9183
Sem1	44.8383	51.6195
Bcl3	44.8126	43.6821
Crip1	44.6311	59.7805
App	44.5399	49.5393
Hck	44.3241	38.9569
Zswim4	44.2944	55.4251
Arl5c	44.168	63.9851
Fxyd5	44.1058	58.0601
Slc27a1	44.1005	66.3028
Bcl10	44.0937	47.8106
Jak1	44.0278	40.1213
Ddx6	44.015	55.4401
Ctsh	43.952	44.7634
Fnip1	43.928	46.2632
Baz1a	43.8471	40.9167
Tmem106a	43.7117	51.4693
Ifi47	43.6747	36.8522
Atp6v1h	43.5776	45.4206
Xaf1	43.5736	30.7192
Tspan3	43.5338	26.8943
Sfpq	43.5177	48.9686
Lat2	43.4806	79.0263
Dse	43.3724	38.6856
Flrt3	43.3051	26.7293
Clta	43.2136	49.8769
Ddx60	43.2039	25.868
Sppl2a	43.0783	37.0514
B4galt1	43.0466	67.5849
Stx11	43.024	41.7387
Srrm2	43.0129	52.4416
Phf11d	42.9695	36.1726
Vps26a	42.9311	45.9525
Azin1	42.8421	63.2869
Psmd2	42.7245	55.0625
Larp4b	42.6442	39.6583
Arl8b	42.6396	58.2752
Rela	42.4875	48.2523
Myo1f	42.4723	74.2878
Swap70	42.4595	46.3612
P4hb	42.4411	66.1709
Map2k3	42.4306	54.8571
Psmb7	42.4064	42.2322
Dbi	42.3688	47.0719
Atpif1	42.3085	65.5907
Serpinb6a	42.2826	61.8971
Txnip	42.231	96.2377
Ralgds	42.2142	49.9912
Gch1	42.1624	32.4813
Samhd1	41.9968	39.7021
Snx2	41.7479	45.7196
Tlr7	41.5098	35.508
Rgl1	41.5006	33.9696
Capn2	41.3988	46.3591
H2-M3	41.3952	40.6951
Eif3c	41.3404	50.3833
Irgm2	41.2509	30.263
Snrpb	41.2123	48.9169
Mrfap1	41.2012	50.1261
Rpl35	41.0041	48.3508
Arpc4	40.9439	52.5637
Cox7a2l	40.9235	46.3898
Parp12	40.7257	30.4539
Lyn	40.7206	35.9115
Eif4h	40.6478	49.3277
Capns1	40.6207	51.0185
Atp5k	40.595	49.3993
Mdfic	40.5737	41.9704
Coro1b	40.5462	41.0946
Lars2	40.537	82.8729
Pgk1	40.4246	51.4503
Usp25	40.4127	32.9067
Gnb2	40.374	48.0076
Gas7	40.3536	28.9839
Daxx	40.3502	34.5795
Uqcrb	40.3173	48.1041
Arap1	40.2436	40.996
Tnfaip8	40.2422	30.7988
Bcap31	40.2211	48.3191
Zc3h12a	40.1803	11.2109
Gbp9	40.1588	20.5788
Parp10	40.0638	29.9848
Bsg	40.023	51.1554
Sumo2	39.8829	48.5678
Rhbdf2	39.8666	41.1509
Ly9	39.8471	46.9358
Sp110	39.7766	36.246
Bcor	39.7299	34.1821
Map3k8	39.6421	8.81785
Arhgef3	39.5415	37.1284
Ap2s1	39.514	48.3257
Rasa4	39.4897	36.5193
Atp5g3	39.4799	50.1659
Lrp12	39.4593	49.5081
Asah1	39.4554	52.5021
Oas2	39.367	32.0171
Slc9a3r1	39.3204	35.9298
Ms4a6b	39.306	40.9699
Csf2rb2	39.2567	67.8627
Ik	39.2541	50.1928
Nceh1	39.2239	65.0115
Gm11808	39.0937	45.5361
Cox5a	38.8637	49.4775
Snx3	38.5708	45.7606
Morf4l2	38.5684	41.4783
Ranbp2	38.5656	31.1037
Gapdh	38.5426	62.5722
Rbpj	38.511	45.6921
Picalm	38.4999	40.8493
Snx1	38.4497	47.8345
Tmed10	38.4458	60.526
Dnaja2	38.407	50.33
Aebp2	38.3286	36.7471
Mllt6	38.2963	25.2056
Stat3	38.2836	14.3973
Cox7a2	38.1825	45.4508
Snx20	38.1765	50.1164
Tor1aip1	38.1697	40.8778
Rps10	38.1446	45.0564
Hist1h2bc	38.1253	49.2037
Nfe2l1	38.1208	40.9936
Fermt3	38.0849	48.9366
Zc3h7a	38.0693	29.6939
Sod1	38.0404	51.833
Os9	38.0162	41.8886
Rap2b	38.0012	28.2251
Atp6v0d1	37.9608	51.5917
Lrrc25	37.9334	11.7749
Nfkbid	37.8184	29.8776
Cd180	37.8093	65.9495
Arf4	37.7252	37.4717
Cd84	37.7252	53.0167
Sept7	37.6898	44.3852
Irf9	37.6341	32.8975
Fabp4	37.5874	34.0114
Cd47	37.5528	41.1548
Slamf9	37.552	40.9769
Sash1	37.4603	39.5833
Gpr132	37.4382	48.1978
Mtdh	37.3849	30.4905
Susd6	37.3783	32.1829
Gbp7	37.3708	19.6742
Ptbp3	37.223	35.6416
Rpl14	37.1777	61.6537
Sgms1	37.1463	34.2382
Pdia3	37.0845	52.0317
Itgb7	36.997	45.8758
Ptms	36.9237	48.8622
Cox5b	36.8449	40.8097
Brk1	36.8182	50.8263
Rab10	36.7971	37.7217
Card19	36.7834	51.2616
Ascc3	36.5531	32.4202
Calhm6	36.5445	20.1182
Kdm6b	36.4987	42.07
Eif2ak2	36.4566	28.6508
Batf	36.3993	8.47677
Tmbim4	36.382	33.806
Rpl36a	36.3492	54.0493
Ssr3	36.3385	37.1389
Snx5	36.3373	57.7231
Gabarapl1	36.3159	38.9742
Cdc42ep4	36.1621	44.9098
Ppfibp1	36.1461	38.9013
Mgea5	36.1456	34.428
Hist1h2bg	36.1045	51.6262
Dpep2_1	36.0655	47.9486
Ktn1	36.0241	20.1714
Il18bp	36.0239	36.1368
Zfp991	35.9947	42.6917
Hnrnpa1	35.9765	42.8271
Plec	35.9538	60.4021
Abr	35.877	36.6105
Hist1h4n	35.7666	62.5604
Wdr91	35.7378	40.7943
Cdk12	35.6738	34.9682
Eif3a	35.6296	44.6107
Rhoc	35.5726	39.3983
Tlr1	35.5452	23.5677
Rragc	35.4719	46.1532
Lyst	35.4635	38.4222
Tln1	35.4255	50.9246
Eif5a	35.4191	56.9549
Spdl1	35.3466	36.5467
Nedd8	35.3138	43.8588
Slc37a2	35.262	62.4634
Igsf8	35.2283	30.7445
Tpi1	35.1771	48.6306
Hcar2	35.1651	12.5017
Inhba	35.0483	18.8501
Fcrls	35.0332	37.7248
Rnf130	35.0094	46.0836
Ifnb1	34.9844	31.4716
Jpt1	34.967	39.1722
Ly86	34.9473	47.4562
BC005537	34.8401	70.093
Gm26992	34.8368	37.2516
Ak2	34.8216	42.2285
Tollip	34.7741	35.3979
Grap	34.7448	37.3683
Dcaf13	34.7397	22.7691
Tor1aip2	34.7341	33.7643
Rpsa	34.7289	53.8387
Rilpl2	34.6966	32.5122
Tm9sf4	34.6439	35.3543
Saraf	34.6274	44.7927
Btg2	34.6086	58.9101
Rab5if	34.4129	42.8306
Cnbp	34.2964	51.8679
Pcna	34.2922	68.0338
Trim21	34.2648	18.7416
Dhx15	34.2541	37.3271
Nr3c1	34.2117	22.1359
Bud31	34.2103	36.4283
Rtf2	34.2017	38.6118
Ms4a4a	34.0826	26.273
Notch2	34.0651	28.0305
Ankrd33b	34.045	34.4296
Abcg1	33.9184	45.9835
Aplp2	33.9153	48.4398
Xylt2	33.8938	30.8686
Uqcrh	33.8443	44.2931
Id3	33.7916	107.229
Dcbld2	33.7582	22.7129
C5ar1	33.6578	78.0358
Glipr1	33.6266	38.6782
Sele	33.5804	10.9693
Vdac2	33.5047	49.6757
Acp2	33.445	46.5781
Atp6v0d2	33.4184	57.6121
Ptbp1	33.4029	38.099
Spag9	33.3961	50.6317
Epsti1	33.3738	28.7383
Agfg1	33.2856	28.2462
Rbm3	33.2323	43.7214
Ezr	33.1975	33.0485
Pisd	33.1815	30.3016
Tet2	33.1532	21.5919
BC028528	33.1513	28.6819
Vdac3	33.145	36.1036
Rpl34	33.0814	38.801
Adss	33.0197	32.5228
Hsd17b12	33.0179	35.5193
Poldip3	32.9541	30.7041
Abcc1	32.9198	29.0406
Dab2	32.7342	36.755
Dhx58	32.6644	29.971
Ftl1-ps1	32.6048	40.6502
Fcgr4	32.5347	32.6231
Slc8b1	32.4028	42.5661
Lgals8	32.3834	36.0878
Trir	32.378	37.3329
Tmem140	32.3318	24.5481
Psmd4	32.3049	36.2752
Rps3	32.299	47.6371
Ptpn6	32.293	36.3265
Zfand3	32.2846	31.3647
Spryd7	32.2789	31.4389
Txnl1	32.2371	28.5349
Ncstn	32.1878	39.3394
Rpl3	32.1243	63.3762
Il17ra	32.1098	25.5132
Gsn	32.0865	52.2599
Selplg	32.0192	35.3213
Rcsd1	31.9943	21.8288
Top1	31.9571	32.1614
Ndufa7	31.9201	39.6298
Optn	31.9027	35.5622
Psmb2	31.8341	41.9673
Cul1	31.7929	34.9629
Hsp90b1	31.7388	46.9327
Fgl2	31.7311	15.0213
Plxnb2	31.7094	43.0197
Cav2	31.703	27.7683
Adam9	31.7026	40.2378
Fcgr3	31.6968	38.0819
Bag1	31.663	37.9347
Txndc17	31.6465	39.0961
Tfec	31.6246	22.7262
Aftph	31.6114	27.4594
Itga4	31.5885	25.5314
Trim25	31.5853	34.319
Myo10	31.5832	18.3161
Uqcr10	31.5644	43.049
Anxa7	31.5565	31.6244
Rac1	31.5446	37.387
Itm2c	31.4998	36.1878
Prex1	31.4951	39.7274
Man2b1	31.4711	49.0792
Hivep1	31.4652	32.9687
Cfb	31.4101	18.6927
Gsdmd	31.4014	30.077
Atp6v0e	31.369	34.7944
Cers6	31.3548	19.5847
Rpl10a	31.2568	41.2917
Mif	31.2388	45.569
Srsf2	31.1687	48.3237
Rpl28	31.1481	43.9189
Fbxw11	31.1111	28.2696
Raly	31.1065	33.6334
Selenof	30.9225	40.2612
Fchsd2	30.9204	16.1473
Slc25a3	30.9175	45.9272
Lrrc59	30.9172	33.808
Ndfip1	30.7836	36.5746
D8Ertd738e	30.78	43.8883
Sertad1	30.7712	35.7991
Ikbkb	30.7172	22.3794
Aup1	30.6614	41.3687
G3bp1	30.6144	32.1852
Adar	30.5932	28.3614
Pxn	30.4579	21.2007
Gm21887	30.4293	9.92142
Rab5b	30.4132	30.6705
Myo1e	30.3993	39.9533
Son	30.3847	33.4681
Ubxn1	30.3615	34.9056
Lmna	30.297	47.0556
Il4ra	30.2553	18.1536
Prkar1a	30.2417	37.605
Capzb	30.172	39.4431
Gde1	30.1691	49.974
Ppp2ca	30.1421	31.6205
Ifngr2	30.0839	33.6062
Tes	30.0554	24.8823
Ptges3	30.0488	37.3546
Dstn	30.0206	38.6101
Tpp1	29.9282	39.9332
Stat6	29.9145	49.8903
Clcf1	29.8509	16.8366
Hk2	29.8388	26.9234
Vmp1	29.7998	27.5897
Taldo1	29.7509	46.6062
Trip12	29.6939	34.4246
Pira2	29.6915	33.2881
Mt1	29.6735	38.0221
Gm21188	29.5934	31.1049
Eif4g1	29.5763	36.9105
Plcl2	29.5209	18.7494
Rps13	29.5198	35.9827
Ccdc88b	29.5065	32.2405
Ndel1	29.4155	33.6874
Glud1	29.3972	38.491
Gm16286	29.356	35.9312
Csf2rb	29.2592	48.9278
Serp1	29.2466	21.4478
Rbms1	29.2322	30.5941
Vamp3	29.2239	31.7288
Lamtor1	29.2176	44.96
Itpkb	29.1611	54.0624
Myh9	29.152	51.2466
Gpr84	29.1464	39.0097
Pnrc2	29.1189	32.2922
Pim3	29.1138	35.3124
Ankrd13a	29.0819	36.4358
Pgam1	28.9788	47.8593
Ube2d2a	28.9537	35.1177
Csnk1a1	28.9521	28.6276
Sptan1	28.9341	30.9885
Ndufa2	28.9188	38.9247
Rpl21	28.8755	39.3089
Rab2a	28.8415	32.4944
Igf2r	28.8181	35.1863
Hnrnph1	28.8054	35.7915
Eef1g	28.7761	44.2296
Uap1l1	28.7448	36.1008
Rrbp1	28.733	32.87
Gm13889	28.7318	5.04622
H2-T24	28.6936	31.1243
Pitpna	28.6914	44.6246
Rab14	28.6808	35.9087
Ddx24	28.6688	30.7899
Zfp655	28.6321	29.1056
Rad23b	28.6279	32.8527
Cd81	28.6088	21.1113
Aoah	28.5872	16.6513
Rab5a	28.549	27.3769
Map4k4	28.5438	26.0088
Stard7	28.5425	11.6064
Ykt6	28.5083	36.9845
Smdt1	28.4774	37.4017
Kif5b	28.4729	28.9323
Tmem59	28.4552	35.5052
Dync1h1	28.4513	33.2525
Psmb3	28.3951	35.9053
Cdk5r1	28.3467	16.871
Atp6v0a1	28.3345	34.1427
Zc3h15	28.3268	27.098
March7	28.2921	24.7427
Skap2	28.2806	31.4916
U2af2	28.2785	35.9621
Eif3h	28.2732	36.7116
Slc31a1	28.26	23.7401
Grb2	28.2598	35.6033
Tdrd7	28.2533	26.8311
Psma4	28.2496	33.9428
Fos	28.2476	71.3503
Pcbp1	28.2128	42.8331
9530068E07Rik	28.2061	31.6062
Stx3	28.183	32.1805
Snw1	28.1767	32.3828
Nfat5	28.1311	25.234
Eif6	28.1209	34.0437
Isg20	28.0718	18.9526
Atp5h	28.0362	36.0561
Nars	28.012	39.529
Csf2ra	28.0105	36.6654
Dnm1l	27.9961	22.4339
Rps16	27.9659	42.7336
Srsf7	27.955	31.2718
Siglec1	27.8374	38.1491
Chmp5	27.8341	28.7036
Smcr8	27.8179	29.0766
Gbp4	27.799	14.7845
Tlr13	27.7987	48.4656
March5	27.7632	27.301
Stk4	27.7541	21.8069
Pgf	27.6958	20.0421
Ptp4a2	27.6607	44.4899
mt-Nd3	27.6593	60.1899
Serpinb2	27.6234	4.94451
Psmc1	27.5921	41.3689
Cks2	27.5718	24.465
Stk40	27.5107	24.6608
Paf1	27.509	37.5406
Ssr4	27.4827	32.8949
Slc16a10	27.4616	33.8601
Vps35	27.4583	33.1476
Dot1l	27.4124	47.6348
Ensa	27.3535	32.0064
Srsf11	27.306	25.8065
Pgs1	27.2783	22.6551
Tubb4b	27.2626	30.857
Gsap	27.2552	32.0014
Myof	27.2544	39.2578
Cers2	27.2521	44.5853
Cggbp1	27.2472	26.8573
Katna1	27.2261	27.2533
Gas2l3	27.205	37.1418
Ptpn23	27.1589	30.5676
Ndufa1	27.1487	32.1826
Slc4a7	27.0785	21.0399
Met	27.0561	10.6197
Psma5	27.0264	27.5216
Rps19	26.9925	36.4067
Edem1	26.9368	37.9132
1810013L24Rik	26.9185	32.2158
Lamtor5	26.9156	30.7128
Caprin1	26.9093	34.1942
Ube2z	26.8836	24.6189
Actn4	26.8745	37.6464
Cdc42ep2	26.8687	23.1993
Srp54c	26.854	27.5285
Mtmr14	26.8434	29.0836
Ywhag	26.8405	42.5339
Flna	26.8309	46.7657
Kcnj2	26.8283	20.4231
Sbno2	26.8072	11.3012
Ubr4	26.8037	27.5906
Polr2g	26.778	26.041
Psma1	26.7122	32.9422
Pfkfb3	26.6765	14.3732
Sun2	26.595	36.6194
Hnrnpll	26.5543	27.3166
Sh3bgrl2	26.5512	12.0456
Myl12a	26.4934	26.5227
Gstm1	26.4054	30.1955
Pik3r1	26.3978	19.9338
Fam168b	26.3909	33.9414
Ankfy1	26.3705	26.7198
Ppp2r1a	26.3307	38.887
Hexb	26.3209	40.3923
Neurl3	26.2811	54.9607
Ifi44	26.2571	25.1308
Cdc42se2	26.2103	29.0402
Gramd1a	26.1665	18.5905
Tmem14c	26.1207	38.7099
Pum2	26.1016	27.7788
Pde1b	26.0954	25.7381
Ppp1r15b	26.0054	21.3228
Sh3bp2	25.9826	46.1228
Hist1h4b	25.9606	43.8173
Cdk6	25.8869	26.0218
Rac2	25.8869	14.5785
Actn1	25.8789	21.734
Crlf2	25.8716	29.854
Atp5f1	25.8483	32.8646
Plbd2	25.7879	28.4261
Srp54a	25.7735	28.2288
Morc3	25.7619	28.2132
Ccnl2	25.7509	24.9415
Sar1a	25.6987	30.7619
Cd5l	25.6377	30.9975
Sh3gl1	25.6165	18.5549
Mthfsl	25.5896	26.3695
Mfhas1	25.5639	19.916
Tmem189	25.5067	52.5487
Psenen	25.4151	28.7892
Ifi208	25.3093	14.677
Slc11a2	25.3076	8.72259
Abhd17c	25.2981	36.675
Aff1	25.2675	21.0611
Wdr26	25.2389	32.2214
Acbd3	25.2336	24.361
Pafah1b1	25.223	30.7899
Tmem128	25.1998	23.242
Nub1	25.1842	24.6401
Prdx2	25.168	28.6361
Tra2b	25.1487	26.4238
Stx6	25.1123	19.1313
P2ry2	25.0098	18.1656
Psmc4	25.008	30.4635
Dhrs3	24.9916	39.2141
Gpbp1	24.9897	30.0794
Bri3	24.9894	32.8857
Dnase2a	24.9458	40.2854
Ncoa5	24.9455	17.2042
Ssfa2	24.9354	31.6077
Tmem39a	24.9188	14.844
P2ry6	24.9176	24.8673
Calcrl	24.8954	17.5695
Otulin	24.8792	20.0084
Igf2bp2	24.8705	12.8437
Plxna1	24.8648	31.6643
Man1a	24.8625	24.9317
Tspan31	24.8604	23.8859
Arf5	24.8424	26.1779
Ccdc71l	24.7594	14.652
Vps37c	24.7512	24.9739
Psmd14	24.7161	28.0979
Sap18b	24.7128	31.4967
Emilin2	24.7061	22.1619
Gmeb2	24.6758	18.1624
Mafk	24.5964	24.8704
Aif1	24.5736	26.0307
Fbxl3	24.5697	23.0054
Eno1	24.5236	35.7991
Map4k3	24.4937	37.5965
Itgam	24.4655	24.1038
Mtmr12	24.4127	20.1736
Mt2	24.3946	21.6168
Ppp4c	24.3723	30.7374
Lrrfip1	24.3637	29.1067
Rnaset2b	24.3604	25.8439
Mbnl2	24.3542	28.211
Med13	24.3323	25.8222
Tubb5	24.3074	50.9128
Srsf6	24.2901	31.1009
Gtf2f1	24.268	23.7333
Cd86	24.2418	26.9109
Timm23	24.1974	37.3515
Hnrnph2	24.1961	24.401
Nup98	24.1711	25.7295
Ran	24.1204	31.2778
BC031181	24.0282	26.9608
Gdi2	24.0167	35.7918
Sp100	23.9674	22.5198
Mitf	23.9639	24.6716
Plekho1	23.9469	39.0619
Rer1	23.927	30.1478
Rlim	23.9088	29.288
Tap2	23.9012	20.1225
Fxr1	23.8569	23.6514
Sf3b3	23.825	24.9211
Krcc1	23.7853	23.8006
Furin	23.775	24.2909
Hpcal1	23.7697	18.9849
Psmd1	23.7695	32.5991
Fem1c	23.7606	32.3551
Coq10b	23.746	28.0187
Vps54	23.6793	16.5861
Acot9	23.6748	18.0106
Psmd10	23.6554	23.0497
Rps27l	23.6435	35.2424
Lztfl1	23.6386	9.11275
Lasp1	23.6219	41.3087
Eif1a	23.5933	21.1477
Cpne2	23.5576	24.6915
Nod2	23.5123	29.7138
Api5	23.498	26.0679
Spcs1	23.4875	27.3822
Dapp1	23.4735	26.5396
Tut7	23.4588	23.2173
2010111I01Rik	23.4429	27.3151
Mlf2	23.3842	30.776
Pstpip1	23.3758	36.6622
Stk17b	23.3704	16.4704
Pi4k2a	23.3505	22.6739
Cab39	23.3201	33.5481
Hint1	23.3135	36.1509
Vapa	23.3004	26.4233
Slc11a1	23.2584	35.9437
Copa	23.2198	28.7386
Hnrnpu	23.2058	31.9913
Rbm25	23.2001	23.2193
Apobr	23.1953	22.3602
Zfp622	23.1551	28.7983
Pid1	23.1509	24.1664
Mef2a	23.1061	27.9832
Chmp1a	23.089	27.1149
Sirt1	23.0875	21.1666
Cd82	23.085	33.0006
Cacul1	23.0815	30.8933
Dpp7	23.0575	31.3732
Tbc1d1	22.9925	23.7075
Sgk1	22.9739	45.8828
Tgfb1	22.9589	38.4483
Nos2	22.9581	1.59519
Supt6	22.9476	25.1616
Epb41l2	22.9144	28.3613
Rrs1	22.887	24.222
Tmem171	22.8857	17.4181
Crk	22.884	26.8087
Sfr1	22.8602	24.4669
Nab1	22.7843	31.1321
Stam2	22.7759	22.2785
Nfya	22.7606	35.5268
Adrm1	22.7437	25.6271
Wbp2	22.7425	27.8386
H2afy	22.727	18.8229
Eif4a2	22.7202	31.6045
Dynlt1b	22.7115	26.6136
Gspt1	22.7092	29.0187
Sept2_1	22.6916	29.0911
Neu1	22.6914	29.8809
Sh3glb1	22.6818	23.6925
Elp5	22.6764	22.6422
Irf4	22.6745	17.8545
Spty2d1	22.6444	31.1509
Naa50	22.6428	40.5478
Rpn2	22.6334	31.6043
H1f0	22.6227	22.3289
Irak3	22.5872	11.6869
Uba1	22.5822	27.6796
Nras	22.5807	18.4059
Sdha	22.5163	29.2979
Arfgap2	22.5071	25.7618
Nup54	22.5005	18.7959
Hmga2	22.4936	35.8869
Ubap1	22.4857	28.902
Wsb2	22.4729	31.987
Fbrs	22.4677	31.8496
Eaf1	22.4576	24.8069
Tra2a	22.4192	22.8225
Bach1	22.4186	19.9826
Cox7c	22.4141	26.9443
Tbca	22.3951	28.3029
Xrn2	22.3836	26.4772
Ergic3	22.3819	27.5875
Bzw1	22.3762	30.8426
Mlkl	22.34	18.2781
Hist1h4i	22.3309	42.8749
Mpp5	22.3244	18.5883
Evi2a	22.3152	38.2133
Ttyh2	22.3086	29.4612
Hbegf	22.2906	11.0412
Iigp1	22.2887	23.1157
Pcf11	22.2871	20.8331
Rab31	22.2792	24.5429
Il15ra	22.2605	9.7677
Mbd2	22.2254	23.3104
Rala	22.2021	22.7497
Plod1	22.1712	30.7878
Flii	22.1593	25.184
Ywhab	22.0844	30.6549
Plagl2	22.0786	14.2508
Npc1	22.0458	38.801
Uba7	22.0383	19.1448
Batf2	22.0361	16.3392
Sf1	22.006	26.5165
Ahnak2	22.0055	28.3354
Dennd4a	22.0022	25.4397
Prdx6	21.9959	22.9388
Cwc15	21.9742	22.632
Usp16	21.9428	25.8734
Scamp2	21.9381	26.885
Slc25a37	21.9275	18.563
Dbnl	21.914	21.6554
Fis1	21.9087	26.7401
Szrd1	21.8974	28.0124
Lpin2	21.8252	28.8072
Copb2	21.7742	26.5922
Nptn	21.7733	26.2105
Frmd6	21.7323	17.1406
Dld	21.7301	20.8314
Srpr	21.7134	23.234
Apbb1ip	21.6966	19.723
Selenot	21.69	25.3068
Bcl2l1	21.6787	18.3608
Blnk	21.6756	23.5288
Zfp281	21.6559	13.5399
Rheb	21.6538	26.0571
Mrc1	21.6129	19.8129
Slc35f6	21.6014	27.0411
Eif3e	21.5802	31.3161
Ostf1	21.571	29.1082
Ube2l3	21.5681	25.1751
Tns3	21.5364	36.3081
Hsbp1	21.503	27.7142
Fbxo11	21.4968	21.203
Nadk	21.4616	29.3201
Manbal	21.4462	21.9862
Ccdc50	21.4399	18.083
Ehd4	21.4192	27.0782
Arid5b	21.4009	18.5353
Mpc1	21.3893	23.9505
Cd300ld3	21.3766	46.775
Ubr5	21.3753	22.6563
Rps20	21.3518	26.127
Ppp1r10	21.3508	23.3322
Anp32a	21.3489	10.7653
Clec4a1	21.3429	8.04771
Gm21748	21.3421	9.64537
Mrps21	21.2699	25.1208
N4bp1	21.2698	24.0817
Tcn2	21.2553	23.4505
Nhp2	21.2533	27.2531
Ndfip2	21.2529	21.5653
Emc3	21.2326	25.8403
Atp6v1d	21.2126	24.0113
Ctnna1	21.208	22.107
Src	21.2051	15.0453
Alox5ap	21.1989	36.0504
Gm28048	21.1528	24.2371
Epc1	21.1455	19.2969
Chmp1b	21.1438	22.2942
Il27	21.1236	11.4723
Actr1b	21.1204	21.4085
Ptpn12	21.1163	25.9119
Arl1	21.0893	22.6092
Insig1	21.0518	24.0441
Ddt	21.0451	14.8055
Hivep2	21.0301	23.3174
Lrp10	21.026	17.499
Patl1	21.0248	24.0143
Fnbp4	21.0152	19.5926
Ap3d1	21.0068	26.4475
Tbc1d20	20.9975	26.7283
Foxp4	20.9848	21.7001
Ms4a14	20.9802	34.1138
Nrp1	20.961	28.0726
Slc39a7	20.9346	28.0104
Rbm47	20.8998	25.4543
Diaph1	20.8989	27.8395
Rnasek	20.8916	27.7553
Pip5k1c	20.8686	36.7615
Plod3	20.8561	21.5485
Use1	20.8546	25.8343
Stard3	20.853	21.8456
Ythdf3	20.852	23.6429
Arcn1	20.8399	24.3505
Cd164	20.8363	22.4537
Rabac1	20.8354	27.7852
Cul3	20.8051	23.098
Slc35b2	20.7989	21.1601
Ltv1	20.7916	23.1646
Snrnp70	20.7743	21.7876
Rnf4	20.7591	24.3851
Prr13	20.7212	24.4522
Pdgfb	20.7158	69.1753
Sap30	20.7134	20.8375
Tcp1	20.6777	26.532
Map7d1	20.676	36.1493
Gng5	20.6708	22.5635
Fcgr2b	20.6577	13.1576
Sh3bp5	20.6541	6.75055
Hat1	20.6459	18.7057
Ywhaq	20.6229	28.5016
Ppp1cc	20.6167	24.1129
Filip1l	20.6129	11.3613
Snap23	20.5583	22.8976
Nr1d2	20.5565	22.7459
Ube2m	20.5414	21.1568
Hnrnpm	20.5096	23.8496
Usp7	20.5076	24.8099
Lrpap1	20.5005	26.5614
Myo1c	20.4803	25.1009
Psmd7	20.4466	26.3648
Hspa4	20.4304	27.4501
Ranbp1	20.4204	22.8195
Sav1	20.4062	17.9785
Aes	20.4019	33.9361
B3gnt2	20.3694	23.0565
Golga7	20.363	24.6895
Srfbp1	20.3056	21.5323
Nck1	20.3055	18.6002
Polr2m	20.2915	23.4048
Mylip	20.2745	22.0466
Copb1	20.2251	26.0978
Gm21860	20.225	8.52538
Dnajb6	20.2197	24.3351
Nono	20.2192	25.9174
Lrrc8d	20.2063	20.1802
Specc1	20.2032	17.8025
Tm9sf2	20.197	24.697
Sirpb1c	20.1517	17.6329
Tmed9	20.1434	27.5281
Drap1	20.1394	23.6589
Cyp4v3	20.0834	20.3138
Gramd1b	20.0501	22.0475
Pfdn5	19.9889	24.8105
Naga	19.9868	23.6252
Cct8	19.9639	26.0184
Cox7b	19.9546	26.616
Adm	19.9233	12.2617
Zfp993	19.9107	23.1941
Traf2	19.8975	16.7973
Ptpre	19.8961	19.0468
Ppp1r18	19.8305	27.8569
Arhgdib	19.8161	27.8546
Dynll1	19.7988	24.6367
Pon2	19.7835	19.9816
Flcn	19.7686	22.9319
Ssu72	19.7636	20.2729
Trappc3	19.7411	24.5809
Psmb5	19.7294	28.6901
Rbbp8	19.6816	19.9375
Ube2s	19.6685	20.3467
Tpr	19.6302	18.4361
Mapkapk3	19.6009	24.6772
Zfp719	19.5928	13.7776
Coro1c	19.5855	33.8426
Ccng2	19.5623	18.1982
St13	19.533	22.0029
Syf2	19.5227	21.3791
Smndc1	19.5223	22.7593
Mthfr	19.51	16.7495
Ecm1	19.5079	18.9622
Chtop	19.5004	22.1598
Ccr5	19.4768	18.4179
Hax1	19.4588	23.6189
Gtpbp2	19.4549	21.9132
Brox	19.4136	23.6774
Psmb9	19.4103	18.2029
Napa	19.3952	28.0536
Nudt9	19.3692	13.0963
Arrdc4	19.3568	15.7539
Sdf2	19.3203	21.52
Sin3b	19.2933	17.0063
Clptm1	19.2898	24.5559
Asna1	19.2639	22.7147
Rrp1	19.2248	27.3951
Abtb2	19.1935	17.1621
Thrap3	19.1864	23.2018
Nbr1	19.1623	21.7913
Tagap	19.1569	15.9669
Vamp8	19.1491	25.6705
Anxa6	19.1399	17.2232
Sec13	19.1359	24.739
Antxr2	19.1351	26.6796
Flnb	19.1099	6.05555
Phf11a	19.1077	15.7274
Uqcr11	19.0889	27.0536
Tpp2	19.0851	22.7774
Bclaf1	19.0733	23.3296
Amfr	19.0711	23.5886
Serf2	19.0524	25.1398
Tifa	19.0279	21.4347
Bnip2	19.0009	23.8633
Trf	18.9688	25.8534
Rsrc2	18.9557	19.4238
Nploc4	18.9358	22.5403
Rap2c	18.9104	19.2477
Fkbp8	18.9058	22.8905
Gk	18.9057	10.9256
Rpl18	18.9029	24.5647
Lmbrd1	18.9	18.2491
Actr1a	18.8525	25.2061
Prrc2c	18.8411	22.8327
Vps4b	18.8405	18.995
Hspa1a	18.8192	32.5072
Rabep1	18.8161	22.2702
Tmem256	18.8138	26.4507
Cdc5l	18.8071	21.286
Zhx2	18.8041	12.2553
Hbp1	18.7895	21.4062
Atp9b	18.783	17.1174
Rbm5	18.78	20.7168
Scand1	18.7796	20.9101
Polr2a	18.7693	29.8751
Cdv3	18.739	18.7843
Fndc3b	18.7381	21.1956
Ppp2r2a	18.731	21.7011
Pttg1ip	18.7167	23.8241
Clk4	18.7025	19.2528
Cct5	18.6875	25.6186
Nmi	18.6874	14.5578
Dnajc8	18.6643	20.2903
Rassf1	18.6627	33.0091
Rars	18.659	30.3951
Eif3g	18.6504	24.2886
Dync1li1	18.6443	20.862
Ptpn2	18.6141	19.0868
Psmc6	18.6012	22.0272
Zbtb17	18.5984	24.7232
Psmc3	18.5954	25.7421
Strap	18.5951	23.5223
Piezo1	18.5824	35.1824
Inppl1	18.5707	26.3342
Ano6	18.5602	22.6031
Ctla2b	18.535	22.0805
Ipo5	18.5292	26.3923
Blvrb	18.5208	19.1676
Trim34a	18.5143	14.5793
Pak2	18.5108	23.0739
Mfsd12	18.4868	51.4271
Noct	18.4754	15.7532
Csnk1d	18.473	22.3418
Tmem219	18.4719	20.7136
Hnrnpl	18.4716	31.2574
Psmc2	18.4513	22.5441
Sirt2	18.3923	19.0089
Prdx4	18.383	21.4438
Klf10	18.3701	39.4057
Kcna3	18.3605	15.5444
Akr1b3	18.3577	26.1257
Klhl9	18.3571	22.973
Mocs1	18.3498	19.0289
Clptm1l	18.3329	27.4936
Taok1	18.3316	21.1333
Dlst	18.3252	22.702
Atp5o_2	18.3241	25.301
Rnf115	18.3206	21.1667
Trim12a	18.3104	14.969
Il12b	18.309	0.811544
Oas1b	18.3059	15.2395
Cmpk1	18.3012	26.861
Carhsp1	18.2639	15.779
Rad21	18.2405	14.2725
Vsir	18.2326	14.746
Hnrnpdl	18.2314	22.3309
Fbxo38	18.228	20.0754
Rin2	18.2088	16.3994
Ppp6r1	18.2071	24.641
Rdh13	18.1963	18.1503
Gm5431	18.1879	17.8589
Dtx4	18.1785	23.1946
Prpf40a	18.1714	18.2173
Wtap	18.1497	16.5901
Tmem185b	18.1407	15.7226
Tspan13	18.1338	19.0554
Trim13	18.1328	18.6147
Klhl25	18.1176	20.9942
Bcl6	18.0831	30.4127
Fosl2	18.0789	20.6077
Mrpl54	18.0647	22.1397
Grk2	18.0526	20.7328
Arrb2	18.0474	22.9839
Eif3d	18.043	23.3414
Cd93	18.0424	29.871
Ifi213	18.0319	11.4816
Eif4a3	18.0269	24.2592
Milr1	17.9972	12.9199
Rpl36al	17.9904	26.2563
Tatdn2	17.98	44.1153
Dhrs9	17.9751	23.0122
Sf3b2	17.9696	22.7901
Oat	17.9133	21.0126
Nrbf2	17.8661	17.1559
Pin4	17.8533	20.4395
Gltp	17.845	33.4487
Soat1	17.8441	28.1765
Tcf25	17.8199	21.1387
Mafg	17.7998	20.6403
Psma3	17.7769	19.4909
Cyb5r3	17.7655	20.4649
Puf60	17.7634	21.2276
P4ha1	17.7395	17.6936
Aars	17.7232	23.0683
Slc23a2	17.7147	27.3167
Tnfrsf11a	17.6959	16.4823
Pdcd6ip	17.6726	20.2269
Mob3c	17.6716	19.1103
Ssb	17.6539	24.5533
Rnps1	17.6276	20.8242
Coa5	17.625	22.1532
Wapl	17.6247	20.638
Tcea1	17.5366	23.5509
Prelid1	17.5163	21.6658
Ednrb	17.5125	9.47959
Usp8	17.4951	21.7666
Rgcc	17.4823	17.9988
Pcbp2	17.478	23.9176
Phldb1	17.4667	23.5812
Mtss1	17.4519	31.5207
Dek	17.4256	19.0991
Ccdc93	17.4224	15.6107
Srsf1	17.4154	20.1642
Chka	17.4133	22.0599
Zbtb21	17.3985	19.4121
Foxp1	17.3985	5.26463
Hmgn2	17.3947	16.9168
Derl1	17.389	24.6727
Egr1	17.3776	37.0582
Acsl4	17.3732	22.7092
Pepd	17.3412	19.1643
Pdcd10	17.3224	17.2232
Slc2a1	17.3194	21.129
Akirin1	17.2793	21.763
Ugcg	17.2747	17.5999
Lmo4	17.2713	9.69881
Aamp	17.264	24.3247
Tceal9	17.2439	23.9951
Atp2a2	17.2342	18.2167
Pdia6	17.2302	24.0931
Sel1l	17.2076	19.2606
Tm9sf3	17.1896	23.1371
Cept1	17.1871	17.165
Man2a1	17.1813	17.5937
Cln3	17.1799	20.974
Nlrc5	17.1705	13.9935
Dctn3	17.1474	20.2628
Stx4a	17.1229	19.3412
Psma7	17.1153	25.1221
Dck	17.073	17.6751
Ndufb7	17.0666	25.2903
Ddx39b	17.0566	21.7555
Hnrnpa3	17.0526	22.5907
Slco3a1	17.0392	6.13992
Calm3	17.0261	23.5657
Rab9	17.0165	15.9682
Mien1	17.0128	22.3446
Mgat4b	17.0109	18.952
U2af1	17.0052	24.231
Smg9	16.9973	20.2505
Chd2	16.9779	19.7219
Arid5a	16.9618	13.4288
Rnf14	16.9532	16.6632
Cmtm3	16.9392	27.1365
Pdcd6	16.936	21.269
Rgs2	16.9294	34.469
Qrich1	16.9211	18.3576
Smim3	16.9126	16.5481
Arf2	16.9044	22.1966
Sec24b	16.9023	10.5783
Ggnbp2	16.9004	20.5785
Usp47	16.8855	14.5727
Adora2a	16.8644	2.71066
Cd200r4	16.8481	23.7164
Sh3pxd2b	16.8269	18.9158
Ndufb9	16.8243	20.8555
Dyrk1a	16.8236	20.1818
Dnajb4	16.8174	19.8394
Atg12	16.8163	21.5404
Adipor1	16.8085	22.8312
Dynlrb1	16.7959	21.2865
Dnajc1	16.7913	10.9183
Gnl3	16.7765	22.9214
Prdm2	16.7719	16.0534
Zc3h11a_1	16.7705	18.1231
Csnk2b	16.7642	18.5399
Agrn	16.7506	8.3307
Cd300lf	16.7358	22.752
Ube2i	16.7067	18.1748
Setd5	16.7018	20.7909
Rpl7l1	16.6993	18.063
Dusp3	16.6974	23.9024
Ube2b	16.6882	21.0104
Zfp62	16.6426	19.2247
Tram1	16.6362	23.7694
Syngr2	16.6129	26.7963
Ly96	16.6126	13.9681
Qk	16.6052	17.9756
Nufip2	16.6014	19.0236
Rftn1	16.6006	13.7838
Coro2a	16.5947	17.053
Elovl1	16.5893	25.1869
Pcnp	16.5859	18.0943
Gsto1	16.5708	19.3042
Tmem9b	16.5595	19.7651
Ndufa6	16.5192	22.4273
Tent5c	16.5122	33.8347
Gucd1	16.5105	11.8579
Ddb1	16.509	26.8991
Dram1	16.5004	12.1756
Hist1h2bn	16.4718	32.7079
Abraxas2	16.4639	20.1111
Trim26	16.449	12.4787
Ppfia1	16.4314	12.364
Clec7a	16.4312	25.7062
Eef1b2	16.4219	23.2542
Gtf2a1	16.4109	28.0573
Cdc27	16.4087	16.2266
Naglu	16.4059	24.6654
Vipas39	16.3723	28.4633
Itpripl2	16.3685	17.873
Aco2	16.3453	21.7453
Esyt1	16.317	24.4554
Ddx21	16.3125	21.7056
Chmp2b	16.3121	17.5635
Nap1l4	16.3104	19.6769
Hist1h2ap	16.3049	33.0434
Nup62	16.2958	13.4842
Osm	16.2873	51.7745
Zfp131	16.2841	16.3238
Leprot	16.2815	21.1762
Yme1l1	16.2794	16.1082
Rffl	16.2738	10.3047
Rest	16.2669	19.9729
Pgd	16.2436	27.2364
Rpl10	16.2356	32.5552
Myl12b	16.2318	19.7571
Plekhm3	16.1991	21.4373
Tmem132a	16.1979	12.5679
Fam96a	16.1873	24.0277
Ube2g2	16.1852	21.405
Fcf1	16.1845	21.5618
Atp13a3	16.1749	19.5059
Dnttip2	16.1567	19.399
Cxcr4	16.1481	90.9353
Ythdc1	16.1476	18.8258
Papola	16.145	20.31
Clec4n	16.1272	19.5323
St3gal5	16.0816	12.6446
Glyr1	16.0641	20.9661
Ccl22	16.0638	8.60663
Cmtr1	16.056	13.3277
Uqcrc1	16.04	21.195
Dctn2	16.0128	21.0068
Cct4	16.0121	21.0287
Ppp1r9b	15.995	12.1441
Ankhd1	15.9914	17.286
Setd2	15.9822	18.3919
Vezf1	15.9704	13.2895
Zup1	15.9439	11.772
Tmem30a	15.9349	19.4354
Themis2	15.9308	24.2495
Rab11a	15.9157	20.308
Tlr8	15.9047	18.1598
Ddx17	15.9044	19.4199
Olr1	15.9024	12.5628
Nop56	15.8984	20.8757
Slu7	15.8951	16.9613
Eif3m	15.8934	22.8763
Vps18	15.8913	22.5099
Slc25a25	15.8866	24.9769
Hdgf	15.8727	23.6968
Cox6c	15.8688	17.6272
Ero1l	15.8562	17.6674
Jmjd1c	15.8347	34.0997
Rab1b	15.8208	22.1632
Etnk1	15.8124	13.53
Slfn1	15.7598	12.3314
Abcf1	15.742	20.9225
Psmd3	15.7388	19.463
Dnm2	15.7224	20.0708
Rhof	15.7036	15.0176
Ddost	15.7007	21.7688
Tent5a	15.6843	12.1723
Gusb	15.682	32.8177
Mff	15.6371	15.7811
Tom1	15.6364	21.9777
Dirc2	15.6305	11.4437
Cript	15.6097	16.7517
Hspa1b	15.5928	24.004
Uqcrfs1	15.5912	15.8838
Tmem251	15.5878	16.4614
Rcl1	15.5852	5.85652
Rbm22	15.545	16.4131
Supt4a	15.5382	18.157
Slc25a5	15.5077	28.9289
Atp5c1	15.5062	21.1255
Gak	15.4988	21.1727
Bax	15.4973	22.4809
Dock2	15.4955	25.2404
Srp14	15.4853	20.4351
Wnk1	15.4725	20.2044
Pdlim5	15.466	19.5288
Pip5k1a	15.4659	15.9002
Tapbpl	15.4649	13.7301
Clint1	15.4506	18.1912
St8sia4	15.442	7.33523
Sf3b6	15.4326	16.5469
Trappc10	15.4309	19.7196
Colgalt1	15.3922	30.8551
Ergic1	15.3855	23.3357
Jarid2	15.3579	12.7865
Sptlc2	15.3464	13.4023
Gmfb	15.3268	20.8624
Cd302	15.3238	8.12246
Mta2	15.3189	18.7997
Fas	15.317	12.93
Tmod3	15.3077	15.6504
Rab35	15.2918	17.3928
Sept11	15.2814	11.4258
Pofut2	15.2559	19.4351
Ccnd2	15.2552	8.57466
Dnaja1	15.253	15.7013
Adprh	15.2454	13.5322
Prrc2a	15.2409	17.6709
Wasf2	15.2112	20.2521
Cpsf7	15.2101	16.5126
Zfp36l2	15.2059	29.9276
Ube2j1	15.2052	17.6311
Ube2h	15.1993	18.4023
Atg3	15.1492	15.9913
Parp3	15.1379	15.766
Hpgds	15.1168	26.887
Ppp1r12a	15.1149	17.4923
Aldh2	15.0983	20.7973
Snf8	15.0932	16.4649
Timp2	15.0845	27.1504
Kdm5c	15.0727	16.6845
Acap2	15.0392	14.2659
Nhlrc3	15.0299	20.1714
Nmt1	15.0202	18.8194
Plekhm2	15.0202	23.9965
Mpdu1	15.0185	21.0896
Rybp	15.0164	12.8245
Vti1b	15.0157	17.8892
Med13l	15.0155	18.6319
[truncated: 23,705 more rows]

## Sheet: MYD88 KO Infected BMDMs 
Gene Name	Gene Symbol	MWT(kDa)	Unique S1	Total S1	AVG S1	Sum Intensity S1	Modifed Z-Score S1	Unique S2	Total S2	AVG S2	Sum Intensity S2	Modifed Z-Score S2	Average MZ-Score S1 and S2
P01887_B2MG_MOUSE	B2m	13.77	5	13	2.5787	14000000	160.566	1	7	2.5488	2300000	31.4486	96.0071
P38647_GRP75_MOUSE	Hspa9	73.42	18	35	3.4673	3700000	41.8075	14	31	3.4724	7000000	97.4934	69.6504
P97429_ANXA4_MOUSE	Anxa4	35.89	12	23	3.318	2700000	30.2776	9	40	3.0386	7000000	97.4934	63.8855
P08226_APOE_MOUSE	Apoe	35.84	8	22	3.1401	8500000	97.1511	4	10	2.6305	1000000	13.1809	55.166
P50516_VATA_MOUSE	Atp6v1a	68.28	16	27	3.0758	1600000	17.5946	18	39	3.0858	5600000	77.8204	47.7075
Q91VI7_RINI_MOUSE	Rnh1	49.78	17	28	3.2626	1700000	18.7476	16	57	2.8094	5500000	76.4152	47.5814
P01898_HA10_MOUSE	H2-Q10	37.23	2	6	3.7451	860000	9.06251	5	9	3.1704	4700000	65.1736	37.118
P01899_HA11_MOUSE	H2-D1	40.81	2	5	2.7272	1200000	12.9827	8	12	2.5767	3800000	52.5267	32.7547
P43883_PLIN2_MOUSE	Plin2	46.62	16	32	3.3227	5000000	56.7964	5	6	3.8187	590000	7.4195	32.1079
Q9JL25_RGS1_MOUSE	Rgs1	24.09	10	20	3.0612	4500000	51.0314	3	8	2.5537	730000	9.38679	30.2091
P63101_1433Z_MOUSE	Ywhaz	27.75	6	13	3.2531	1000000	10.6767	7	45	3.2428	3500000	48.3111	29.4939
P62814_VATB2_MOUSE	Atp6v1b2	56.51	16	21	3.4279	1200000	12.9827	14	20	3.383	3200000	44.0954	28.5391
P60843_IF4A1_MOUSE	Eif4a1	46.12	7	9	2.6544	430000	4.10465	10	21	3.1949	3400000	46.9059	25.5053
P16675_PPGB_MOUSE	Ctsa	53.81	13	26	3.2173	1500000	16.4417	9	17	3.095	2000000	27.2329	21.8373
Q60854_SPB6_MOUSE	Serpinb6	42.57	6	10	3.4617	460000	4.45055	12	18	3.3684	2800000	38.4746	21.4626
P14901_HMOX1_MOUSE	Hmox1	32.91	9	23	3.2526	2000000	22.2066	5	8	3.4361	1500000	20.2069	21.2068
P11835_ITB2_MOUSE	Itgb2	84.97	14	19	3.6348	1100000	11.8297	16	27	3.1301	2200000	30.0434	20.9365
E9PYB0_E9PYB0_MOUSE	Ahnak2	182.5	4	6	4.7648	470000	4.56585	8	13	3.7909	2700000	37.0694	20.8176
O89017_LGMN_MOUSE	Lgmn	49.34	7	13	3.1561	1500000	16.4417	5	19	3.1165	1500000	20.2069	18.3243
Q9Z0M5_LICH_MOUSE	Lipa	45.3	9	14	2.4891	980000	10.4461	4	7	2.8031	1800000	24.4225	17.4343
P59999_ARPC4_MOUSE	Arpc4	19.65	1	1	2.8225	86000	0.138359	4	8	2.6068	2500000	34.259	17.1987
P56480_ATPB_MOUSE	Atp5b	56.27	7	8	2.7997	320000	2.83636	13	17	2.9912	2300000	31.4486	17.1425
P01901_HA1B_MOUSE	H2-K1	41.28	5	11	3.812	1500000	16.4417	5	9	3.5481	1100000	14.5861	15.5139
Q9CQV8_1433B_MOUSE	Ywhab	28.07	4	6	2.7485	190000	1.33747	6	10	2.974	2100000	28.6381	14.9878
P37040_NCPR_MOUSE	Por	77	7	10	3.1938	580000	5.83414	11	15	3.1458	1700000	23.0173	14.4257
Q8K297_GT251_MOUSE	Colgalt1	71.02	4	4	2.9136	90000	0.184479	5	5	2.797	2100000	28.6381	14.4113
P51881_ADT2_MOUSE	Slc25a5	32.91	2	2	2.6427	78000	0.0461197	5	6	2.4953	2100000	28.6381	14.3421
P26040_EZRI_MOUSE	Ezr	69.36	4	6	2.8371	480000	4.68115	7	7	3.1988	1700000	23.0173	13.8492
P61161_ARP2_MOUSE	Actr2	44.73	7	16	3.0002	650000	6.64123	9	15	3.0573	1500000	20.2069	13.4241
O35405_PLD3_MOUSE	Pld3	54.35	5	11	3.3039	890000	9.40841	6	8	3.029	1300000	17.3965	13.4024
P31001_DESM_MOUSE	Des	53.47	1	2	2.5172	360000	3.29756	1	8	2.4679	1600000	21.6121	12.4548
P70290_EM55_MOUSE	Mpp1	52.19	8	10	3.0259	570000	5.71884	5	6	3.3562	1300000	17.3965	11.5577
Q3TRM8_HXK3_MOUSE	Hk3	100.04	7	13	3.3173	490000	4.79644	9	13	3.6099	1300000	17.3965	11.0965
A1L314_MPEG1_MOUSE	Mpeg1	78.34	7	12	2.7013	870000	9.17781	7	10	2.9284	980000	12.8998	11.0388
P09450_JUNB_MOUSE	Junb	35.74	10	24	3.2892	1600000	17.5946	4	4	3.7767	330000	3.76596	10.6803
Q8R1F1_NIBL1_MOUSE	Fam129b	84.76	10	14	2.7551	770000	8.02482	6	9	3.3084	1000000	13.1809	10.6028
Q9D1L0_CHCH2_MOUSE	Chchd2	15.65	3	9	3.118	610000	6.18003	3	8	2.9476	1100000	14.5861	10.383
Q8BGQ7_SYAC_MOUSE	Aars	106.84	10	12	3.2953	470000	4.56585	17	22	3.4754	1200000	15.9913	10.2786
Q3TW96_UAP1L_MOUSE	Uap1l1	56.58	7	9	3.0125	330000	2.95166	8	12	3.0406	1300000	17.3965	10.1741
Q99JY9_ARP3_MOUSE	Actr3	47.33	6	9	2.977	450000	4.33525	8	11	3.0944	1200000	15.9913	10.1633
P16381_DDX3L_MOUSE	D1Pas1	73.1	6	8	3.172	440000	4.21995	6	9	3.5087	1200000	15.9913	10.1056
P14430_HA18_MOUSE	H2-Q8	37.39	5	11	3.0618	1800000	19.9006	1	1	3.3424	34000	-0.393458	9.75359
Q9WUM4_COR1C_MOUSE	Coro1c	53.09	6	7	2.7579	230000	1.79867	6	9	3.1747	1300000	17.3965	9.59757
P08113_ENPL_MOUSE	Hsp90b1	92.42	6	9	3.186	510000	5.02704	10	12	3.7128	1000000	13.1809	9.10395
P17918_PCNA_MOUSE	Pcna	28.77	4	5	2.8107	250000	2.02926	7	9	3.2791	1200000	15.9913	9.01027
Q9Z1G3_VATC1_MOUSE	Atp6v1c1	43.86	8	11	2.4111	570000	5.71884	7	8	2.927	910000	11.9162	8.8175
Q9QXS1_PLEC_MOUSE	Plec	533.86	2	4	3.0833	73000	-0.0115299	31	36	3.5112	1300000	17.3965	8.69247
P14426_HA13_MOUSE	H2-D1	40.59	2	4	3.5896	310000	2.72106	5	7	3.3888	1100000	14.5861	8.65356
P62880_GBB2_MOUSE	Gnb2	37.31	2	3	2.8148	240000	1.91397	2	8	2.7047	1100000	14.5861	8.25001
Q99L47_F10A1_MOUSE	St13	41.63	4	6	3.1618	230000	1.79867	4	6	3.247	1100000	14.5861	8.19236
Q9JHU4_DYHC1_MOUSE	Dync1h1	531.71	4	5	2.8392	330000	2.95166	26	27	3.2014	1000000	13.1809	8.06626
Q07797_LG3BP_MOUSE	Lgals3bp	64.45	9	13	3.4773	960000	10.2155	5	6	3.6178	480000	5.87377	8.04464
P10649_GSTM1_MOUSE	Gstm1	25.95	9	17	2.7838	1300000	14.1357	4	8	2.7003	200000	1.93919	8.03743
Q8R0X7_SGPL1_MOUSE	Sgpl1	63.64	6	9	2.9476	550000	5.48824	2	2	3.0232	800000	10.3704	7.92934
Q8BFR4_GNS_MOUSE	Gns	61.14	4	7	3.1166	460000	4.45055	7	13	2.3783	860000	11.2136	7.83205
Q99020_ROAA_MOUSE	Hnrnpab	30.81	5	7	3.6547	310000	2.72106	4	7	3.1464	980000	12.8998	7.81044
P01942_HBA_MOUSE	Hba	15.08	2	3	3.1388	260000	2.14456	2	9	3.424	980000	12.8998	7.52219
P05627_JUN_MOUSE	Jun	35.92	8	17	3.5996	1000000	10.6767	2	2	3.931	360000	4.18752	7.43211
Q02053_UBA1_MOUSE	Uba1	117.73	7	9	2.916	270000	2.25986	12	18	3.3351	940000	12.3377	7.2988
O08992_SDCB1_MOUSE	Sdcbp	32.36	5	6	3.6286	670000	6.87183	2	3	2.6412	570000	7.13846	7.00514
Q3THS6_METK2_MOUSE	Mat2a	43.66	6	8	2.8287	240000	1.91397	5	6	2.853	900000	11.7756	6.84481
O35737_HNRH1_MOUSE	Hnrnph1	49.17	5	6	3.1811	370000	3.41285	4	6	3.4264	790000	10.2299	6.82139
P97384_ANX11_MOUSE	Anxa11	54.04	4	5	3.6895	270000	2.25986	7	9	3.3702	870000	11.3541	6.80697
Q8BLF1_NCEH1_MOUSE	Nceh1	45.71	3	4	2.6721	140000	0.760974	2	4	3.1832	940000	12.3377	6.54935
Q9QUI0_RHOA_MOUSE	0	0	0	0	0	0	0	4	9	2.5558	980000	12.8998	6.44991
Q9EQ32_BCAP_MOUSE	Pik3ap1	90.87	6	10	2.9578	370000	3.41285	7	9	2.9702	730000	9.38679	6.39982
P68510_1433F_MOUSE	Ywhah	28.19	3	4	3.2008	190000	1.33747	3	7	4.0403	870000	11.3541	6.34578
P47757_CAPZB_MOUSE	Capzb	31.33	4	4	2.7315	180000	1.22217	5	8	2.3542	870000	11.3541	6.28813
Q61490_CD166_MOUSE	Alcam	65.05	2	3	2.4327	36000	-0.438137	7	7	2.8737	980000	12.8998	6.23084
E9Q634_MYO1E_MOUSE	Myo1e	126.74	1	1	4.7613	11000	-0.726385	14	23	2.7836	1000000	13.1809	6.22723
P63038_CH60_MOUSE	Hspd1	60.92	8	14	2.8988	470000	4.56585	8	11	3.034	610000	7.70054	6.13319
P97371_PSME1_MOUSE	Psme1	28.65	6	8	3.0774	280000	2.37516	6	11	3.1423	760000	9.80835	6.09176
Q9WU78_PDC6I_MOUSE	Pdcd6ip	95.96	6	6	2.6894	150000	0.876274	11	14	3.2289	860000	11.2136	6.04492
P49312_ROA1_MOUSE	Hnrnpa1	34.18	5	6	2.7367	390000	3.64345	4	5	3.1311	660000	8.40315	6.0233
Q8VDD5_MYH9_MOUSE	Myh9	226.23	5	5	3.9928	78000	0.0461197	20	23	3.8735	910000	11.9162	5.98114
Q9QYS9_QKI_MOUSE	Qki	37.65	7	9	2.8686	380000	3.52815	6	8	2.5899	660000	8.40315	5.96565
P97449_AMPN_MOUSE	Anpep	109.58	5	6	3.4378	660000	6.75653	11	12	3.306	430000	5.17117	5.96385
P50518_VATE1_MOUSE	Atp6v1e1	26.14	4	5	2.9051	540000	5.37294	3	4	3.8588	520000	6.43585	5.9044
P42932_TCPQ_MOUSE	Cct8	59.52	3	4	2.4057	150000	0.876274	9	12	3.1592	810000	10.511	5.69362
Q08857_CD36_MOUSE	Cd36	52.66	2	3	2.5297	91000	0.196009	2	3	3.6276	850000	11.073	5.63453
Q99K51_PLST_MOUSE	Pls3	70.7	3	5	2.7834	590000	5.94944	7	9	3.1687	440000	5.31169	5.63056
Q9CY64_BIEA_MOUSE	Blvra	33.5	3	3	2.2294	100000	0.299778	7	8	2.727	830000	10.792	5.54589
Q8VIJ6_SFPQ_MOUSE	Sfpq	75.39	5	10	3.1969	590000	5.94944	4	12	2.3058	420000	5.03065	5.49004
Q9CQR2_RS21_MOUSE	Rps21	9.14	3	7	2.5562	800000	8.37072	2	3	2.5506	240000	2.50127	5.43599
Q60865_CAPR1_MOUSE	Caprin1	78.12	4	8	2.9752	530000	5.25764	4	8	2.8796	460000	5.59273	5.42519
P62835_RAP1A_MOUSE	Rap1a	20.97	4	7	2.4216	590000	5.94944	2	4	2.7456	400000	4.7496	5.34952
P62274_RS29_MOUSE	Rps29	6.67	1	1	2.1195	650000	6.64123	2	3	1.823	350000	4.047	5.34412
Q7TMK9_HNRPQ_MOUSE	Syncrip	69.59	4	5	2.9967	460000	4.45055	5	9	2.7394	490000	6.01429	5.23242
Q9WVK4_EHD1_MOUSE	Ehd1	60.56	8	9	3.3938	260000	2.14456	9	10	3.0344	650000	8.26262	5.20359
P84078_ARF1_MOUSE	0	0	0	0	0	0	0	6	9	3.2561	800000	10.3704	5.18522
Q91VW3_SH3L3_MOUSE	Sh3bgrl3	10.47	2	4	3.3601	560000	5.60354	3	5	2.5695	400000	4.7496	5.17657
P58771_TPM1_MOUSE	0	0	0	0	0	0	0	3	4	2.7252	790000	10.2299	5.11496
Q07076_ANXA7_MOUSE	Anxa7	49.89	4	6	3.0166	260000	2.14456	6	7	3.356	630000	7.98158	5.06307
P97287_MCL1_MOUSE	Mcl1	35.2	2	5	3.0407	210000	1.56807	1	3	3.8691	670000	8.54367	5.05587
P14211_CALR_MOUSE	Calr	47.96	8	13	3.1243	550000	5.48824	4	6	3.2925	390000	4.60908	5.04866
P10852_4F2_MOUSE	Slc3a2	58.3	6	6	2.6696	350000	3.18226	6	6	3.2981	550000	6.85742	5.01984
Q9D8B3_CHM4B_MOUSE	Chmp4b	24.92	5	7	3.153	610000	6.18003	2	5	3.6664	310000	3.48492	4.83248
Q9CVB6_ARPC2_MOUSE	Arpc2	34.34	5	8	2.3293	480000	4.68115	2	2	2.1707	400000	4.7496	4.71537
O88844_IDHC_MOUSE	Idh1	46.64	5	6	3.2811	180000	1.22217	11	12	3.2291	640000	8.1221	4.67214
P62915_TF2B_MOUSE	Gtf2b	34.8	8	12	3.0371	390000	3.64345	6	6	3.2829	460000	5.59273	4.61809
P62908_RS3_MOUSE	Rps3	26.66	6	10	2.5605	320000	2.83636	5	9	3.0519	500000	6.15481	4.49559
P98078_DAB2_MOUSE	Dab2	82.26	4	4	3.2393	140000	0.760974	6	7	3.3686	640000	8.1221	4.44154
Q02105_C1QC_MOUSE	C1qc	25.97	3	7	2.5944	660000	6.75653	1	3	2.6233	210000	2.07971	4.41812
Q9D0E1_HNRPM_MOUSE	Hnrnpm	77.6	7	11	2.4747	510000	5.02704	4	13	2.4977	330000	3.76596	4.3965
Q61316_HSP74_MOUSE	Hspa4	94.07	10	11	2.9873	220000	1.68337	8	10	3.265	560000	6.99794	4.34065
Q62433_NDRG1_MOUSE	Ndrg1	42.98	4	6	3.06	220000	1.68337	3	16	2.9747	560000	6.99794	4.34065
P97369_NCF4_MOUSE	Ncf4	38.68	7	8	3.0674	180000	1.22217	8	11	3.2778	590000	7.4195	4.32084
Q9EQK5_MVP_MOUSE	Mvp	95.87	8	8	3.2503	130000	0.645675	14	16	3.2955	620000	7.84106	4.24337
Q9EQH3_VPS35_MOUSE	Vps35	91.65	7	8	2.5138	190000	1.33747	7	8	3.412	570000	7.13846	4.23796
Q8R1B4_EIF3C_MOUSE	Eif3c	105.46	5	7	3.0388	210000	1.56807	4	6	3.0155	550000	6.85742	4.21274
P09405_NUCL_MOUSE	Ncl	76.68	4	6	3.2681	140000	0.760974	9	11	2.8467	600000	7.56002	4.1605
P61982_1433G_MOUSE	Ywhag	28.28	3	7	3.3104	370000	3.41285	2	4	3.5697	410000	4.89013	4.15149
D3Z7P3_GLSK_MOUSE	Gls	73.92	1	1	3.7175	11000	-0.726385	2	2	2.8676	700000	8.96523	4.11942
Q60710_SAMH1_MOUSE	Samhd1	72.6	5	7	2.529	340000	3.06696	6	7	2.8376	430000	5.17117	4.11906
P59325_IF5_MOUSE	Eif5	48.94	5	6	2.6984	150000	0.876274	9	12	2.9166	570000	7.13846	4.00737
Q8BP47_SYNC_MOUSE	Nars	64.24	5	6	3.1052	230000	1.79867	8	8	3.246	500000	6.15481	3.97674
Q7TMB8_CYFP1_MOUSE	Cyfip1	145.15	1	1	1.9456	18000	-0.645675	9	10	2.7243	660000	8.40315	3.87874
Q3UKC1_TAXB1_MOUSE	Tax1bp1	93.57	6	6	2.7306	370000	3.41285	5	9	2.8905	370000	4.32804	3.87045
Q9Z1Q5_CLIC1_MOUSE	Clic1	27	6	8	3.2618	150000	0.876274	7	9	3.1285	550000	6.85742	3.86685
Q8CIE6_COPA_MOUSE	Copa	138.34	3	4	2.4747	100000	0.299778	7	8	2.6076	590000	7.4195	3.85964
P09055_ITB1_MOUSE	Itgb1	88.17	7	7	2.6869	270000	2.25986	5	7	2.6706	440000	5.31169	3.78578
P26443_DHE3_MOUSE	Glud1	61.3	3	3	2.9381	64000	-0.115299	8	12	3.1749	600000	7.56002	3.72236
P09581_CSF1R_MOUSE	Csf1r	109.11	4	5	2.5933	120000	0.530376	9	9	3.3984	550000	6.85742	3.6939
Q9JHK5_PLEK_MOUSE	Plek	39.88	5	8	3.4505	420000	3.98935	3	4	3.1243	300000	3.3444	3.66687
Q61990_PCBP2_MOUSE	Pcbp2	38.2	2	4	2.4424	310000	2.72106	1	1	2.8924	380000	4.46856	3.59481
Q9DBC7_KAP0_MOUSE	Prkar1a	43.16	2	3	3.6707	150000	0.876274	4	5	3.1842	510000	6.29533	3.5858
Q9D0I9_SYRC_MOUSE	Rars	75.63	4	5	2.884	100000	0.299778	7	8	3.557	550000	6.85742	3.5786
Q9QYB1_CLIC4_MOUSE	Clic4	28.71	6	10	3.6912	400000	3.75875	6	11	3.5356	300000	3.3444	3.55157
Q920A5_RISC_MOUSE	Scpep1	50.93	4	7	3.0538	400000	3.75875	3	5	3.3168	300000	3.3444	3.55157
P29416_HEXA_MOUSE	Hexa	60.57	3	4	2.1549	140000	0.760974	5	5	2.805	510000	6.29533	3.52815
P99027_RLA2_MOUSE	Rplp2	11.64	3	5	2.7087	500000	4.91174	2	2	3.8405	210000	2.07971	3.49573
P08775_RPB1_MOUSE	Polr2a	217.04	2	2	3.4585	29000	-0.518846	10	15	3.0668	590000	7.4195	3.45033
P80314_TCPB_MOUSE	Cct2	57.44	5	6	3.1517	110000	0.415077	7	11	3.5764	520000	6.43585	3.42547
Q9R0G7_ZEB2_MOUSE	Zeb2	136.53	3	3	3.0801	75000	0.0115299	9	10	2.9361	540000	6.7169	3.36421
P05555_ITAM_MOUSE	Itgam	127.4	2	2	2.5379	38000	-0.415077	7	10	2.5449	570000	7.13846	3.36169
Q8K1X4_Q8K1X4_MOUSE	0	0	0	0	0	0	0	5	8	3.3145	540000	6.7169	3.35845
Q61081_CDC37_MOUSE	Cdc37	44.56	3	4	3.476	81000	0.0807094	4	6	3.3963	530000	6.57637	3.32854
Q9WV54_ASAH1_MOUSE	Asah1	44.64	4	6	2.5448	140000	0.760974	5	6	2.5268	480000	5.87377	3.31737
Q922J3_CLIP1_MOUSE	Clip1	155.72	1	1	3.7715	7900	-0.762127	12	16	3.1154	580000	7.27898	3.25843
P62858_RS28_MOUSE	Rps28	7.84	1	1	2.986	150000	0.876274	1	2	3.2067	460000	5.59273	3.2345
Q9JM76_ARPC3_MOUSE	Arpc3	20.51	4	5	2.2224	120000	0.530376	2	4	3.4546	480000	5.87377	3.20207
P47753_CAZA1_MOUSE	0	0	0	0	0	0	0	5	11	2.4896	510000	6.29533	3.14767
Q63844_MK03_MOUSE	Mapk3	43.04	1	2	2.0048	72000	-0.0230598	4	5	3.1333	510000	6.29533	3.13614
Q99L45_IF2B_MOUSE	Eif2s2	38.07	5	5	2.903	190000	1.33747	6	7	3.6094	410000	4.89013	3.1138
Q8BVE3_VATH_MOUSE	Atp6v1h	55.82	3	5	3.7849	150000	0.876274	6	6	3.0444	440000	5.31169	3.09398
Q3THE2_ML12B_MOUSE	Myl12b	19.77	3	6	2.7229	440000	4.21995	4	5	2.6347	200000	1.93919	3.07957
Q61937_NPM_MOUSE	Npm1	32.54	3	4	3.7179	220000	1.68337	3	5	3.5272	370000	4.32804	3.0057
Q62448_IF4G2_MOUSE	Eif4g2	102.04	3	4	2.3929	220000	1.68337	7	8	2.7191	370000	4.32804	3.0057
P08752_GNAI2_MOUSE	Gnai2	40.46	2	3	3.1626	69000	-0.0576496	6	13	2.9882	490000	6.01429	2.97832
Q99PT1_GDIR1_MOUSE	Arhgdia	23.39	3	3	3.8489	190000	1.33747	3	3	3.738	390000	4.60908	2.97328
Q9QYJ0_DNJA2_MOUSE	Dnaja2	45.72	6	8	2.6943	260000	2.14456	6	7	3.4372	330000	3.76596	2.95526
P57759_ERP29_MOUSE	Erp29	28.81	2	4	2.99	160000	0.991573	5	7	3.4581	410000	4.89013	2.94085
Q922Y1_UBXN1_MOUSE	Ubxn1	33.55	1	1	3.9915	11000	-0.726385	2	2	3.0835	530000	6.57637	2.925
G5E829_AT2B1_MOUSE	Atp2b1	134.66	4	7	2.7971	180000	1.22217	9	13	3.0885	390000	4.60908	2.91563
P63330_PP2AA_MOUSE	Ppp2ca	35.59	2	3	3.0528	240000	1.91397	4	5	3.6242	340000	3.90648	2.91022
P62821_RAB1A_MOUSE	Rab1A	22.66	3	3	4.0474	93000	0.219068	3	6	3.5487	460000	5.59273	2.9059
O88685_PRS6A_MOUSE	Psmc3	49.52	4	4	3.0823	79000	0.0576496	7	8	3.2072	470000	5.73325	2.89545
O70325_GPX41_MOUSE	Gpx4	22.21	3	6	2.2932	210000	1.56807	4	4	2.6219	360000	4.18752	2.87779
P22682_CBL_MOUSE	0	0	0	0	0	0	0	4	4	2.6515	470000	5.73325	2.86662
P05063_ALDOC_MOUSE	Aldoc	39.37	3	7	3.6553	570000	5.71884	0	0	0	0	0	2.85942
E9Q3L4_E9Q3L4_MOUSE	Ifi207	104.42	3	6	2.5954	180000	1.22217	5	6	3.1873	380000	4.46856	2.84537
Q9CQW2_ARL8B_MOUSE	Arl8b	21.53	4	6	2.781	590000	5.94944	1	1	4.3376	43000	-0.26699	2.84122
Q9Z204_HNRPC_MOUSE	Hnrnpc	34.36	3	3	3.2904	130000	0.645675	4	4	3.1189	420000	5.03065	2.83816
Q9DBP5_KCY_MOUSE	Cmpk1	22.15	3	3	2.5585	140000	0.760974	4	6	2.5009	410000	4.89013	2.82555
Q91W50_CSDE1_MOUSE	Csde1	88.73	3	4	3.8769	100000	0.299778	7	9	3.3751	440000	5.31169	2.80573
P54116_STOM_MOUSE	Stom	31.36	1	1	3.6711	23000	-0.588026	4	5	3.4901	500000	6.15481	2.78339
Q61510_TRI25_MOUSE	Trim25	71.68	5	5	3.0507	120000	0.530376	7	8	3.1591	420000	5.03065	2.78051
P54823_DDX6_MOUSE	Ddx6	54.16	3	5	3.8935	120000	0.530376	4	5	3.3098	420000	5.03065	2.78051
P70670_NACAM_MOUSE	Naca	220.36	4	8	3.4817	270000	2.25986	3	4	4.0083	290000	3.20388	2.73187
P35278_RAB5C_MOUSE	Rab5c	23.4	4	8	2.8826	290000	2.49046	4	9	2.3343	270000	2.92283	2.70665
Q9JMD0_ZN207_MOUSE	Znf207	52.76	2	5	2.5456	210000	1.56807	2	2	2.8313	330000	3.76596	2.66701
Q61545_EWS_MOUSE	Ewsr1	68.42	3	4	2.6254	160000	0.991573	4	19	2.8714	370000	4.32804	2.65981
Q9DBG5_PLIN3_MOUSE	Plin3	47.23	2	3	3.4789	74000	0	3	4	4.1151	440000	5.31169	2.65584
Q9D8E6_RL4_MOUSE	Rpl4	47.12	8	8	2.2762	270000	2.25986	5	5	2.6452	270000	2.92283	2.59135
P51174_ACADL_MOUSE	0	0	0	0	0	0	0	4	7	3.2096	430000	5.17117	2.58558
Q5SSZ5_TENS3_MOUSE	Tns3	155.49	3	4	2.6093	110000	0.415077	8	10	3.1936	400000	4.7496	2.58234
Q9CZU6_CISY_MOUSE	Cs	51.7	1	1	4.2243	49000	-0.288248	3	4	2.3743	450000	5.45221	2.58198
Q9R0Q8_CLC4E_MOUSE	Clec4e	24.42	2	4	2.8855	550000	5.48824	1	3	2.5465	33000	-0.40751	2.54036
F7CVJ5_F7CVJ5_MOUSE	Ahnak2	115.18	1	1	3.3158	66000	-0.0922393	1	1	3.9131	430000	5.17117	2.53946
O70133_DHX9_MOUSE	Dhx9	149.38	3	3	2.3918	65000	-0.103769	10	11	2.8201	430000	5.17117	2.5337
P51863_VA0D1_MOUSE	Atp6v0d1	40.28	3	3	2.8921	100000	0.299778	5	7	3.4369	400000	4.7496	2.52469
Q9WV80_SNX1_MOUSE	Snx1	58.92	1	2	3.5383	22000	-0.599556	6	7	2.77	460000	5.59273	2.49659
P46467_VPS4B_MOUSE	Vps4b	49.39	2	3	2.7247	49000	-0.288248	4	7	3.2131	430000	5.17117	2.44146
O35639_ANXA3_MOUSE	Anxa3	36.36	5	5	2.7593	120000	0.530376	5	6	3.2137	370000	4.32804	2.42921
Q11136_PEPD_MOUSE	Pepd	54.99	4	4	2.729	140000	0.760974	7	8	2.703	350000	4.047	2.40399
P80313_TCPH_MOUSE	0	0	0	0	0	0	0	7	9	3.1039	400000	4.7496	2.3748
P80318_TCPG_MOUSE	Cct3	60.59	6	7	2.8591	220000	1.68337	5	5	3.1924	280000	3.06335	2.37336
Q9JJU8_SH3L1_MOUSE	Sh3bgrl	12.8	4	6	2.8502	280000	2.37516	4	6	3.2126	230000	2.36075	2.36796
Q9DB05_SNAA_MOUSE	Napa	33.17	5	6	3.5745	130000	0.645675	4	8	2.6276	350000	4.047	2.34634
O08709_PRDX6_MOUSE	Prdx6	24.85	4	5	2.4378	140000	0.760974	3	4	2.0151	340000	3.90648	2.33373
Q99NB9_SF3B1_MOUSE	Sf3b1	145.72	6	6	2.7858	98000	0.276718	6	9	2.5207	370000	4.32804	2.30238
O88958_GNPI1_MOUSE	Gnpda1	32.53	2	3	2.8812	81000	0.0807094	5	5	2.9141	380000	4.46856	2.27464
Q9R0P5_DEST_MOUSE	Dstn	18.51	5	6	2.9188	280000	2.37516	3	3	2.5383	210000	2.07971	2.22744
P14576_SRP54_MOUSE	Srp54	55.68	4	5	2.6336	130000	0.645675	8	8	3.0022	330000	3.76596	2.20582
Q9QUJ7_ACSL4_MOUSE	Acsl4	79.03	2	2	2.8074	26000	-0.553436	7	9	2.9473	410000	4.89013	2.16834
Q9CQD1_RAB5A_MOUSE	0	0	0	0	0	0	0	3	3	2.5698	370000	4.32804	2.16402
Q8BKC5_IPO5_MOUSE	Ipo5	123.51	6	6	2.93	130000	0.645675	6	6	3.67	320000	3.62544	2.13556
Q76MZ3_2AAA_MOUSE	Ppp2r1a	65.28	5	6	2.7415	130000	0.645675	4	5	2.7864	320000	3.62544	2.13556
Q9WUA3_PFKAP_MOUSE	Pfkp	85.4	1	1	3.2061	44000	-0.345897	5	6	3.4572	390000	4.60908	2.13159
Q9QX47_SON_MOUSE	Son	265.48	6	7	3.1451	190000	1.33747	7	7	3.4549	270000	2.92283	2.13015
Q99JI6_RAP1B_MOUSE	Rap1b	20.81	1	2	2.0108	92000	0.207538	2	3	3.1279	350000	4.047	2.12727
O70194_EIF3D_MOUSE	Eif3d	63.95	3	4	2.6248	76000	0.0230598	3	3	3.1738	360000	4.18752	2.10529
Q8BR63_F177A_MOUSE	Fam177a1	23.56	2	2	2.3719	33000	-0.472726	4	4	2.8282	390000	4.60908	2.06818
P80317_TCPZ_MOUSE	Cct6a	57.97	3	3	3.167	79000	0.0576496	4	5	3.6796	350000	4.047	2.05232
Q8K1B8_URP2_MOUSE	0	0	0	0	0	0	0	10	11	3.4434	350000	4.047	2.0235
Q00612_G6PD1_MOUSE	G6pdx	59.22	3	4	2.9714	120000	0.530376	6	10	2.939	310000	3.48492	2.00765
P14824_ANXA6_MOUSE	Anxa6	75.84	1	2	3.8001	34000	-0.461197	10	13	3.3518	380000	4.46856	2.00368
Q8CGC7_SYEP_MOUSE	Eprs	169.97	3	4	2.7345	57000	-0.196009	8	10	3.3828	360000	4.18752	1.99576
P29351_PTN6_MOUSE	Ptpn6	67.52	7	9	3.1347	140000	0.760974	5	7	3.3833	290000	3.20388	1.98242
O09159_MA2B1_MOUSE	Man2b1	114.58	4	5	2.4812	66000	-0.0922393	6	8	2.9697	350000	4.047	1.97738
P14152_MDHC_MOUSE	Mdh1	36.49	4	4	2.5489	150000	0.876274	3	3	3.2308	280000	3.06335	1.96981
Q62318_TIF1B_MOUSE	Trim28	88.79	2	2	3.1282	38000	-0.415077	5	6	3.0927	370000	4.32804	1.95648
Q8CDN6_TXNL1_MOUSE	Txnl1	32.22	2	6	3.2373	210000	1.56807	2	5	3.3358	220000	2.22023	1.89415
Q3UPF5_ZCCHV_MOUSE	Zc3hav1	106.62	5	6	2.986	160000	0.991573	6	6	3.7885	260000	2.78231	1.88694
Q9WTK5_NFKB2_MOUSE	Nfkb2	96.77	2	2	2.5877	25000	-0.564966	7	10	3.2852	370000	4.32804	1.88154
P26638_SYSC_MOUSE	Sars	58.35	2	3	3.4371	56000	-0.207538	5	8	2.5226	340000	3.90648	1.84947
P70349_HINT1_MOUSE	Hint1	13.77	2	4	2.8868	190000	1.33747	1	2	3.1026	230000	2.36075	1.84911
Q69ZN7_MYOF_MOUSE	Myof	233.18	3	3	2.6338	110000	0.415077	10	10	3.0943	290000	3.20388	1.80948
P80316_TCPE_MOUSE	Cct5	59.59	2	3	3.9607	110000	0.415077	4	4	3.327	290000	3.20388	1.80948
P28867_KPCD_MOUSE	Prkcd	77.5	3	4	3.3482	97000	0.265188	7	7	3.1861	300000	3.3444	1.80479
P23116_EIF3A_MOUSE	Eif3a	161.84	5	5	2.5923	72000	-0.0230598	12	13	2.7694	320000	3.62544	1.80119
Q3UIA2_RHG17_MOUSE	Arhgap17	92.14	2	2	2.8359	56000	-0.207538	4	6	3.3337	330000	3.76596	1.77921
P70372_ELAV1_MOUSE	Elavl1	36.15	3	4	2.935	150000	0.876274	3	3	3.5533	250000	2.64179	1.75903
P14206_RSSA_MOUSE	Rpsa	32.82	4	4	3.2193	130000	0.645675	3	4	3.3321	260000	2.78231	1.71399
O89001_CBPD_MOUSE	Cpd	152.31	5	5	2.7229	100000	0.299778	6	7	2.5404	280000	3.06335	1.68157
Q9CX86_ROA0_MOUSE	Hnrnpa0	30.51	2	2	3.4272	72000	-0.0230598	3	4	2.3941	300000	3.3444	1.66067
P23492_PNPH_MOUSE	Pnp	32.26	6	8	3.0776	230000	1.79867	6	6	2.6663	170000	1.51763	1.65815
P49710_HCLS1_MOUSE	Hcls1	54.21	4	6	2.6624	290000	2.49046	2	2	3.1736	120000	0.815021	1.65274
Q9JIF7_COPB_MOUSE	Copb1	107	1	1	2.1912	8800	-0.75175	6	6	2.7026	350000	4.047	1.64762
Q9CZY3_UB2V1_MOUSE	Ube2v1	16.34	5	6	2.5111	240000	1.91397	3	4	3.0086	160000	1.3771	1.64553
P11983_TCPA_MOUSE	Tcp1	60.41	1	1	3.8629	7500	-0.766739	4	4	2.8017	350000	4.047	1.64013
Q8BG60_TXNIP_MOUSE	Txnip	44.33	2	2	1.9669	65000	-0.103769	4	4	2.7921	300000	3.3444	1.62031
Q9CQI6_COTL1_MOUSE	0	0	0	0	0	0	0	4	6	2.4802	290000	3.20388	1.60194
P63158_HMGB1_MOUSE	Hmgb1	24.88	4	6	2.8822	220000	1.68337	2	3	2.8881	170000	1.51763	1.6005
P19973_LSP1_MOUSE	Lsp1	36.69	2	2	2.816	37000	-0.426607	4	6	2.8596	320000	3.62544	1.59942
P26231_CTNA1_MOUSE	Ctnna1	100.04	1	2	2.9167	84000	0.115299	7	12	2.7096	280000	3.06335	1.58933
Q8BG07_PLD4_MOUSE	Pld4	56.12	5	5	2.7319	240000	1.91397	2	2	2.734	150000	1.23658	1.57527
Q8K124_PKHO2_MOUSE	Plekho2	53.84	5	7	3.6754	100000	0.299778	4	4	3.2706	260000	2.78231	1.54105
P02088_HBB1_MOUSE	Hbb-b1	15.83	1	2	2.4436	160000	0.991573	1	2	2.3789	210000	2.07971	1.53564
Q6ZWV7_RL35_MOUSE	Rpl35	14.54	1	3	2.6513	340000	3.06696	0	0	0	0	0	1.53348
P80315_TCPD_MOUSE	Cct4	58.03	5	5	3.7731	97000	0.265188	5	5	3.6977	260000	2.78231	1.52375
P62320_SMD3_MOUSE	Snrpd3	13.91	2	4	2.941	120000	0.530376	3	3	3.3961	240000	2.50127	1.51582
P21460_CYTC_MOUSE	Cst3	15.52	1	2	2.4895	120000	0.530376	1	2	2.8201	240000	2.50127	1.51582
Q6PFQ7_RASL2_MOUSE	Rasa4	90	2	2	2.7245	43000	-0.357427	7	7	3.0896	300000	3.3444	1.49348
Q9CXF4_TBC15_MOUSE	Tbc1d15	76.48	5	8	3.2608	200000	1.45277	5	5	3.3044	170000	1.51763	1.4852
Q80X50_UBP2L_MOUSE	Ubap2l	116.73	6	9	3.1505	230000	1.79867	3	3	2.9741	140000	1.09606	1.44736
Q8BMS1_ECHA_MOUSE	Hadha	82.62	2	4	3.5966	95000	0.242128	6	9	3.4529	250000	2.64179	1.44196
P46664_PURA2_MOUSE	Adss	49.99	2	3	3.0327	28000	-0.530376	3	4	3.5395	300000	3.3444	1.40701
Q91ZX7_LRP1_MOUSE	Lrp1	504.41	1	1	3.9811	15000	-0.680265	7	9	3.619	310000	3.48492	1.40233
P62960_YBOX1_MOUSE	Ybx1	35.71	3	5	3.9398	210000	1.56807	3	4	3.8918	150000	1.23658	1.40233
Q91W59_RBMS1_MOUSE	Rbms1	43.96	2	3	3.7141	130000	0.645675	2	3	3.0926	210000	2.07971	1.36269
Q60597_ODO1_MOUSE	Ogdh	116.37	3	3	2.3137	18000	-0.645675	6	8	3.0655	300000	3.3444	1.34936
P32020_NLTP_MOUSE	Scp2	59.09	2	2	2.203	280000	2.37516	2	2	2.3921	83000	0.295094	1.33513
Q8BP92_RCN2_MOUSE	Rcn2	37.25	1	1	3.286	51000	-0.265188	2	2	4.4346	270000	2.92283	1.32882
P34960_MMP12_MOUSE	Mmp12	54.94	6	9	2.4015	360000	3.29756	1	1	2.2705	16000	-0.646396	1.32558
P97427_DPYL1_MOUSE	Crmp1	62.13	1	1	2.0106	50000	-0.276718	2	2	3.4791	270000	2.92283	1.32306
Q8BPU7_ELMO1_MOUSE	Elmo1	83.88	1	2	2.3879	60000	-0.161419	6	6	2.6175	260000	2.78231	1.31045
Q8BH43_WASF2_MOUSE	Wasf2	54.04	1	2	2.9279	35000	-0.449667	5	6	3.0343	280000	3.06335	1.30684
Q9CPN9_Q9CPN9_MOUSE	2210010C04Rik	26.4	1	2	2.8041	300000	2.60576	0	0	0	0	0	1.30288
P21107_TPM3_MOUSE	Tpm3	32.97	1	1	2.3501	22000	-0.599556	2	2	2.433	290000	3.20388	1.30216
Q6PGB6_NAA50_MOUSE	Naa50	19.4	2	2	3.3409	42000	-0.368957	4	4	3.3487	270000	2.92283	1.27694
D3Z2H9_D3Z2H9_MOUSE	0	0	0	0	0	0	0	1	6	4.4546	240000	2.50127	1.25064
O89110_CASP8_MOUSE	0	0	0	0	0	0	0	6	6	2.8032	240000	2.50127	1.25064
P28658_ATX10_MOUSE	Atxn10	53.67	1	2	3.6566	21000	-0.611085	5	11	2.6664	280000	3.06335	1.22613
Q5XJY5_COPD_MOUSE	Arcn1	57.19	4	4	2.8446	93000	0.219068	5	5	2.7319	220000	2.22023	1.21965
P56399_UBP5_MOUSE	Usp5	95.77	1	1	3.3604	14000	-0.691795	7	8	2.4454	280000	3.06335	1.18578
Q8QZY9_SF3B4_MOUSE	Sf3b4	44.33	2	5	3.502	160000	0.991573	2	3	3.7078	160000	1.3771	1.18434
P24369_PPIB_MOUSE	Ppib	23.7	2	3	2.6795	110000	0.415077	2	3	3.2717	200000	1.93919	1.17713
P12265_BGLR_MOUSE	Gusb	74.15	4	5	2.834	180000	1.22217	3	3	2.8179	140000	1.09606	1.15912
O08529_CAN2_MOUSE	Capn2	79.82	1	1	3.1895	8100	-0.759821	8	9	2.8868	280000	3.06335	1.15177
Q8BH04_PCKGM_MOUSE	Pck2	70.48	1	1	2.8896	42000	-0.368957	5	5	3.7285	250000	2.64179	1.13642
P46471_PRS7_MOUSE	Psmc2	48.62	2	2	2.8171	41000	-0.380487	6	6	3.1961	250000	2.64179	1.13065
B2RXS4_PLXB2_MOUSE	Plxnb2	206.1	1	1	2.7722	13000	-0.703325	7	8	2.7397	270000	2.92283	1.10975
Q04207_TF65_MOUSE	Rela	60.17	4	4	3.0221	120000	0.530376	4	4	3.3146	180000	1.65815	1.09426
Q9WTP6_KAD2_MOUSE	Ak2	26.45	4	4	2.6876	120000	0.530376	1	3	2.5599	180000	1.65815	1.09426
Q8VI36_PAXI_MOUSE	Pxn	64.43	1	1	2.3453	20000	-0.622615	2	4	3.781	260000	2.78231	1.07985
P27048_RSMB_MOUSE	Snrpb	23.64	5	7	2.4752	190000	1.33747	2	3	2.8265	120000	0.815021	1.07625
Q91VJ4_STK38_MOUSE	Stk38	54.14	1	1	2.1486	19000	-0.634145	5	5	2.9787	260000	2.78231	1.07408
Q99LR1_ABD12_MOUSE	Abhd12	45.24	4	5	2.7365	140000	0.760974	3	3	2.8977	160000	1.3771	1.06904
Q3TBD2_HMHA1_MOUSE	Arhgap45	122.83	1	1	2.6498	17000	-0.657205	2	2	2.8563	260000	2.78231	1.06255
P25444_RS2_MOUSE	Rps2	31.21	5	5	2.4497	210000	1.56807	2	3	2.8683	99000	0.519927	1.044
O88712_CTBP1_MOUSE	0	0	0	0	0	0	0	3	4	3.0842	210000	2.07971	1.03985
Q3U1J4_DDB1_MOUSE	Ddb1	126.77	1	2	3.4196	37000	-0.426607	4	5	3.4626	240000	2.50127	1.03733
P19253_RL13A_MOUSE	Rpl13a	23.45	2	3	2.0735	180000	1.22217	2	3	1.9459	120000	0.815021	1.0186
Q8BPY9_FIGL1_MOUSE	Fignl1	74.8	1	2	2.7663	94000	0.230598	1	2	2.818	190000	1.79867	1.01463
Q99LX0_PARK7_MOUSE	Park7	20.01	2	3	2.2692	140000	0.760974	5	5	2.3022	150000	1.23658	0.998779
Q8BFY9_TNPO1_MOUSE	Tnpo1	102.29	2	2	2.4437	30000	-0.507316	5	6	2.8122	240000	2.50127	0.996977
P27601_GNA13_MOUSE	Gna13	44.03	3	5	2.9102	150000	0.876274	3	3	3.4115	140000	1.09606	0.986168
P26954_IL3B2_MOUSE	Csf2rb2	97.13	2	3	2.4252	63000	-0.126829	5	6	1.9942	210000	2.07971	0.97644
O88325_O88325_MOUSE	0	0	0	0	0	0	0	5	5	2.7802	200000	1.93919	0.969594
Q8BMJ2_SYLC_MOUSE	Lars	134.11	1	1	3.3704	13000	-0.703325	8	10	3.2627	250000	2.64179	0.969233
P42225_STAT1_MOUSE	Stat1	87.14	4	4	2.8057	86000	0.138359	4	4	3.3088	190000	1.79867	0.968513
Q8BG81_PDIP3_MOUSE	Poldip3	46.1	4	6	2.6277	110000	0.415077	6	6	3.7659	170000	1.51763	0.966351
E9Q555_RN213_MOUSE	Rnf213	584.41	2	2	1.9318	24000	-0.576496	11	12	3.3512	240000	2.50127	0.962388
Q9Z0J7_GDF15_MOUSE	Gdf15	33.2	4	7	2.8646	240000	1.91397	0	0	0	0	0	0.956983
Q61543_GSLG1_MOUSE	Glg1	133.65	1	1	2.2102	22000	-0.599556	6	7	3.5543	240000	2.50127	0.950858
Q6P069_SORCN_MOUSE	Sri	21.61	1	1	3.2728	46000	-0.322838	1	2	2.4791	220000	2.22023	0.948696
Q6A0A9_F120A_MOUSE	FAM120A	121.57	4	4	2.3666	69000	-0.0576496	5	5	2.7067	200000	1.93919	0.940769
Q61333_TNAP2_MOUSE	Tnfaip2	78.05	2	2	4.0499	44000	-0.345897	6	6	3.5091	220000	2.22023	0.937166
P43406_ITAV_MOUSE	Itgav	115.29	7	10	2.2035	210000	1.56807	3	3	2.6551	83000	0.295094	0.931581
Q6IRU2_TPM4_MOUSE	Tpm4	28.45	5	5	3.0299	89000	0.172949	4	5	2.6873	180000	1.65815	0.915547
Q9JHJ0_TMOD3_MOUSE	Tmod3	39.48	3	3	2.6453	40000	-0.392017	6	6	2.9506	220000	2.22023	0.914106
P63276_RS17_MOUSE	Rps17	15.51	2	2	3.0222	100000	0.299778	3	3	2.9685	170000	1.51763	0.908701
Q9D6F9_TBB4A_MOUSE	Tubb4a	49.55	2	2	3.0498	87000	0.149889	1	1	3.1853	180000	1.65815	0.904017
P47962_RL5_MOUSE	Rpl5	34.38	4	6	2.9552	230000	1.79867	0	0	0	0	0	0.899333
Q78PY7_SND1_MOUSE	0	0	0	0	0	0	0	4	5	3.7328	190000	1.79867	0.899333
Q8BKX1_BAIP2_MOUSE	Baiap2	59.2	2	2	3.0725	25000	-0.564966	4	5	3.0041	230000	2.36075	0.897892
P28033_CEBPB_MOUSE	Cebpb	31.43	4	6	3.093	290000	2.49046	1	1	2.9777	9000	-0.74476	0.872851
Q02819_NUCB1_MOUSE	Nucb1	53.38	4	4	2.7469	130000	0.645675	3	7	2.4098	140000	1.09606	0.870869
Q921H8_THIKA_MOUSE	Acaa1a	43.93	1	1	2.5982	20000	-0.622615	4	4	3.3752	230000	2.36075	0.869067
Q8CBA2_SLFN5_MOUSE	Slfn5	100.75	3	3	3.1992	55000	-0.219068	6	6	3.0686	200000	1.93919	0.86006
Q9QZ06_TOLIP_MOUSE	Tollip	30.32	3	3	2.9064	150000	0.876274	3	3	3.6365	120000	0.815021	0.845647
Q9D6J6_NDUV2_MOUSE	Ndufv2	27.27	2	2	2.4729	50000	-0.276718	5	5	3.0669	200000	1.93919	0.831235
Q6ZWX6_IF2A_MOUSE	0	0	0	0	0	0	0	2	2	2.1065	180000	1.65815	0.829073
Q61599_GDIR2_MOUSE	Arhgdib	22.84	3	5	3.1552	98000	0.276718	3	5	2.9797	160000	1.3771	0.826911
Q9R0E2_PLOD1_MOUSE	Plod1	83.54	3	4	3.7856	110000	0.415077	4	5	3.8422	150000	1.23658	0.82583
P19182_IFRD1_MOUSE	Ifrd1	49.9	3	4	2.3978	110000	0.415077	3	3	2.2323	150000	1.23658	0.82583
P06800_PTPRC_MOUSE	Ptprc	144.51	1	1	2.368	23000	-0.588026	7	9	2.7742	220000	2.22023	0.816102
Q8BL66_EEA1_MOUSE	Eea1	160.82	2	2	3.1459	35000	-0.449667	6	6	3.3878	210000	2.07971	0.815021
P61089_UBE2N_MOUSE	Ube2n	17.13	4	5	2.6243	120000	0.530376	3	4	3.8932	140000	1.09606	0.813219
P50543_S10AB_MOUSE	S100a11	11.08	2	3	3.8636	120000	0.530376	3	4	3.7429	140000	1.09606	0.813219
Q9R1P0_PSA4_MOUSE	Psma4	29.45	1	1	2.6302	9600	-0.742526	3	3	4.4021	230000	2.36075	0.809112
Q9QUR6_PPCE_MOUSE	Prep	80.7	3	5	2.6513	70000	-0.0461197	9	10	3.6431	180000	1.65815	0.806013
O35226_PSMD4_MOUSE	Psmd4	40.68	1	2	2.9127	67000	-0.0807094	3	3	4.1269	180000	1.65815	0.788718
P62192_PRS4_MOUSE	Psmc1	49.15	1	1	4.4746	4900	-0.796717	4	6	3.1982	230000	2.36075	0.782016
Q9CX56_PSMD8_MOUSE	Psmd8	39.9	3	3	2.3593	150000	0.876274	2	2	1.9668	110000	0.6745	0.775387
Q8BYK6_YTHD3_MOUSE	Ythdf3	63.92	2	2	2.7487	40000	-0.392017	3	5	3.2554	200000	1.93919	0.773585
Q8K183_PDXK_MOUSE	Pdxk	34.99	2	2	2.5895	39000	-0.403547	5	6	3.0399	200000	1.93919	0.76782
Q11011_PSA_MOUSE	Npepps	103.26	1	1	2.409	25000	-0.564966	7	7	2.5499	210000	2.07971	0.757371
Q9D906_ATG7_MOUSE	Atg7	77.47	1	1	3.5923	12000	-0.714855	7	8	3.3621	220000	2.22023	0.752687
P57746_VATD_MOUSE	Atp6v1d	28.35	2	3	3.9526	120000	0.530376	2	2	4.1067	130000	0.955542	0.742959
O55023_IMPA1_MOUSE	Impa1	30.42	2	4	2.4486	78000	0.0461197	2	3	2.7286	160000	1.3771	0.711612
Q921F2_TADBP_MOUSE	Tardbp	44.52	2	2	2.956	53000	-0.242128	4	6	3.4261	180000	1.65815	0.708009
O54988_SLK_MOUSE	0	0	0	0	0	0	0	6	8	3.8082	160000	1.3771	0.688552
P12970_RL7A_MOUSE	Rpl7a	29.96	1	1	3.227	37000	-0.426607	3	3	3.0411	190000	1.79867	0.68603
Q61171_PRDX2_MOUSE	Prdx2	21.77	2	3	3.1101	110000	0.415077	3	3	2.5574	130000	0.955542	0.685309
P40336_VP26A_MOUSE	Vps26a	38.09	3	4	2.9437	85000	0.126829	2	2	3.0528	150000	1.23658	0.681706
E9Q1A5_E9Q1A5_MOUSE	Zfp384	63.52	1	1	1.9545	23000	-0.588026	1	2	2.7938	200000	1.93919	0.675581
P54729_NUB1_MOUSE	Nub1	70.26	1	2	4.9287	34000	-0.461197	5	6	3.6704	190000	1.79867	0.668735
P29758_OAT_MOUSE	Oat	48.32	3	4	3.9504	45000	-0.334368	4	6	3.5619	180000	1.65815	0.661889
Q6A068_CDC5L_MOUSE	Cdc5l	92.13	3	4	2.5501	57000	-0.196009	8	8	3.1493	170000	1.51763	0.660808
Q5SUA5_MYO1G_MOUSE	Myo1g	117.15	2	2	2.7654	69000	-0.0576496	5	6	3.1573	160000	1.3771	0.659727
Q9CR57_RL14_MOUSE	Rpl14	23.55	2	2	3.3889	90000	0.184479	1	1	4.3193	140000	1.09606	0.640271
P15379_CD44_MOUSE	Cd44	85.56	2	3	2.8092	160000	0.991573	1	1	3.3643	81000	0.26699	0.629281
Q6P1E1_ZMIZ1_MOUSE	Zmiz1	115.78	2	2	3.6062	26000	-0.553436	3	3	3.3148	190000	1.79867	0.622615
Q9D7X3_DUS3_MOUSE	Dusp3	20.46	1	1	4.7297	12000	-0.714855	4	4	4.5815	200000	1.93919	0.612166
Q8VDQ8_SIR2_MOUSE	Sirt2	43.23	3	4	2.4154	71000	-0.0345897	4	4	3.3764	150000	1.23658	0.600997
P63037_DNJA1_MOUSE	Dnaja1	44.84	1	1	2.5751	46000	-0.322838	4	5	3.1274	170000	1.51763	0.597394
Q99PL5_RRBP1_MOUSE	Rrbp1	172.78	2	3	2.8118	170000	1.10687	4	4	3.3252	67000	0.0702604	0.588566
P54227_STMN1_MOUSE	Stmn1	17.26	1	2	2.0759	44000	-0.345897	2	3	2.2203	170000	1.51763	0.585864
P28063_PSB8_MOUSE	Psmb8	30.24	1	2	2.6334	52000	-0.253658	2	2	3.6934	160000	1.3771	0.561723
Q9R1Q9_VAS1_MOUSE	Atp6ap1	50.98	1	2	3.7466	14000	-0.691795	2	2	2.9611	190000	1.79867	0.553436
Q9CZ13_QCR1_MOUSE	Uqcrc1	52.82	1	1	2.7454	14000	-0.691795	4	7	2.8549	190000	1.79867	0.553436
P36536_SAR1A_MOUSE	Sar1a	22.36	1	1	3.0147	50000	-0.276718	1	1	3.3102	160000	1.3771	0.550193
O54774_AP3D1_MOUSE	0	0	0	0	0	0	0	8	8	3.4933	140000	1.09606	0.548031
Q6VN19_RBP10_MOUSE	Ranbp10	67.15	1	1	3.201	25000	-0.564966	4	7	2.8298	180000	1.65815	0.54659
P26369_U2AF2_MOUSE	U2af2	53.48	5	5	3.396	140000	0.760974	5	5	3.2486	85000	0.323198	0.542086
O55143_AT2A2_MOUSE	Atp2a2	114.78	1	1	2.977	12000	-0.714855	4	4	3.0921	190000	1.79867	0.541906
Q9QUN7_TLR2_MOUSE	Tlr2	89.39	1	1	3.0928	10000	-0.737915	6	6	2.7993	190000	1.79867	0.530376
Q8R5A3_AB1IP_MOUSE	Apbb1ip	74.27	1	1	2.312	10000	-0.737915	3	4	2.7761	190000	1.79867	0.530376
Q64514_TPP2_MOUSE	Tpp2	139.79	1	1	5.5528	9900	-0.739068	8	8	2.8521	190000	1.79867	0.5298
P53810_PIPNA_MOUSE	Pitpna	31.87	2	2	2.9649	21000	-0.611085	4	5	3.1683	180000	1.65815	0.52353
Q99LC5_ETFA_MOUSE	Etfa	34.99	3	4	2.9037	80000	0.0691795	4	4	3.2594	130000	0.955542	0.512361
P53994_RAB2A_MOUSE	Rab2a	23.53	1	1	3.0602	18000	-0.645675	4	4	3.8357	180000	1.65815	0.506235
Q8BJU0_SGTA_MOUSE	Sgta	34.3	1	2	2.678	42000	-0.368957	3	6	2.8325	160000	1.3771	0.504073
Q62393_TPD52_MOUSE	Tpd52	24.3	3	3	3.2649	63000	-0.126829	2	2	4.2508	140000	1.09606	0.484617
Q9CXW4_RL11_MOUSE	Rpl11	20.24	2	4	2.6769	140000	0.760974	1	1	3.933	76000	0.196729	0.478852
P58742_AAAS_MOUSE	0	0	0	0	0	0	0	4	5	3.1534	130000	0.955542	0.477771
O08584_KLF6_MOUSE	Klf6	31.86	3	7	3.3562	210000	1.56807	1	1	3.8538	18000	-0.618292	0.474888
O09131_GSTO1_MOUSE	Gsto1	27.48	2	2	2.0187	84000	0.115299	2	3	2.5986	120000	0.815021	0.46516
Q99PV0_PRP8_MOUSE	Prpf8	273.44	1	1	2.6532	9700	-0.741374	8	8	3.2165	180000	1.65815	0.458386
Q8CGE8_IFI5A_MOUSE	Ifi205a	45.15	3	3	3.0651	150000	0.876274	2	2	3.9253	64000	0.0281042	0.452189
A2ADY9_DDI2_MOUSE	Ddi2	44.56	1	1	3.7172	20000	-0.622615	4	5	3.0511	170000	1.51763	0.447505
Q91V41_RAB14_MOUSE	Rab14	23.88	3	3	2.5683	55000	-0.219068	3	3	3.7442	140000	1.09606	0.438497
P28741_KIF3A_MOUSE	Kif3a	80.12	1	1	2.3776	89000	0.172949	2	2	3.2184	110000	0.6745	0.423724
P32921_SYWC_MOUSE	Wars	54.32	2	2	2.8828	40000	-0.392017	4	4	3.1853	150000	1.23658	0.422283
Q8JZL7_RGF1B_MOUSE	Rasgef1b	55.24	3	4	3.2103	88000	0.161419	3	3	3.0037	110000	0.6745	0.417959
Q61166_MARE1_MOUSE	Mapre1	30	2	2	2.3738	51000	-0.265188	2	2	3.6339	140000	1.09606	0.415437
O70145_NCF2_MOUSE	Ncf2	59.45	1	1	2.1207	26000	-0.553436	2	2	2.7411	160000	1.3771	0.411834
Q9D8Y0_EFHD2_MOUSE	Efhd2	26.77	1	2	3.7595	110000	0.415077	1	5	3.1537	91000	0.40751	0.411294
Q9CWJ9_PUR9_MOUSE	0	0	0	0	0	0	0	5	5	2.8676	120000	0.815021	0.40751
Q8BK67_RCC2_MOUSE	0	0	0	0	0	0	0	3	3	2.3445	120000	0.815021	0.40751
P62492_RB11A_MOUSE	0	0	0	0	0	0	0	3	3	2.5233	120000	0.815021	0.40751
P47964_RL36_MOUSE	0	0	0	0	0	0	0	1	3	2.2428	120000	0.815021	0.40751
P06869_UROK_MOUSE	Plau	48.24	4	5	2.4004	180000	1.22217	1	1	3.9597	32000	-0.421563	0.400304
Q9CYZ2_TPD54_MOUSE	Tpd52l2	24.03	2	2	2.1952	46000	-0.322838	4	4	2.9618	140000	1.09606	0.386612
Q8CIN4_PAK2_MOUSE	Pak2	57.89	3	3	2.5737	58000	-0.184479	3	3	3.2836	130000	0.955542	0.385532
P97855_G3BP1_MOUSE	G3bp1	51.8	3	4	3.4242	82000	0.0922393	4	5	3.5755	110000	0.6745	0.38337
P47754_CAZA2_MOUSE	Capza2	32.95	3	4	2.5998	140000	0.760974	1	1	3.8462	60000	-0.0281042	0.366435
P48025_KSYK_MOUSE	Syk	71.33	2	2	3.6072	42000	-0.368957	5	6	3.7548	140000	1.09606	0.363553
Q61820_RANT_MOUSE	Rasl2-9	24.44	2	2	2.4688	76000	0.0230598	1	1	4.1733	110000	0.6745	0.34878
Q9JL15_LEG8_MOUSE	Lgals8	36.14	2	3	2.6367	51000	-0.265188	5	5	2.9724	130000	0.955542	0.345177
P55302_AMRP_MOUSE	Lrpap1	42.19	2	2	3.1425	74000	0	2	3	3.9242	110000	0.6745	0.33725
Q9DCB8_ISCA2_MOUSE	0	0	0	0	0	0	0	4	4	2.8577	110000	0.6745	0.33725
Q91WJ8_FUBP1_MOUSE	0	0	0	0	0	0	0	3	3	3.0486	110000	0.6745	0.33725
Q9Z0N1_IF2G_MOUSE	0	0	0	0	0	0	0	2	2	3.454	110000	0.6745	0.33725
P84099_RL19_MOUSE	Rpl19	23.45	1	1	5.1181	37000	-0.426607	1	2	5.5097	140000	1.09606	0.334728
P62911_RL32_MOUSE	Rpl32	15.85	2	5	3.1088	140000	0.760974	1	1	2.8737	54000	-0.112417	0.324279
Q9DB20_ATPO_MOUSE	Atp5o	23.35	2	2	3.0153	59000	-0.172949	2	3	3.5726	120000	0.815021	0.321036
O88746_TOM1_MOUSE	Tom1	54.29	1	1	4.6707	8300	-0.757515	4	5	3.9826	160000	1.3771	0.309794
Q9Z2N8_ACL6A_MOUSE	Actl6a	47.42	1	1	1.9621	7900	-0.762127	3	3	2.8228	160000	1.3771	0.307488
Q9WUK2_IF4H_MOUSE	Eif4h	27.32	1	1	2.9548	20000	-0.622615	2	2	3.5472	150000	1.23658	0.306984
Q99LP6_GRPE1_MOUSE	Grpel1	24.29	2	2	2.0903	43000	-0.357427	2	2	3.1264	130000	0.955542	0.299057
Q64112_IFIT2_MOUSE	Ifit2	54.99	5	6	3.0664	160000	0.991573	1	1	3.8646	33000	-0.40751	0.292031
Q9JJ28_FLII_MOUSE	Flii	144.71	2	2	2.101	16000	-0.668735	6	7	2.9646	150000	1.23658	0.283924
P41216_ACSL1_MOUSE	Acsl1	77.9	1	1	2.0811	16000	-0.668735	6	6	2.8668	150000	1.23658	0.283924
Q09014_NCF1_MOUSE	Ncf1	44.64	2	2	3.167	28000	-0.530376	4	4	3.6245	140000	1.09606	0.282843
Q8BFR5_EFTU_MOUSE	Tufm	49.48	2	2	2.8357	52000	-0.253658	5	5	3.0517	120000	0.815021	0.280681
Q9QZQ8_H2AY_MOUSE	H2afy	39.71	1	1	2.6374	15000	-0.680265	3	4	2.6581	150000	1.23658	0.278159
O55131_SEPT7_MOUSE	2021-09-07	50.52	2	3	2.889	63000	-0.126829	2	5	2.543	110000	0.6745	0.273835
Q9D8S9_BOLA1_MOUSE	0	0	0	0	0	0	0	3	3	3.5633	100000	0.533979	0.26699
Q9CWH6_PSA7L_MOUSE	0	0	0	0	0	0	0	2	2	3.3532	100000	0.533979	0.26699
Q8VEM8_MPCP_MOUSE	0	0	0	0	0	0	0	1	3	2.3853	100000	0.533979	0.26699
Q3UZ39_LRRF1_MOUSE	0	0	0	0	0	0	0	3	3	4.2583	99000	0.519927	0.259964
O35381_AN32A_MOUSE	Anp32a	28.52	1	2	2.6357	36000	-0.438137	2	3	2.9489	130000	0.955542	0.258702
Q9CSN1_SNW1_MOUSE	Snw1	61.44	3	3	2.5352	73000	-0.0115299	2	2	3.3203	99000	0.519927	0.254199
Q9CQ60_6PGL_MOUSE	0	0	0	0	0	0	0	3	3	2.5759	98000	0.505875	0.252937
Q8C0P5_COR2A_MOUSE	0	0	0	0	0	0	0	4	5	2.6194	98000	0.505875	0.252937
O09044_SNP23_MOUSE	Snap23	23.25	1	2	4.0662	45000	-0.334368	4	5	3.3289	120000	0.815021	0.240327
Q6GTM0_Q6GTM0_MOUSE	Ifit2	54.69	2	3	2.921	81000	0.0807094	1	1	3.3894	90000	0.393458	0.237084
Q62422_OSTF1_MOUSE	Ostf1	23.77	4	4	2.7943	100000	0.299778	1	1	3.7572	72000	0.140521	0.220149
P11352_GPX1_MOUSE	Gpx1	22.32	1	2	2.3203	16000	-0.668735	4	4	2.5779	140000	1.09606	0.213664
Q8CIH5_PLCG2_MOUSE	Plcg2	147.5	1	1	2.392	16000	-0.668735	5	7	3.7894	140000	1.09606	0.213664
Q3TEA8_HP1B3_MOUSE	Hp1bp3	60.83	2	2	2.4658	68000	-0.0691795	1	1	3.2053	97000	0.491823	0.211322
Q8BSY0_ASPH_MOUSE	Asph	82.99	3	3	3.1144	52000	-0.253658	4	4	3.4137	110000	0.6745	0.210421
P25085_IL1RA_MOUSE	Il1rn	20.26	1	2	3.6458	110000	0.415077	0	0	0	0	0	0.207538
P17439_GLCM_MOUSE	Gba	57.59	2	2	3.0377	51000	-0.265188	2	2	3.5338	110000	0.6745	0.204656
O70435_PSA3_MOUSE	0	0	0	0	0	0	0	1	1	2.5056	91000	0.40751	0.203755
P25976_UBF1_MOUSE	Ubtf	89.45	1	2	2.8735	38000	-0.415077	1	2	2.5575	120000	0.815021	0.199972
O88811_STAM2_MOUSE	Stam2	57.42	1	1	3.6641	13000	-0.703325	4	5	3.4477	140000	1.09606	0.196369
Q8VHR5_P66B_MOUSE	Gatad2b	65.37	1	2	2.9387	25000	-0.564966	2	3	2.8548	130000	0.955542	0.195288
P19783_COX41_MOUSE	Cox4i1	19.52	3	4	2.024	120000	0.530376	1	1	2.1369	51000	-0.154573	0.187902
Q9WUP7_UCHL5_MOUSE	Uchl5	37.59	1	1	2.1375	11000	-0.726385	3	3	2.6786	140000	1.09606	0.184839
Q9WV55_VAPA_MOUSE	Vapa	27.84	1	1	3.2789	35000	-0.449667	2	2	2.9934	120000	0.815021	0.182677
Q9Z0F8_ADA17_MOUSE	Adam17	93	1	1	4.023	22000	-0.599556	3	3	3.997	130000	0.955542	0.177993
Q9D819_IPYR_MOUSE	0	0	0	0	0	0	0	3	3	3.8951	86000	0.33725	0.168625
Q61768_KINH_MOUSE	Kif5b	109.48	1	2	2.2039	32000	-0.484256	5	5	3.5213	120000	0.815021	0.165382
Q99KJ8_DCTN2_MOUSE	Dctn2	44.09	1	1	4.7484	19000	-0.634145	3	3	4.802	130000	0.955542	0.160698
Q60930_VDAC2_MOUSE	Vdac2	31.71	1	1	2.1945	19000	-0.634145	2	2	2.9962	130000	0.955542	0.160698
Q61830_MRC1_MOUSE	Mrc1	164.87	1	1	4.0303	31000	-0.495786	4	4	3.964	120000	0.815021	0.159617
P53351_PLK2_MOUSE	Plk2	77.76	5	6	2.5209	160000	0.991573	1	1	2.7345	14000	-0.6745	0.158536
Q3UND0_SKAP2_MOUSE	Skap2	40.69	1	1	2.3191	17000	-0.657205	4	4	2.7322	130000	0.955542	0.149168
P68368_TBA4A_MOUSE	Tuba4a	49.89	3	3	3.4107	120000	0.530376	1	1	3.3445	44000	-0.252937	0.138719
Q91YT0_NDUV1_MOUSE	Ndufv1	50.8	1	1	4.0447	15000	-0.680265	5	7	2.9514	130000	0.955542	0.137638
P46460_NSF_MOUSE	Nsf	82.56	1	1	3.6145	15000	-0.680265	3	3	2.9131	130000	0.955542	0.137638
Q8R429_AT2A1_MOUSE	Atp2a1	109.35	1	1	2.0953	15000	-0.680265	4	4	3.5611	130000	0.955542	0.137638
Q62192_CD180_MOUSE	Cd180	74.26	2	3	2.9132	39000	-0.403547	4	4	4.1839	110000	0.6745	0.135476
P26883_FKB1A_MOUSE	0	0	0	0	0	0	0	1	2	3.5429	81000	0.26699	0.133495
P70158_ASM3A_MOUSE	Smpdl3a	49.83	2	2	3.7779	26000	-0.553436	2	2	2.9799	120000	0.815021	0.130792
Q64345_IFIT3_MOUSE	Ifit3	47.19	3	3	3.3318	150000	0.876274	2	2	3.3691	17000	-0.632344	0.121965
P62830_RL23_MOUSE	Rpl23	14.86	2	2	4.0095	95000	0.242128	0	0	0	0	0	0.121064
Q9D0R2_SYTC_MOUSE	Tars	83.3	1	2	2.2875	24000	-0.576496	4	4	3.1484	120000	0.815021	0.119263
Q60749_KHDR1_MOUSE	Khdrbs1	48.34	2	3	2.2858	81000	0.0807094	1	1	4.0353	73000	0.154573	0.117641
Q9JIG7_CCD22_MOUSE	0	0	0	0	0	0	0	3	4	2.2175	78000	0.224833	0.112417
Q9ES74_NEK7_MOUSE	Nek7	34.51	1	1	2.7427	34000	-0.461197	2	3	2.6943	110000	0.6745	0.106652
P61021_RAB5B_MOUSE	Rab5b	23.69	1	2	2.2241	96000	0.253658	2	2	3.1999	59000	-0.0421562	0.105751
Q8K1I7_WIPF1_MOUSE	0	0	0	0	0	0	0	2	3	2.6286	77000	0.210781	0.105391
Q9DBG3_AP2B1_MOUSE	Ap2b1	104.52	3	3	2.4405	50000	-0.276718	2	2	2.3698	96000	0.477771	0.100526
P51569_AGAL_MOUSE	Gla	47.61	2	2	3.7519	52000	-0.253658	2	2	3.6977	94000	0.449667	0.0980043
Q5FWK3_RHG01_MOUSE	Arhgap1	50.38	2	2	2.5046	32000	-0.484256	2	2	3.4904	110000	0.6745	0.0951218
Q7TQH0_ATX2L_MOUSE	Atxn2l	110.58	1	2	2.8251	32000	-0.484256	4	4	3.1641	110000	0.6745	0.0951218
Q91YQ5_RPN1_MOUSE	Rpn1	68.49	1	1	2.6317	32000	-0.484256	4	4	2.6619	110000	0.6745	0.0951218
O08915_AIP_MOUSE	0	0	0	0	0	0	0	1	1	3.6954	75000	0.182677	0.0913385
Q3UWW6_GA2L3_MOUSE	Gas2l3	74.19	4	4	2.6959	100000	0.299778	2	2	2.9871	51000	-0.154573	0.0726024
Q6P1B1_XPP1_MOUSE	Xpnpep1	69.55	2	2	2.3815	28000	-0.530376	4	4	3.4677	110000	0.6745	0.072062
Q9CY58_PAIRB_MOUSE	Serbp1	44.69	2	3	3.5867	51000	-0.265188	2	2	3.6766	91000	0.40751	0.0711612
P63321_RALA_MOUSE	Rala	23.54	2	2	3.0393	39000	-0.403547	2	2	3.2941	100000	0.533979	0.0652161
P41105_RL28_MOUSE	Rpl28	15.72	1	1	2.091	26000	-0.553436	2	6	1.8711	110000	0.6745	0.0605321
Q8K310_MATR3_MOUSE	Matr3	94.57	1	1	3.25	13000	-0.703325	3	4	3.1647	120000	0.815021	0.055848
Q64281_LIRB4_MOUSE	Lilrb4	37.52	1	1	3.127	37000	-0.426607	2	2	3.7325	100000	0.533979	0.0536862
Q9D2V7_CORO7_MOUSE	0	0	0	0	0	0	0	3	3	2.7736	69000	0.0983646	0.0491823
Q8BHD7_PTBP3_MOUSE	Ptbp3	56.67	1	1	2.4975	24000	-0.576496	4	4	3.6553	110000	0.6745	0.0490021
P61028_RAB8B_MOUSE	Rab8b	23.59	1	1	3.6199	41000	-0.380487	1	1	4.0527	96000	0.477771	0.0486418
Q9CZX8_RS19_MOUSE	Rps19	16.08	3	4	2.4801	83000	0.103769	2	2	2.4662	60000	-0.0281042	0.0378325
Q9D115_ZN706_MOUSE	0	0	0	0	0	0	0	1	1	2.1704	67000	0.0702604	0.0351302
Q3UDK1_TRAD1_MOUSE	Trafd1	64.24	2	2	1.9813	33000	-0.472726	3	3	2.7273	100000	0.533979	0.0306263
Q922F4_TBB6_MOUSE	0	0	0	0	0	0	0	2	6	2.4498	66000	0.0562083	0.0281042
Q3UEB3_PUF60_MOUSE	Puf60	60.21	2	2	3.0936	20000	-0.622615	4	4	3.45	110000	0.6745	0.0259423
P31254_UBA1Y_MOUSE	Uba1y	117.96	1	1	3.0725	20000	-0.622615	2	2	3.2652	110000	0.6745	0.0259423
O35892_SP100_MOUSE	Sp100	54.69	4	4	3.106	80000	0.0691795	4	4	3.0105	60000	-0.0281042	0.0205377
Q60766_IRGM1_MOUSE	Irgm1	46.52	1	1	2.4312	31000	-0.495786	2	2	2.939	100000	0.533979	0.0190964
P50580_PA2G4_MOUSE	Pa2g4	43.67	2	2	3.0606	49000	-0.288248	1	1	2.8817	84000	0.309146	0.010449
P34022_RANG_MOUSE	0	0	0	0	0	0	0	1	1	3.0735	63000	0.0140521	0.00702604
O35593_PSDE_MOUSE	Psmd14	34.55	1	1	3.1956	37000	-0.426607	1	1	3.526	93000	0.435615	0.00450387
Q8CBB9_RSAD2_MOUSE	Rsad2	41.5	3	5	2.985	110000	0.415077	2	2	3.5477	33000	-0.40751	0.00378325
Q9R190_MTA2_MOUSE	Mta2	74.98	1	1	2.3196	16000	-0.668735	3	3	2.9945	110000	0.6745	0.00288248
Q921G7_ETFD_MOUSE	0	0	0	0	0	0	0	0	0	0	0	0	0
Q8CIH9_Q8CIH9_MOUSE	0	0	0	0	0	0	0	0	0	0	0	0	0
Q9JK81_MYG1_MOUSE	0	0	0	0	0	0	0	0	0	0	0	0	0
P83870_PHF5A_MOUSE	0	0	0	0	0	0	0	0	0	0	0	0	0
D3YYF6_D3YYF6_MOUSE	0	0	0	0	0	0	0	0	0	0	0	0	0
Q9CW46_RAVR1_MOUSE	0	0	0	0	0	0	0	0	0	0	0	0	0
Q9CQ75_NDUA2_MOUSE	0	0	0	0	0	0	0	0	0	0	0	0	0
Q6DG52_CHUR_MOUSE	0	0	0	0	0	0	0	0	0	0	0	0	0
Q792Z1_Q792Z1_MOUSE	0	0	0	0	0	0	0	0	0	0	0	0	0
Q64105_SPRE_MOUSE	0	0	0	0	0	0	0	0	0	0	0	0	0
P99028_QCR6_MOUSE	0	0	0	0	0	0	0	0	0	0	0	0	0
E9Q5C9_E9Q5C9_MOUSE	0	0	0	0	0	0	0	0	0	0	0	0	0
Q6PFR5_TRA2A_MOUSE	0	0	0	0	0	0	0	0	0	0	0	0	0
Q0P678_ZCH18_MOUSE	0	0	0	0	0	0	0	0	0	0	0	0	0
P61965_WDR5_MOUSE	0	0	0	0	0	0	0	0	0	0	0	0	0
P36423_THAS_MOUSE	0	0	0	0	0	0	0	0	0	0	0	0	0
Q4FK66_PR38A_MOUSE	0	0	0	0	0	0	0	0	0	0	0	0	0
Q9ET26_RN114_MOUSE	0	0	0	0	0	0	0	0	0	0	0	0	0
Q8BFQ8_PDDC1_MOUSE	0	0	0	0	0	0	0	0	0	0	0	0	0
Q91YP2_NEUL_MOUSE	0	0	0	0	0	0	0	2	2	3.4894	61000	-0.0140521	-0.00702604
Q61136_PRP4B_MOUSE	0	0	0	0	0	0	0	3	3	3.2288	61000	-0.0140521	-0.00702604
P53026_RL10A_MOUSE	0	0	0	0	0	0	0	1	1	3.5301	61000	-0.0140521	-0.00702604
P68373_TBA1C_MOUSE	Tuba1c	49.88	2	2	2.7314	26000	-0.553436	2	2	3.4556	100000	0.533979	-0.00972836
Q62093_SRSF2_MOUSE	Srsf2	25.46	2	2	4.3746	72000	-0.0230598	0	0	0	0	0	-0.0115299
P62267_RS23_MOUSE	Rps23	15.8	2	2	2.4802	98000	0.276718	1	1	2.4341	40000	-0.309146	-0.0162139
Q8R550_SH3K1_MOUSE	0	0	0	0	0	0	0	2	2	3.6444	59000	-0.0421562	-0.0210781
O09061_PSB1_MOUSE	Psmb1	26.36	2	2	2.8992	41000	-0.380487	1	1	3.5693	86000	0.33725	-0.0216186
Q91Z96_BMP2K_MOUSE	0	0	0	0	0	0	0	3	4	3.5773	58000	-0.0562083	-0.0281042
P46061_RAGP1_MOUSE	Rangap1	63.49	1	1	3.0247	22000	-0.599556	3	3	3.7366	100000	0.533979	-0.0327882
Q60715_P4HA1_MOUSE	P4ha1	60.87	3	3	2.6818	56000	-0.207538	4	4	3.1906	72000	0.140521	-0.0335088
P52503_NDUS6_MOUSE	Ndufs6	13.01	1	2	2.7762	21000	-0.611085	2	2	2.8995	100000	0.533979	-0.0385532
Q91YR9_PTGR1_MOUSE	Ptgr1	35.54	1	1	2.1201	94000	0.230598	1	1	3.4855	40000	-0.309146	-0.0392738
Q9JIK5_DDX21_MOUSE	Ddx21	93.49	2	2	2.671	44000	-0.345897	2	2	2.327	81000	0.26699	-0.0394539
Q5NBU8_XAF1_MOUSE	Xaf1	31.1	1	1	3.7567	29000	-0.518846	3	3	3.3306	93000	0.435615	-0.0416158
Q8CBY8_DCTN4_MOUSE	0	0	0	0	0	0	0	1	2	2.2399	55000	-0.0983646	-0.0491823
D3Z4S3_PTRD1_MOUSE	0	0	0	0	0	0	0	1	1	2.8339	55000	-0.0983646	-0.0491823
Q5SUF2_LC7L3_MOUSE	Luc7l3	51.42	2	3	3.294	120000	0.530376	1	1	3.0652	17000	-0.632344	-0.0509838
O55135_IF6_MOUSE	Eif6	26.49	3	3	3.0986	98000	0.276718	2	2	3.949	35000	-0.379406	-0.0513442
P14869_RLA0_MOUSE	Rplp0	34.19	3	4	2.7706	65000	-0.103769	0	0	0	0	0	-0.0518846
Q99K28_ARFG2_MOUSE	Arfgap2	56.56	2	2	3.4514	21000	-0.611085	3	4	3.3262	98000	0.505875	-0.0526052
Q62446_FKBP3_MOUSE	Fkbp3	25.13	2	2	2.6752	60000	-0.161419	1	1	2.3422	66000	0.0562083	-0.0526052
Q6PHZ2_KCC2D_MOUSE	Camk2d	56.33	1	2	3.8779	67000	-0.0807094	2	2	4.3352	60000	-0.0281042	-0.0544068
Q3U5Q7_CMPK2_MOUSE	Cmpk2	50	2	3	2.5858	68000	-0.0691795	2	2	2.0107	59000	-0.0421562	-0.0556679
Q9Z1N5_DX39B_MOUSE	Ddx39b	49	1	1	3.571	35000	-0.449667	1	1	4.1242	86000	0.33725	-0.0562083
P56391_CX6B1_MOUSE	0	0	0	0	0	0	0	2	2	3.2039	54000	-0.112417	-0.0562083
Q8JZQ9_EIF3B_MOUSE	Eif3b	91.31	2	3	2.4955	26000	-0.553436	3	3	2.822	93000	0.435615	-0.0589107
Q8BJS4_SUN2_MOUSE	Sun2	81.56	1	1	2.729	21000	-0.611085	3	3	3.0596	97000	0.491823	-0.0596313
Q61699_HS105_MOUSE	Hsph1	96.35	2	2	3.0834	73000	-0.0115299	2	3	2.6866	54000	-0.112417	-0.0619733
Q61029_LAP2B_MOUSE	0	0	0	0	0	0	0	1	1	3.6589	53000	-0.126469	-0.0632344
O88668_CREG1_MOUSE	Creg1	24.44	1	1	3.0632	63000	-0.126829	0	0	0	0	0	-0.0634145
Q504P2_CL12A_MOUSE	Clec12a	30.74	1	2	3.3583	49000	-0.288248	2	2	3.3644	73000	0.154573	-0.0668375
Q9R062_GLYG_MOUSE	Gyg1	37.38	1	1	2.1122	16000	-0.668735	1	2	2.1992	100000	0.533979	-0.0673779
Q9R233_TPSN_MOUSE	Tapbp	49.71	2	3	1.8673	58000	-0.184479	1	3	2.2399	65000	0.0421562	-0.0711612
P28474_ADHX_MOUSE	Adh5	39.52	2	2	2.4249	38000	-0.415077	2	2	3.1957	81000	0.26699	-0.0740437
B2RXR6_ANR44_MOUSE	0	0	0	0	0	0	0	2	2	3.6349	51000	-0.154573	-0.0772865
Q8R151_ZNFX1_MOUSE	Znfx1	218.69	1	1	3.408	14000	-0.691795	6	6	2.9667	100000	0.533979	-0.0789079
Q8BYC6_TAOK3_MOUSE	0	0	0	0	0	0	0	2	2	2.8982	49000	-0.182677	-0.0913385
P22315_HEMH_MOUSE	Fech	47.1	1	1	2.1249	27000	-0.541906	2	2	2.9757	87000	0.351302	-0.0953019
O55029_COPB2_MOUSE	Copb2	102.38	1	1	3.1029	11000	-0.726385	3	5	3.3383	100000	0.533979	-0.0962027
Q2EMV9_PAR14_MOUSE	Parp14	203.67	1	1	2.6718	11000	-0.726385	6	7	3.2181	100000	0.533979	-0.0962027
P57776_EF1D_MOUSE	Eef1d	31.27	1	1	3.6527	17000	-0.657205	3	4	3.3072	95000	0.463719	-0.0967432
O70439_STX7_MOUSE	0	0	0	0	0	0	0	2	2	3.6585	48000	-0.196729	-0.0983646
P23591_FCL_MOUSE	0	0	0	0	0	0	0	3	3	3.6733	48000	-0.196729	-0.0983646
Q8BMF4_ODP2_MOUSE	Dlat	67.9	2	2	2.8971	24000	-0.576496	3	4	2.5789	89000	0.379406	-0.0985447
Q9R0U0_SRS10_MOUSE	Srsf10	31.28	2	2	2.5861	42000	-0.368957	1	2	2.8259	74000	0.168625	-0.100166
Q6P8X1_SNX6_MOUSE	Snx6	46.62	1	1	2.3928	34000	-0.461197	2	2	3.3859	80000	0.252937	-0.10413
O54984_ASNA_MOUSE	Asna1	38.8	1	1	2.1218	26000	-0.553436	2	2	2.791	86000	0.33725	-0.108093
Q9JM93_AR6P4_MOUSE	0	0	0	0	0	0	0	1	1	3.5474	46000	-0.224833	-0.112417
Q8CGK3_LONM_MOUSE	Lonp1	105.78	1	2	2.7657	30000	-0.507316	3	3	3.3883	82000	0.281042	-0.113137
Q99PM3_TF2AA_MOUSE	Gtf2a1	41.59	1	1	2.6653	28000	-0.530376	1	1	3.5328	83000	0.295094	-0.117641
Q9WV02_RBMX_MOUSE	Rbmx	42.28	1	1	3.9641	29000	-0.518846	1	1	3.3003	82000	0.281042	-0.118902
E9Q9Q2_E9Q9Q2_MOUSE	0	0	0	0	0	0	0	1	1	4.1396	45000	-0.238885	-0.119443
Q8C166_CPNE1_MOUSE	0	0	0	0	0	0	0	2	2	2.7697	45000	-0.238885	-0.119443
Q99P31_HPBP1_MOUSE	Hspbp1	39.14	2	2	2.0598	36000	-0.438137	1	2	1.9376	76000	0.196729	-0.120704
O08800_SPB8_MOUSE	Serpinb8	42.12	1	1	2.7616	10000	-0.737915	3	3	3.5894	97000	0.491823	-0.123046
P19096_FAS_MOUSE	0	0	0	0	0	0	0	2	2	3.0981	44000	-0.252937	-0.126469
P06803_PIM1_MOUSE	Pim1	44.51	3	3	3.4468	74000	0	2	2	2.9132	43000	-0.26699	-0.133495
Q07813_BAX_MOUSE	Bax	21.38	1	2	2.638	60000	-0.161419	2	2	4.0323	54000	-0.112417	-0.136918
Q9D172_ES1_MOUSE	0	0	0	0	0	0	0	1	1	2.2589	42000	-0.281042	-0.140521
P11680_PROP_MOUSE	Cfp	50.29	2	2	3.1761	52000	-0.253658	1	2	3.9984	60000	-0.0281042	-0.140881
Q8BYW1_RHG25_MOUSE	Arhgap25	73.34	1	1	2.893	20000	-0.622615	2	3	2.8219	86000	0.33725	-0.142683
Q8R316_HBP1_MOUSE	Hbp1	57.61	2	3	4.6739	72000	-0.0230598	2	2	3.2076	43000	-0.26699	-0.145025
P70333_HNRH2_MOUSE	Hnrnph2	49.25	2	2	2.3363	74000	0	1	1	3.22	40000	-0.309146	-0.154573
Q6ZWN5_RS9_MOUSE	0	0	0	0	0	0	0	1	1	2.0929	40000	-0.309146	-0.154573
Q9JII5_DAZP1_MOUSE	Dazap1	43.19	2	3	2.7777	47000	-0.311308	0	0	0	0	0	-0.155654
Q3UIR3_DTX3L_MOUSE	Dtx3l	82.99	2	2	2.8003	20000	-0.622615	4	5	3.0128	84000	0.309146	-0.156735
Q6ZQM8_UD17C_MOUSE	Ugt1a7c	59.72	2	2	3.9046	44000	-0.345897	2	2	3.4994	63000	0.0140521	-0.165923
Q64213_SF01_MOUSE	Sf1	70.36	3	3	3.5217	45000	-0.334368	0	0	0	0	0	-0.167184
Q80UG5_SEPT9_MOUSE	0	0	0	0	0	0	0	2	2	3.0516	38000	-0.33725	-0.168625
Q9CQW9_IFM3_MOUSE	Ifitm3	14.94	2	5	3.4072	97000	0.265188	1	1	2.6454	19000	-0.60424	-0.169526
Q9QYJ3_DNJB1_MOUSE	Dnajb1	38.14	1	1	2.7753	21000	-0.611085	4	4	2.9141	81000	0.26699	-0.172048
O70310_NMT1_MOUSE	Nmt1	56.85	1	2	2.3641	40000	-0.392017	4	4	3.6208	65000	0.0421562	-0.17493
Q9CRB9_MIC19_MOUSE	0	0	0	0	0	0	0	2	2	3.2096	37000	-0.351302	-0.175651
Q9D6Z1_NOP56_MOUSE	0	0	0	0	0	0	0	2	2	2.8434	37000	-0.351302	-0.175651
Q91VD9_NDUS1_MOUSE	Ndufs1	79.73	2	2	2.0017	43000	-0.357427	2	2	2.7066	62000	0	-0.178714
P58137_ACOT8_MOUSE	0	0	0	0	0	0	0	2	2	3.0628	36000	-0.365354	-0.182677
Q9Z1X4_ILF3_MOUSE	0	0	0	0	0	0	0	1	1	5.0588	36000	-0.365354	-0.182677
Q9Z1M8_RED_MOUSE	Ik	65.58	3	4	2.4404	68000	-0.0691795	1	1	3.6111	40000	-0.309146	-0.189163
Q9CQB5_CISD2_MOUSE	Cisd2	15.23	2	2	2.7767	57000	-0.196009	1	1	4.5598	49000	-0.182677	-0.189343
P54775_PRS6B_MOUSE	Psmc4	47.38	2	3	3.1165	20000	-0.622615	1	1	4.3822	79000	0.238885	-0.191865
Q9EST5_AN32B_MOUSE	Anp32b	31.06	1	1	2.5838	28000	-0.530376	1	1	3.6222	72000	0.140521	-0.194928
Q8K1L0_CREB5_MOUSE	Creb5	39.93	2	2	2.4667	40000	-0.392017	0	0	0	0	0	-0.196009
Q8CFE6_S38A2_MOUSE	Slc38a2	55.47	1	1	3.3012	18000	-0.645675	2	2	3.8866	80000	0.252937	-0.196369
Q9QZS3_NUMB_MOUSE	0	0	0	0	0	0	0	2	2	2.9338	34000	-0.393458	-0.196729
Q80VQ0_AL3B1_MOUSE	0	0	0	0	0	0	0	1	1	3.7284	34000	-0.393458	-0.196729
Q62419_SH3G1_MOUSE	Sh3gl1	41.49	2	2	3.1229	31000	-0.495786	4	4	2.9472	69000	0.0983646	-0.198711
Q8BWY3_ERF1_MOUSE	Etf1	49	1	2	1.968	33000	-0.472726	1	1	2.286	67000	0.0702604	-0.201233
Q9D0T1_NH2L1_MOUSE	0	0	0	0	0	0	0	1	1	2.5488	33000	-0.40751	-0.203755
Q8CCS6_PABP2_MOUSE	Pabpn1	32.28	1	1	2.1531	43000	-0.357427	1	1	2.8343	58000	-0.0562083	-0.206818
Q8CBW3_ABI1_MOUSE	Abi1	52.26	2	2	4.1951	38000	-0.415077	0	0	0	0	0	-0.207538
O35215_DOPD_MOUSE	Ddt	13.07	1	2	2.6612	38000	-0.415077	1	1	3.4137	61000	-0.0140521	-0.214565
Q91YR1_TWF1_MOUSE	Twf1	40.05	2	3	2.9426	79000	0.0576496	2	2	3.5766	27000	-0.491823	-0.217087
Q61205_PA1B3_MOUSE	0	0	0	0	0	0	0	1	1	2.2802	31000	-0.435615	-0.217807
P05201_AATC_MOUSE	Got1	46.22	1	1	2.1765	11000	-0.726385	2	2	3.0657	82000	0.281042	-0.222671
Q9ER00_STX12_MOUSE	0	0	0	0	0	0	0	2	2	3.4813	30000	-0.449667	-0.224833
P63213_GBG2_MOUSE	Gng2	7.85	1	1	2.9235	44000	-0.345897	1	1	2.7771	54000	-0.112417	-0.229157
Q8BT60_CPNE3_MOUSE	Cpne3	59.55	1	2	3.1271	28000	-0.530376	4	5	3.1597	67000	0.0702604	-0.230058
Q9Z0J0_NPC2_MOUSE	Npc2	16.43	2	2	2.3795	34000	-0.461197	0	0	0	0	0	-0.230598
Q09XV5_CHD8_MOUSE	0	0	0	0	0	0	0	2	3	2.3294	29000	-0.463719	-0.231859
Q9DC28_KC1D_MOUSE	Csnk1d	47.29	1	1	3.3376	13000	-0.703325	2	3	2.7982	79000	0.238885	-0.23222
P62075_TIM13_MOUSE	Timm13	10.45	2	2	3.1383	49000	-0.288248	1	1	4.9289	49000	-0.182677	-0.235462
P12399_CTL2A_MOUSE	0	0	0	0	0	0	0	1	1	2.8316	28000	-0.477771	-0.238885
Q9JII7_ZFN2A_MOUSE	Zfand2a	19.27	2	2	2.5764	50000	-0.276718	2	2	2.621	47000	-0.210781	-0.24375
O08784_TCOF_MOUSE	Tcof1	134.92	2	3	2.8405	67000	-0.0807094	1	1	2.9756	33000	-0.40751	-0.24411
Q6NV83_SR140_MOUSE	0	0	0	0	0	0	0	2	2	4.2985	27000	-0.491823	-0.245911
P50429_ARSB_MOUSE	0	0	0	0	0	0	0	2	2	2.5014	27000	-0.491823	-0.245911
Q922H4_GMPPA_MOUSE	0	0	0	0	0	0	0	1	1	3.005	27000	-0.491823	-0.245911
Q9QYI3_DNJC7_MOUSE	Dnajc7	56.44	1	1	3.526	31000	-0.495786	2	2	3.6747	62000	0	-0.247893
Q91WT8_RBM47_MOUSE	Rbm47	64.02	1	1	2.3557	22000	-0.599556	1	2	3.6193	69000	0.0983646	-0.250595
Q9R1P3_PSB2_MOUSE	0	0	0	0	0	0	0	1	1	4.2296	26000	-0.505875	-0.252937
Q99LX5_MMTA2_MOUSE	Mmtag2	29.28	1	2	2.5463	30000	-0.507316	0	0	0	0	0	-0.253658
Q91V81_RBM42_MOUSE	Rbm42	49.84	1	2	4.7922	36000	-0.438137	2	2	4.9124	57000	-0.0702604	-0.254199
Q8K3K8_OPTN_MOUSE	Optn	66.98	3	3	3.3856	64000	-0.115299	2	2	3.0236	34000	-0.393458	-0.254379
P23611_IRF8_MOUSE	Irf8	48.21	2	2	2.8871	43000	-0.357427	2	2	3.559	51000	-0.154573	-0.256
Q8CJG0_AGO2_MOUSE	Ago2	97.24	2	2	2.2281	32000	-0.484256	3	3	3.3369	60000	-0.0281042	-0.25618
P51410_RL9_MOUSE	Rpl9	21.87	2	2	2.4081	45000	-0.334368	1	1	2.575	49000	-0.182677	-0.258522
Q91VR5_DDX1_MOUSE	0	0	0	0	0	0	0	1	1	3.6784	25000	-0.519927	-0.259964
P62627_DLRB1_MOUSE	Dynlrb1	10.98	1	1	2.2613	24000	-0.576496	1	1	2.9992	66000	0.0562083	-0.260144
P27612_PLAP_MOUSE	Plaa	87.17	1	1	2.3412	8900	-0.750597	3	3	3.4123	78000	0.224833	-0.262882
Q8K3J1_NDUS8_MOUSE	Ndufs8	24.02	1	1	4.601	10000	-0.737915	1	1	4.399	77000	0.210781	-0.263567
Q0VGB7_PP4R2_MOUSE	Ppp4r2	46.45	1	1	3.9106	21000	-0.611085	3	3	2.6135	67000	0.0702604	-0.270413
P62141_PP1B_MOUSE	Ppp1cb	37.16	2	2	2.8895	27000	-0.541906	0	0	0	0	0	-0.270953
Q2TBA3_MALT1_MOUSE	Malt1	93.16	2	4	3.3377	70000	-0.0461197	2	2	3.0773	26000	-0.505875	-0.275997
P59808_SASH1_MOUSE	Sash1	135.51	1	1	2.0706	4600	-0.800176	4	4	3.518	79000	0.238885	-0.280645
Q9Z1Q9_SYVC_MOUSE	0	0	0	0	0	0	0	1	1	2.1625	22000	-0.562083	-0.281042
Q9CX48_ZCH10_MOUSE	Zcchc10	19.14	1	1	3.3618	25000	-0.564966	0	0	0	0	0	-0.282483
Q05144_RAC2_MOUSE	Rac2	21.43	1	1	2.2185	25000	-0.564966	0	0	0	0	0	-0.282483
Q9DBU6_RSRC1_MOUSE	0	0	0	0	0	0	0	2	2	3.1404	21000	-0.576135	-0.288068
Q9D0R8_LSM12_MOUSE	0	0	0	0	0	0	0	1	1	3.0169	21000	-0.576135	-0.288068
P35821_PTN1_MOUSE	Ptpn1	49.56	1	1	2.4287	24000	-0.576496	0	0	0	0	0	-0.288248
Q9WUM5_SUCA_MOUSE	Suclg1	36.13	1	1	2.3153	24000	-0.576496	0	0	0	0	0	-0.288248
Q60738_ZNT1_MOUSE	Slc30a1	54.68	3	3	2.8752	63000	-0.126829	1	1	4.7261	30000	-0.449667	-0.288248
P97363_SPTC2_MOUSE	Sptlc2	62.94	2	2	3.3827	25000	-0.564966	2	3	2.4154	61000	-0.0140521	-0.289509
Q6PDQ2_CHD4_MOUSE	Chd4	217.61	2	2	2.6867	30000	-0.507316	2	2	3.7112	56000	-0.0843125	-0.295814
Q8VCW4_UN93B_MOUSE	Unc93b1	66.94	1	1	4.5037	26000	-0.553436	2	4	3.7354	59000	-0.0421562	-0.297796
P28656_NP1L1_MOUSE	Nap1l1	45.32	1	1	3.1249	16000	-0.668735	2	2	3.2272	67000	0.0702604	-0.299237
Q8VDP3_MICA1_MOUSE	Mical1	116.71	1	1	1.9589	16000	-0.668735	3	3	3.2612	67000	0.0702604	-0.299237
Q8VCF0_MAVS_MOUSE	Mavs	53.37	1	2	3.4862	22000	-0.599556	0	0	0	0	0	-0.299778
P47941_CRKL_MOUSE	Crkl	33.81	1	1	2.9206	22000	-0.599556	0	0	0	0	0	-0.299778
Q9D7S9_CHMP5_MOUSE	Chmp5	24.56	1	1	2.162	12000	-0.714855	3	3	3.513	70000	0.112417	-0.301219
P11928_OAS1A_MOUSE	Oas1a	42.4	3	4	2.4187	68000	-0.0691795	1	1	3.4966	24000	-0.533979	-0.301579
Q9D883_U2AF1_MOUSE	U2af1	27.8	1	2	3.7468	21000	-0.611085	0	0	0	0	0	-0.305543
Q9ESY9_GILT_MOUSE	Ifi30	27.77	2	2	3.0355	44000	-0.345897	1	1	3.3009	43000	-0.26699	-0.306444
Q7TN29_SMAP2_MOUSE	Smap2	46.55	2	2	2.6071	44000	-0.345897	2	2	2.2738	43000	-0.26699	-0.306444
P48758_CBR1_MOUSE	Cbr1	30.62	1	1	2.7617	16000	-0.668735	3	4	3.2559	65000	0.0421562	-0.313289
Q4LDD4_ARAP1_MOUSE	Arap1	162.17	1	2	2.4068	13000	-0.703325	4	4	2.5644	67000	0.0702604	-0.316532
Q9CZM2_RL15_MOUSE	Rpl15	24.13	1	1	3.2217	13000	-0.703325	2	2	2.5751	67000	0.0702604	-0.316532
Q7JJ13_BRD2_MOUSE	Brd2	88.01	2	2	2.4794	52000	-0.253658	2	2	4.3925	35000	-0.379406	-0.316532
Q9D1G1_RAB1B_MOUSE	Rab1b	22.17	1	1	3.6103	34000	-0.461197	1	1	3.7819	49000	-0.182677	-0.321937
P53996_CNBP_MOUSE	Cnbp	19.58	1	1	3.3289	18000	-0.645675	0	0	0	0	0	-0.322838
P54841_MAFB_MOUSE	Mafb	35.79	1	1	2.9056	18000	-0.645675	0	0	0	0	0	-0.322838
Q7TNV0_DEK_MOUSE	0	0	0	0	0	0	0	1	1	3.442	16000	-0.646396	-0.323198
P47877_IBP2_MOUSE	0	0	0	0	0	0	0	1	1	3.4887	16000	-0.646396	-0.323198
Q8QZT1_THIL_MOUSE	0	0	0	0	0	0	0	1	1	2.5814	16000	-0.646396	-0.323198
P12787_COX5A_MOUSE	0	0	0	0	0	0	0	1	1	2.6862	16000	-0.646396	-0.323198
P10711_TCEA1_MOUSE	Tcea1	33.86	2	2	2.5667	36000	-0.438137	1	1	2.4597	46000	-0.224833	-0.331485
Q9D1L9_LTOR5_MOUSE	Lamtor5	9.64	1	2	2.9266	42000	-0.368957	1	1	3.7882	41000	-0.295094	-0.332026
Q9QWR8_NAGAB_MOUSE	Naga	47.2	1	1	2.3467	17000	-0.657205	3	3	2.4732	61000	-0.0140521	-0.335629
P50247_SAHH_MOUSE	0	0	0	0	0	0	0	1	1	2.8636	14000	-0.6745	-0.33725
Q9Z1Z0_USO1_MOUSE	Uso1	106.92	2	2	2.2257	24000	-0.576496	5	5	3.1113	55000	-0.0983646	-0.33743
O09005_DEGS1_MOUSE	Degs1	38.22	1	1	4.6063	28000	-0.530376	1	1	4.9396	51000	-0.154573	-0.342474
P18653_KS6A1_MOUSE	0	0	0	0	0	0	0	1	1	2.116	13000	-0.688552	-0.344276
P20108_PRDX3_MOUSE	Prdx3	28.11	1	1	3.1497	14000	-0.691795	0	0	0	0	0	-0.345897
P0C6B7_IGSF6_MOUSE	Igsf6	26.34	1	1	2.7429	14000	-0.691795	0	0	0	0	0	-0.345897
Q9QVP9_FAK2_MOUSE	Ptk2b	115.72	2	2	2.1616	22000	-0.599556	3	3	2.654	54000	-0.112417	-0.355986
P60122_RUVB1_MOUSE	Ruvbl1	50.18	1	1	2.4742	9400	-0.744832	2	2	2.423	63000	0.0140521	-0.36539
Q8CFD4_SNX8_MOUSE	Snx8	52.03	1	1	3.3071	16000	-0.668735	1	1	4.068	57000	-0.0702604	-0.369498
Q9Z0E6_GBP2_MOUSE	Gbp2	66.7	1	1	4.2065	9300	-0.745985	2	2	4.095	62000	0	-0.372993
Q9WUU8_TNIP1_MOUSE	Tnip1	73	2	2	2.8994	69000	-0.0576496	1	1	4.1	13000	-0.688552	-0.373101
Q91VC3_IF4A3_MOUSE	Eif4a3	46.81	1	1	2.2347	28000	-0.530376	2	2	2.8735	46000	-0.224833	-0.377605
P61082_UBC12_MOUSE	Ube2m	20.89	2	2	2.8601	30000	-0.507316	2	2	3.1857	44000	-0.252937	-0.380127
P17563_SBP1_MOUSE	0	0	0	0	0	0	0	1	1	2.4926	7700	-0.763028	-0.381514
Q99LJ0_CT2NL_MOUSE	Cttnbp2nl	69.8	1	1	2.7063	15000	-0.680265	4	4	2.1134	56000	-0.0843125	-0.382289
Q9CQ65_MTAP_MOUSE	Mtap	31.04	1	1	4.0885	24000	-0.576496	2	2	3.2199	48000	-0.196729	-0.386612
P49962_SRP09_MOUSE	Srp9	10.19	1	1	2.8233	15000	-0.680265	1	1	3.7476	55000	-0.0983646	-0.389315
Q99JX4_EIF3M_MOUSE	Eif3m	42.49	1	1	2.0618	21000	-0.611085	1	1	3.2426	50000	-0.168625	-0.389855
Q9DBW0_CP4V2_MOUSE	Cyp4v2	60.9	1	1	2.8436	11000	-0.726385	2	2	2.6936	58000	-0.0562083	-0.391296
Q8K2C7_OS9_MOUSE	Os9	76.06	1	1	3.1363	17000	-0.657205	2	2	2.9879	53000	-0.126469	-0.391837
Q9CQC6_BZW1_MOUSE	Bzw1	48.01	1	1	2.4189	11000	-0.726385	1	1	3.2368	57000	-0.0702604	-0.398323
P47856_GFPT1_MOUSE	Gfpt1	78.49	1	1	4.0285	8900	-0.750597	3	3	3.7073	58000	-0.0562083	-0.403403
Q8R5L1_Q8R5L1_MOUSE	C1qbp	31.01	1	2	3.0143	33000	-0.472726	1	1	3.3402	38000	-0.33725	-0.404988
Q9D8T2_GSDMD_MOUSE	Gsdmdc1	53.2	1	2	2.9867	51000	-0.265188	2	2	3.0497	23000	-0.548031	-0.40661
Q9D287_SPF27_MOUSE	Bcas2	26.11	1	1	3.4714	25000	-0.564966	1	2	3.3801	44000	-0.252937	-0.408952
O70252_HMOX2_MOUSE	Hmox2	35.72	1	1	2.759	15000	-0.680265	2	2	2.9226	52000	-0.140521	-0.410393
Q9D1C8_VPS28_MOUSE	Vps28	25.44	1	3	3.0047	45000	-0.334368	1	1	3.7253	27000	-0.491823	-0.413095
Q921M7_FA49B_MOUSE	Fam49b	36.75	1	1	3.1761	19000	-0.634145	2	2	3.6421	48000	-0.196729	-0.415437
Q9CQE1_NPS3B_MOUSE	Nipsnap3b	28.29	1	1	4.3117	8300	-0.757515	1	1	2.5541	55000	-0.0983646	-0.42794
Q7TPV4_MBB1A_MOUSE	Mybbp1a	151.94	1	2	2.7984	35000	-0.449667	2	2	2.3999	33000	-0.40751	-0.428589
Q9CRD2_EMC2_MOUSE	Emc2	34.91	2	2	2.4009	45000	-0.334368	1	1	2.8041	24000	-0.533979	-0.434173
P61750_ARF4_MOUSE	Arf4	20.38	1	1	2.1709	34000	-0.461197	1	1	4.1707	33000	-0.40751	-0.434353
P47740_AL3A2_MOUSE	Aldh3a2	53.94	1	1	2.8147	12000	-0.714855	1	1	3.9386	51000	-0.154573	-0.434714
O55222_ILK_MOUSE	Ilk	51.34	2	2	2.3634	25000	-0.564966	1	1	2.2187	40000	-0.309146	-0.437056
Q9DBZ5_EIF3K_MOUSE	Eif3k	25.07	1	1	3.8156	28000	-0.530376	2	2	2.7404	37000	-0.351302	-0.440839
Q9D1E6_TBCB_MOUSE	Tbcb	27.37	1	1	2.6302	56000	-0.207538	1	1	4.5147	14000	-0.6745	-0.441019
Q1HFZ0_NSUN2_MOUSE	Nsun2	85.4	1	1	4.0397	24000	-0.576496	3	3	3.2153	40000	-0.309146	-0.442821
Q9R1P1_PSB3_MOUSE	Psmb3	22.95	1	1	3.3282	14000	-0.691795	2	2	3.4488	48000	-0.196729	-0.444262
P61226_RAP2B_MOUSE	Rap2b	20.49	2	2	2.4648	37000	-0.426607	1	1	4.0223	29000	-0.463719	-0.445163
P62270_RS18_MOUSE	Rps18	17.71	1	1	2.1392	28000	-0.530376	1	1	2.3995	36000	-0.365354	-0.447865
Q62418_DBNL_MOUSE	Dbnl	48.67	1	2	3.5883	36000	-0.438137	2	2	4.3384	29000	-0.463719	-0.450928
P06339_HA15_MOUSE	H2-T23	40.85	1	1	3.3502	27000	-0.541906	1	1	3.2913	36000	-0.365354	-0.45363
Q9QZ23_NFU1_MOUSE	Nfu1	28.55	1	1	2.3928	8500	-0.755209	2	2	3.5368	51000	-0.154573	-0.454891
P16546_SPTN1_MOUSE	Sptan1	284.42	1	1	2.2108	12000	-0.714855	3	4	3.1467	48000	-0.196729	-0.455792
Q8BP27_SFR1_MOUSE	Sfr1	35.16	1	1	1.9751	19000	-0.634145	1	1	3.2702	42000	-0.281042	-0.457593
O35465_FKBP8_MOUSE	Fkbp8	43.5	1	1	2.6769	15000	-0.680265	2	2	3.7124	45000	-0.238885	-0.459575
Q8BG32_PSD11_MOUSE	Psmd11	47.41	1	1	2.3318	15000	-0.680265	1	1	4.281	45000	-0.238885	-0.459575
Q05D44_IF2P_MOUSE	Eif5b	137.53	1	1	3.6523	11000	-0.726385	3	3	3.7297	48000	-0.196729	-0.461557
Q8VE70_PDC10_MOUSE	Pdcd10	24.7	1	1	2.3876	29000	-0.518846	1	1	3.0393	33000	-0.40751	-0.463178
P48962_ADT1_MOUSE	Slc25a4	32.88	1	1	2.5722	31000	-0.495786	1	1	2.0495	31000	-0.435615	-0.4657
Q80SY3_VA0D2_MOUSE	Atp6v0d2	40.47	1	2	3.1766	26000	-0.553436	2	2	3.6014	35000	-0.379406	-0.466421
P97372_PSME2_MOUSE	Psme2	27.04	1	1	3.3774	16000	-0.668735	1	1	3.8323	41000	-0.295094	-0.481914
P70315_WASP_MOUSE	Was	54.16	2	2	3.8189	29000	-0.518846	2	2	3.4037	30000	-0.449667	-0.484256
Q8R4Z4_ETV3_MOUSE	Etv3	56.99	1	1	2.5337	17000	-0.657205	2	2	3.2769	39000	-0.323198	-0.490202
Q64282_IFIT1_MOUSE	Ifit1	53.7	3	3	3.0447	44000	-0.345897	1	1	3.6075	16000	-0.646396	-0.496147
Q8R0F3_SUMF1_MOUSE	Sumf1	40.63	2	3	2.8375	36000	-0.438137	2	2	2.4337	21000	-0.576135	-0.507136
Q61103_REQU_MOUSE	Dpf2	44.2	1	2	2.1855	15000	-0.680265	2	2	3.5143	37000	-0.351302	-0.515784
Q8BWT1_THIM_MOUSE	Acaa2	41.8	1	1	3.1722	12000	-0.714855	1	1	3.9771	38000	-0.33725	-0.526052
Q9R1P4_PSA1_MOUSE	Psma1	29.53	1	1	3.1245	19000	-0.634145	1	1	3.7135	32000	-0.421563	-0.527854
P27546_MAP4_MOUSE	Map4	117.36	1	1	2.7039	21000	-0.611085	1	1	2.8283	30000	-0.449667	-0.530376
P62196_PRS8_MOUSE	Psmc5	45.6	2	2	2.9556	20000	-0.622615	3	3	2.807	30000	-0.449667	-0.536141
Q569Z5_DDX46_MOUSE	Ddx46	117.38	1	1	2.3053	22000	-0.599556	2	2	2.9794	28000	-0.477771	-0.538663
Q8R0X2_CACL1_MOUSE	Cacul1	42.08	1	1	4.4683	5900	-0.785187	2	2	2.6742	41000	-0.295094	-0.54014
Q921J2_RHEB_MOUSE	Rheb	20.44	1	1	2.4153	6100	-0.782881	1	1	3.9173	38000	-0.33725	-0.560066
P54071_IDHP_MOUSE	Idh2	50.87	1	1	2.6124	24000	-0.576496	2	2	2.6646	23000	-0.548031	-0.562263
P30999_CTND1_MOUSE	Ctnnd1	104.86	1	1	2.3285	25000	-0.564966	1	1	2.7473	22000	-0.562083	-0.563525
P54987_IRG1_MOUSE	Acod1	53.72	1	1	3.1515	26000	-0.553436	1	1	2.235	21000	-0.576135	-0.564786
P60521_GBRL2_MOUSE	Gabarapl2	13.66	1	1	2.19	32000	-0.484256	1	1	2.037	16000	-0.646396	-0.565326
Q9CXU9_EIF1B_MOUSE	Eif1b	12.82	1	1	2.013	16000	-0.668735	1	1	2.8411	29000	-0.463719	-0.566227
P97370_AT1B3_MOUSE	Atp1b3	31.76	1	1	2.2386	8100	-0.759821	2	2	2.4578	35000	-0.379406	-0.569614
Q9QXT0_CNPY2_MOUSE	Cnpy2	20.75	1	1	3.2366	21000	-0.611085	1	1	2.7536	24000	-0.533979	-0.572532
Q9CQ79_TXND9_MOUSE	Txndc9	26.24	1	1	2.4953	11000	-0.726385	1	1	3.3558	32000	-0.421563	-0.573974
P46638_RB11B_MOUSE	Rab11b	24.47	1	1	4.4918	36000	-0.438137	1	1	3.8181	11000	-0.716656	-0.577397
O35601_FYB_MOUSE	Fyb	90	1	2	2.2684	39000	-0.403547	1	1	2.4887	7700	-0.763028	-0.583288
Q64442_DHSO_MOUSE	Sord	38.22	1	1	2.2523	9100	-0.748291	2	2	3.2092	32000	-0.421563	-0.584927
Q08943_SSRP1_MOUSE	Ssrp1	80.81	1	1	3.9183	11000	-0.726385	1	1	2.1959	30000	-0.449667	-0.588026
Q8CAQ8_MIC60_MOUSE	Immt	83.85	1	1	3.6649	11000	-0.726385	1	1	2.4714	30000	-0.449667	-0.588026
Q8BXZ1_TMX3_MOUSE	Tmx3	51.82	1	1	2.9013	17000	-0.657205	2	2	2.5793	25000	-0.519927	-0.588566
P22892_AP1G1_MOUSE	Ap1g1	91.29	1	1	2.9508	16000	-0.668735	2	2	3.248	25000	-0.519927	-0.594331
Q9CZ30_OLA1_MOUSE	Ola1	44.7	1	1	3.4749	18000	-0.645675	1	1	3.7586	22000	-0.562083	-0.603879
Q8C7U7_GALT6_MOUSE	Galnt6	71.49	1	2	3.8834	36000	-0.438137	1	1	2.5464	6800	-0.775675	-0.606906
Q9CR00_PSMD9_MOUSE	Psmd9	24.7	1	1	2.858	28000	-0.530376	1	1	2.6084	13000	-0.688552	-0.609464
Q99MU3_DSRAD_MOUSE	Adar	130.37	1	1	2.642	16000	-0.668735	1	1	3.15	22000	-0.562083	-0.615409
O35900_LSM2_MOUSE	Lsm2	10.83	1	1	3.7971	13000	-0.703325	1	1	2.9937	22000	-0.562083	-0.632704
O70378_EMC8_MOUSE	Emc8	23.33	1	1	4.2673	14000	-0.691795	1	1	4.6166	21000	-0.576135	-0.633965
P51660_DHB4_MOUSE	Hsd17b4	79.43	1	1	3.2483	21000	-0.611085	2	2	3.0503	15000	-0.660448	-0.635767
Q68FL4_SAHH3_MOUSE	Ahcyl2	66.86	1	1	2.2303	16000	-0.668735	1	1	3.2	19000	-0.60424	-0.636487
Q9JIA7_SPHK2_MOUSE	Sphk2	65.58	1	1	4.4029	10000	-0.737915	1	1	4.7606	23000	-0.548031	-0.642973
Q8BZX4_SREK1_MOUSE	Srek1	56.73	1	1	3.5014	22000	-0.599556	1	1	2.0348	12000	-0.702604	-0.65108
P97807_FUMH_MOUSE	Fh	54.32	1	1	2.5628	16000	-0.668735	1	1	3.292	16000	-0.646396	-0.657565
P06537_GCR_MOUSE	Nr3c1	86	1	1	2.0918	12000	-0.714855	1	1	2.9463	18000	-0.618292	-0.666573
Q58A65_JIP4_MOUSE	Spag9	146.13	1	1	3.2101	9400	-0.744832	1	1	4.1041	20000	-0.590187	-0.66751
Q61548_AP180_MOUSE	Snap91	91.79	1	2	3.1392	16000	-0.668735	1	1	3.1049	12000	-0.702604	-0.68567
Q8R5F7_IFIH1_MOUSE	Ifih1	115.9	1	1	2.113	12000	-0.714855	1	1	3.712	14000	-0.6745	-0.694677
Q99N85_RT18A_MOUSE	Mrps18a	22.31	1	1	1.9136	13000	-0.703325	1	1	2.0868	13000	-0.688552	-0.695938
P27659_RL3_MOUSE	Rpl3	46.08	2	2	3.0579	16000	-0.668735	1	1	3.3605	9900	-0.732114	-0.700424
Q99KN9_EPN4_MOUSE	Clint1	68.47	1	1	2.9444	16000	-0.668735	1	1	4.3288	9100	-0.743355	-0.706045
P47955_RLA1_MOUSE	Rplp1	11.47	1	1	3.2626	19000	-0.634145	1	1	2.7338	6300	-0.782701	-0.708423
P23708_NFYA_MOUSE	Nfya	36.76	1	1	3.4782	5900	-0.785187	1	1	3.4509	17000	-0.632344	-0.708765
Q61190_I10R2_MOUSE	Il10rb	39.75	1	1	3.4736	9300	-0.745985	1	1	2.3728	14000	-0.6745	-0.710243
Q8CEF1_FEM1C_MOUSE	Fem1c	68.53	1	1	3.9711	21000	-0.611085	1	1	3.3564	3900	-0.816426	-0.713756
Q04863_RELB_MOUSE	Relb	60.27	1	1	2.2633	7400	-0.767892	1	1	2.5517	12000	-0.702604	-0.735248
Q9CQC8_SPG21_MOUSE	Spg21	34.93	1	1	3.8191	18000	-0.645675	1	1	2.2143	3000	-0.829073	-0.737374
Q9CXI5_MANF_MOUSE	Manf	20.36	1	1	2.3649	12000	-0.714855	1	1	3.0516	7600	-0.764433	-0.739644
Q9Z0H8_CLIP2_MOUSE	Clip2	115.84	1	1	2.0921	8400	-0.756362	1	1	2.2147	8400	-0.753192	-0.754777
Q9D2G2_ODO2_MOUSE	Dlst	48.96	1	1	4.3739	6700	-0.775963	1	1	3.5481	5700	-0.791132	-0.783548
Q9ER38_TOR3A_MOUSE	Tor3a	43.79	1	1	2.2746	7900	-0.762127	1	1	3.6979	4300	-0.810805	-0.786466

## Sheet: Candidates in Both WT and MYD88
Gene Symbol	WT Avg ZMOD	WT Avg ZMOD
B2m	113.595	96.0071
Hspa9	126.97	69.6504
Anxa4	64.0169	63.8855
Apoe	106.965	55.166
Atp6v1a	35.9587	47.7075
Rnh1	30.6361	47.5814
H2-Q10	59.0706	37.118
H2-D1	170.308	32.7547
Plin2	7.24881	32.1079
Rgs1	36.6928	30.2091
Ywhaz	56.7901	29.4939
Atp6v1b2	34.6142	28.5391
Eif4a1	72.712	25.5053
Ctsa	31.1316	21.8373
Serpinb6	15.5493	21.4626
Hmox1	58.029	21.2068
Itgb2	39.0558	20.9365
Ahnak2	20.9728	20.8176
Lgmn	19.9312	18.3243
Lipa	10.9058	17.4343
Arpc4	16.8845	17.1987
Atp5b	22.4044	17.1425
H2-K1	26.3826	15.5139
Ywhab	26.0385	14.9878
Por	13.5717	14.4257
Slc25a5	6.92303	14.3421
Ezr	44.5253	13.8492
Actr2	13.4845	13.4241
Pld3	10.9976	13.4024
Des	49.9534	12.4548
Mpp1	18.3941	11.5577
Hk3	9.06124	11.0965
Mpeg1	19.0549	11.0388
Junb	21.5923	10.6803
Fam129b	7.6893	10.6028
Chchd2	20.4543	10.383
Aars	22.3998	10.2786
Uap1l1	15.3887	10.1741
Actr3	17.9307	10.1633
D1Pas1	16.0907	10.1056
Coro1c	7.75124	9.59757
Hsp90b1	17.426	9.10395
Pcna	10.3391	9.01027
Atp6v1c1	6.91385	8.8175
Plec	19.5045	8.69247
Gnb2	6.4986	8.25001
St13	16.3936	8.19236
Dync1h1	36.5689	8.06626
Lgals3bp	7.59065	8.04464
Gstm1	4.15162	8.03743
Sgpl1	11.7363	7.92934
Gns	5.51897	7.83205
Hnrnpab	5.30102	7.81044
Uba1	12.241	7.2988
Sdcbp	13.6405	7.00514
Mat2a	9.0383	6.84481
Hnrnph1	17.4535	6.82139
Anxa11	10.0845	6.80697
Pik3ap1	25.1575	6.39982
Ywhah	12.5576	6.34578
Capzb	7.1341	6.28813
Alcam	8.16971	6.23084
Myo1e	6.01498	6.22723
Hspd1	10.4928	6.13319
Psme1	8.62993	6.09176
Pdcd6ip	8.61616	6.04492
Hnrnpa1	9.26313	6.0233
Myh9	14.6913	5.98114
Qki	6.58808	5.96565
Anpep	7.82236	5.96385
Atp6v1e1	9.63021	5.9044
Cct8	8.05867	5.69362
Cd36	5.89522	5.63453
Blvra	3.78913	5.54589
Sfpq	14.1177	5.49004
Rps21	7.17769	5.43599
Caprin1	13.6061	5.42519
Rap1a	27.2406	5.34952
Syncrip	8.9603	5.23242
Ehd1	103.065	5.20359
Anxa7	12.241	5.06307
Mcl1	6.8955	5.05587
Calr	8.69417	5.04866
Slc3a2	30.4525	5.01984
Chmp4b	10.502	4.83248
Arpc2	7.19834	4.71537
Gtf2b	14.6224	4.61809
Rps3	14.728	4.49559
Dab2	13.7369	4.44154
C1qc	11.7455	4.41812
Hnrnpm	7.28552	4.3965
Hspa4	10.1762	4.34065
Ndrg1	15.8475	4.34065
Ncf4	15.0492	4.32084
Mvp	15.7741	4.24337
Vps35	4.94312	4.23796
Ncl	10.0569	4.1605
Ywhag	9.83669	4.15149
Samhd1	12.0988	4.11906
Eif5	5.15419	4.00737
Nars	12.9798	3.97674
Cyfip1	5.57403	3.87874
Tax1bp1	6.76702	3.87045
Clic1	8.93277	3.86685
Copa	6.47336	3.85964
Itgb1	9.6348	3.78578
Glud1	4.84218	3.72236
Csf1r	4.90183	3.6939
Plek	38.8356	3.66687
Pcbp2	17.9169	3.59481
Prkar1a	5.20925	3.5858
Scpep1	7.2534	3.55157
Clic4	45.2502	3.55157
