# Supplementary material for: 5′ Untranslated mRNA Regions Allow Bypass of Host Cell Translation Inhibition by Legionella pneumophila
Source: Infect Immun. 2022 Nov 2;90(11):e00179-22. doi: 10.1128/iai.00179-22 (PMC9670960; doi:10.1128/iai.00179-22)
Supplement: Supplemental file 4 — Data Set S4. Download iai.00179-22-s0005.xlsx, XLSX file, 1.3 MB [file iai.00179-22-s0005.xlsx]

## Sheet: MS-Candidate RNA-seq, RIBO-seq
gene name	Ribo RPKM-x	RNA RPKM-y	ZMOD Score (Abundance)
Myh10_1	0.016397	0.003756	32.3921
Pls1_1	0.018247	0.037847	12.4707
D1Pas1_1	0.026037	0.00498	16.0907
Myl12b_1	0.13811	0.777	5.88146
H2-Q10_2	0.31726	0.020851	59.0706
Ptgs1_1	1.04684	2.91458	8.00375
Ahnak2_1	1.18885	2.69887	20.9728
Nos2_2	2.15265	0.15393	11.2201
Cebpd_1	2.31598	19.7361	3.90338
Phgdh_1	2.33477	9.68753	3.80748
Cmpk2_1	4.06278	28.1637	30.7026
Cpne2_2	4.34003	2.54478	47.6307
Dock10_5	4.54661	2.55116	5.09913
Hk3_4	4.70262	0.123835	9.06124
Actr10_2	4.80326	34.9508	24.2297
Ndrg1_5	4.86586	0.012081	15.8475
Hnrnpa0_1	5.11404	14.8822	3.95661
Zc3hav1_2	5.518	0.289134	7.82236
Mapre1_1	5.57378	32.6247	3.68222
Ddx58_1	5.73658	26.9374	4.46574
Ifih1_2	5.73916	6.2117	9.52192
Atp2b1_3	6.10466	4.28968	8.38904
Ifit2_2	6.13628	19.8973	11.8946
Aars_2	6.16391	17.6994	22.3998
Dtx3l_2	6.34138	0.442276	6.71701
Parp9_2	6.71579	6.9808	7.54889
Znfx1_3	6.81785	9.24661	11.8051
Tpm1_17	7.12095	3.31785	9.31819
Uap1l1_1	7.35178	20.3356	15.3887
Sars_2	7.35668	18.9011	9.31819
Pak2_1	7.47316	31.0519	4.51181
Eea1_1	7.50107	0.405649	5.0716
Asns_2	7.57915	21.3613	7.35893
Dync1h1_1	7.71908	25.3377	36.5689
Suclg1_1	7.82046	10.2508	13.1656
Ifi47_5	7.83114	0.366516	12.2075
Rnf213_1	8.03248	40.458	28.8007
Acsl4_2	8.06707	26.009	4.68617
Eprs_1	8.20093	16.9987	7.17769
Myof_4	8.25955	22.8732	6.23477
Poldip3_3	8.55926	0.029157	4.30992
Ddx6_2	8.6408	13.4011	13.6726
Rab5a_1	8.78584	43.6263	4.13326
Plec_15	8.90465	3.11651	19.5045
Rela_1	8.92667	35.8382	4.2755
Tns3_1	9.17471	35.3985	3.68589
Ppp2ca_1	9.26724	45.3687	5.75527
Rab10_1	9.31558	63.56	9.13007
Plekho2_1	9.4009	47.8541	10.0799
Ywhaq_2	9.40963	7.15919	5.54191
Zeb2_7	9.44599	0.031134	9.60727
Anxa11_1	9.54703	5.20824	10.0845
Gbp2_1	9.63953	36.6509	63.0809
Irgm1_2	9.6417	35.3324	7.93799
Rsad2_1	9.67011	62.7058	57.8409
Coro1c_2	9.69726	32.1831	7.75124
Swap70_1	9.96745	39.7486	7.51953
Ell2_1	10.2373	85.6212	3.75128
Gars_1	10.4819	33.7843	5.25284
Mapk3_3	10.4972	0.002886	4.77564
Wbp2_2	10.5502	1.23059	3.92449
Atp6v1c1_1	10.5671	37.3941	6.91385
Kpna4_2	10.5673	46.1226	3.55191
Rraga_1	10.6929	8.24928	24.1102
Prkcd_3	10.9114	5.63529	9.8734
Blvra_1	10.9253	25.8745	3.78913
Flii_1	11.0668	23.188	4.51043
Parp14_1	11.217	29.2044	33.0633
Gbp5_1	11.2216	31.583	17.9353
Rap1a_3	11.2253	13.4435	27.2406
Snd1_3	11.2826	11.5694	6.90927
Trim25_1	11.3787	0.527705	6.12923
Ctnna1_1	11.5883	26.1742	3.70654
G6pdx_2	11.9301	5.61829	5.01195
Ifrd1_3	11.9368	134.121	4.76417
Mat2a_5	12.1145		9.0383
Atp6v1h_5	12.2173	29.3882	5.1886
Fam49a_2	12.3149	22.0497	9.11217
Tpm3-rs7_1	12.3375	2.10446	6.07188
Anxa7_3	12.5305	35.6623	12.241
Relb_4	12.8285	29.3175	0.160366
Sumo2_1	13.4697	0.381347	7.54247
Hnrnpm_5	13.4892	13.6786	7.28552
Vps35_1	13.7003	56.4666	4.94312
Arl8a_1	13.8814	26.8338	5.5878
Napa_2	13.9509	12.8987	6.88403
Sf3b1_1	14.1046	45.5546	8.87541
Gstm1_3	14.1633	1.01159	4.15162
Ipo5_1	14.2792	33.6821	3.99515
Hspa4_1	14.3091	42.9466	10.1762
Oat_1	14.5717	30.5713	3.7226
Syk_2	14.5721	1.5057	7.1341
Ezr_1	14.749	27.6837	44.5253
Eif2s1_1	14.9668	24.0387	3.86254
Rab11fip1_3	15.0334	0.22873	3.65377
Ube2n_2	15.1309	33.5138	14.058
Nars_1	15.2215	35.3535	12.9798
Eif2s2_2	15.4785	43.5108	7.93478
Dnaja2_1	15.825	41.8259	8.15273
Txnl1_1	15.8503	44.2139	5.50521
Hnrnpdl_4	16.0237	16.8555	7.72601
Eif3a_1	16.3327	29.8683	4.81235
Ncl_1	16.4388	10.3068	10.0569
Uqcrc1_1	16.6827	83.2559	3.94972
Ube2v1_3	16.7368	39.0368	57.6161
Rrbp1_1	17.1786	12.5153	8.97406
Elavl1_2	17.3819	23.0309	6.01682
Stat1_6	17.5709	7.40059	10.4575
Copa_3	17.6551	31.9805	6.47337
Stom_1	18.1557	81.7782	9.17136
Mob1a_5	18.2809		5.84475
Lcp2_2	18.7347	2.19199	17.866
Nucb1_3	19.0286	0.160291	7.14787
Cdc37_2	19.0548	26.5516	8.53816
Syncrip_8	19.0871		8.9603
Ifit1_1	19.1361	55.693	48.7998
Uba1_2	19.2663	40.9903	12.241
Slfn5_3	19.4374	19.0146	12.6797
Erp29_4	19.4457	10.9867	5.26202
Pdcd6ip_2	19.6516	28.2073	8.61616
Ewsr1_3	19.7996	26.2549	5.71168
Pa2g4_1	19.8212	20.8662	3.96808
Ifit3_1	20.004	44.2814	21.1242
Glud1_2	20.4622	44.7987	4.84218
Nfkb2_1	20.7105	59.3423	15.4438
Ppp2r1a_1	20.728	38.0013	5.29873
Samhd1_3	20.8068	14.0921	12.0988
Cct8_2	20.8104	42.1861	8.05867
Prkar1a_3	21.3107	69.9483	5.20925
Dstn_1	21.3756	97.7096	3.53218
Ywhab_2	21.5843	0.065885	26.0385
Mvp_1	22.0027	57.2047	15.7741
Prdx6_3	22.1111	2.60655	7.6893
Rab5c_1	22.6355	118.948	4.0002
Chmp4b_1	22.8401	72.335	10.502
Mpp1_2	23.032	6.0304	18.3941
Hspd1_1	23.2806	34.7374	10.4928
Sgpl1_4	23.4004	15.8595	11.7363
Ncf4_1	23.4707	69.6665	15.0491
Gns_4	23.6912	0.985287	5.51897
Csde1_3	23.7687	120.507	10.3873
Cct3_1	24.0506	49.7541	7.79483
Caprin1_5	24.4434	0.053848	13.6061
Ptprc_3	24.5501	22.5504	9.8734
Sfpq_1	24.928	34.5404	14.1177
Hnrnph1_2	24.9958	13.1499	17.4535
Sbds_2	25.2917	2.44276	5.08307
Zfand5_2	25.4223	1.41637	6.11547
Ifi204_1	25.5054	32.2356	28.1216
Myo1e_2	25.707	55.6359	6.01498
Fermt3_1	25.7193	57.6993	4.51181
Rnh1_1	26.1168	19.9039	30.6361
Fam129b_1	26.1806	64.7488	7.6893
Psme1_5	26.4758	16.2017	8.62993
Gtf2b_1	26.5842	61.4461	14.6224
Hspa9_1	27.0232	82.0594	126.97
Pcbp2_15	27.5263		17.9169
Cmpk1_2	27.7056	53.0551	4.21127
Malt1_2	28.704	80.3265	15.8108
Eif4g2_2	28.8477	189.643	6.51925
Cyb5r3_1	28.901	92.0542	3.74783
Vasp_1	29.0427	78.0962	5.72545
Scpep1_1	29.7551	66.9813	7.2534
Ptpn6_5	30.0697		17.3525
Nfkbiz_1	30.0751	91.9896	20.046
Cct4_4	30.2272	42.6027	8.62993
Por_3	30.3424	70.6943	13.5717
Atp6v1b2_1	30.4099	103.185	34.6142
Atp6v1a_2	30.5806	36.7508	35.9586
St13_2	30.9373	17.7113	16.3936
Anxa3_2	31.8109	99.2252	6.12923
Dync1i2_7	32.3092	30.5661	4.00249
Tcp1_1	32.3173	47.0439	4.89265
Cct2_1	32.4075	70.2866	4.40352
Nrp2_3	32.6795	6.79096	18.2335
Ik_1	33.0593	59.2635	3.96349
Nlrp3_1	33.1623	152.522	25.2997
Apbb1ip_1	33.3317	16.1141	7.71683
Gnb2_8	34.0237	61.6225	6.4986
Capza1_2	34.3217	0.718906	6.67296
Eif6_2	34.9949	0.047089	4.72288
Atp6v1e1_1	34.9997	53.636	9.63021
Tax1bp1_1	35.1485	58.8499	6.76702
Adam17_6	35.2811	0.843636	7.70306
Arf1_2	36.2163	195.746	7.8499
Tnip1_4	36.5378	37.7674	4.92247
Ybx1_1	36.7549	64.0101	5.52126
Efhd2_1	36.9783	168.135	4.97065
Gnai2_1	37.9118	17.527	4.37645
Lrp1_1	37.9198	117.824	4.68617
Rbpj_1	38.7487	80.7958	3.601
Actr2_1	39.3649	191.763	13.4845
Anpep_2	39.4627	8.84723	7.82236
Pik3ap1_1	41.6869	95.621	25.1575
Cyfip1_4	42.1376	134.079	5.57403
Ywhah_1	42.3573	110.632	12.5576
Tpm4_1	42.5246	322.829	12.5347
Chchd2_1	42.7175	127.94	20.4543
Hnrnpab_3	43.5469	77.1509	5.30102
Ywhag_1	44.1641	12.4503	9.83669
Pnp_3	44.42	192.259	15.2464
Anxa4_4	45.5803	113.01	64.0169
Nfkb1_4	46.3776	52.41	6.23477
Myh9_1	46.5539	77.4828	14.6913
Acsl1_6	47.6443	39.4508	3.57531
Ehd1_1	48.1106	76.3678	103.064
Mrc1_1	49.1065	105.909	6.40224
Cotl1_2	51.1029	31.9394	3.80978
Lipa_1	51.5896	134.632	10.9058
Slc3a2_3	51.6816	108.357	30.4525
Pld3_1	52.0398	71.5181	10.9976
Plek_3	52.8482	2.31695	38.8356
Dab2_11	53.0061	2.78572	13.7369
Alcam_3	53.2516	61.0984	8.16971
Pim1_1	53.605	155.28	6.30818
Fnbp1l_3	53.7031		3.88319
Pcna_1	54.5738	107.674	10.3391
Plin2_1	55.3289	58.8346	7.24881
Tnfaip3_3	55.6798	1.68421	47.4068
Rplp0_2	56.0943	354.049	3.86254
Capzb_6	56.3278		7.1341
Cpd_1	56.8081	234.349	17.8091
Hcls1_1	59.0751	113.503	6.27836
Itgam_4	62.3802	0.573161	7.02857
Itgb1_2	63.6267	0.006987	9.6348
Arpc2_4	66.7729	11.961	7.19834
Arhgdia_1	67.2351	143.497	8.76988
Rap1b_2	68.7694	10.3749	12.3603
Slc25a5_1	68.7826	71.0776	6.92303
Mcl1_2	70.3148	2.89609	6.8955
Itgav_4	71.3293	88.7651	5.22072
Npm1_4	73.7645	108.394	13.1839
Sdcbp_3	75.3416	64.1102	13.6405
Tnfaip2_3	76.0499	0.286537	39.4963
Clic4_1	76.9659	349.445	45.2502
Rpl5_2	77.2976	619.607	5.4272
Rasgef1b_4	78.6285	0.037535	5.01195
Cebpb_1	79.2137	200.821	9.80916
Atp5b_1	79.6347	239.659	22.4044
Tlr2_1	80.0712	579.621	6.4596
Rtn4_4	80.1813	6.49329	5.91358
App_6	83.9659	122.544	5.09225
Naca_1	84.1864	205.984	7.12033
Lgals3bp_2	87.2575	80.1366	7.59065
Hsp90b1_1	90.2529	115.626	17.426
Actr3_3	90.2798		17.9307
Rgs1_6	91.0629	0.097312	36.6928
Ywhaz_4	91.1538	8.38391	56.7901
Hnrnpa1_2	91.5246	3.27063	9.26313
Rpsa_2	97.0557	91.4792	7.98755
Rps28_4	97.4392	61.5878	9.6348
Mpeg1_1	97.6769	185.537	19.0548
Itgb2_1	99.3798	197.91	39.0558
Rhoa_2	103.72	5.33681	17.3847
Ctsa_1	104.462	122.871	31.1316
Arpc4_4	108.094	32.2161	16.8845
Arhgdib_3	108.249	6.44388	3.90338
Lgmn_1	112.468	285.29	19.9312
Eif5a_10	112.77	27.3156	5.0716
Eif5a_10	112.77	27.3156	5.0716
Mmp12_2	121.062	29.2514	11.5252
Slfn2_1	121.412	256.138	6.07188
Clic1_1	130.682	358.528	8.93277
Junb_1	136.107	567.956	21.5923
Csf1r_1	136.205	335.857	4.90183
Rpl4_1	137.973	261.793	9.45631
Cd40_4	141.321	51.654	7.32911
Eif4a1_1	147.877	293.705	72.712
Calr_1	159.188	429.554	8.69417
Ptgs2_1	160.796	487.793	88.2255
Sh3bgrl3_1	161.386	384.885	3.34176
Arpc3_2	166.423	166.283	5.93193
H2-D1_1	182.355	494.974	170.308
Rps21_1	196.958	248.35	7.17769
Rplp2_2	206.156	208.878	17.9949
C1qc_1	212.635	383.503	11.7455
Cd36_5	222.234	216.07	5.89522
Cst3_1	247.225	288.521	1.271
Hmox1_1	280.735	243.998	58.029
Apoe_3	298.419	44.3992	106.965
Rps29_1	356.232	448.925	2.89071
H2-K1_3	375.283	145.554	26.3826
Tnf_1	413.694	1414.11	31.4115
Cd44_8	442.299	36.3802	6.73032
Clec4e_2	463.106	748.989	36.6928
Icam1_1	573.475	1687.2	35.5741
Il1b_1	852.649	1517.58	49.227
B2m_1	1064.36	1239.29	113.595
Ttn_3	0.00951006	4.3495e-05
Pkhd1l1_2	0.00141241	0.00022756
Zdbf2_3	0.011879	0.00023949
Macf1_10	0.0821478	0.00024057
Ttn_20	0.0150592	0.00025462
Plce1_2	0.00911533	0.0003073
Vmn2r69_3	0.0638193	0.00032954
Tenm2_3	0.0446751	0.00034956
Xirp2_2	0.0019877	0.00036917
Gpr26_1	0.00655105	0.00038219
Reln_2	0.00076719	0.00039511
Ikbkg_3	0.00478752	0.0004021
Gm884_2	0.00737519	0.00040287
Tecpr2_3	0.201746	0.0004176
Slc24a2_1	0.00661992	0.00041993
Ttn_4	0.00509849	0.00042835
Olfr45_1	0.00103797	0.00044312
Vmn2r107_3	0.013542	0.00044486
Tmod2_2	0.00486356	0.00044742
Tmod2_1	0.0078704	0.00044801
Scn9a_2	0.00680665	0.00045066
Il1rapl1_1	0.0509421	0.00047091
Adam23_3	0.00313786	0.00047474
Armh4_1	0.00927619	0.00050077
Myo18b_1	0.00932834	0.00051942
Shank2_3	0.0142459	0.00052648
BC067074_1	0.00421076	0.00053448
Vmn1r219_3	0.00438347	0.00054112
Gli3_3	0.230003	0.00054129
Otud7b_3	0.0935619	0.0005459
Mast2_1	0.116359	0.00054812
Vmn1r78_2	0.00483478	0.0005576
Magi1_3	0.00409678	0.00055774
Kcnc1_1	0.0873154	0.00056989
Olfr243_1	0.00245264	0.00057619
Unc13b_3	0.00165889	0.00057621
Col6a4_2	0.0162836	0.00058348
Cacna1c_2	0.0015327	0.00058365
Galnt13_2	0.00143776	0.00058721
Galnt13_1	0.0069402	0.00058729
Pcnx2_1	0.00826683	0.00059436
Clip1_5	0.15485	0.00059453
Sox5_2	0.00231548	0.00059866
Cacna1c_11	0.00568011	0.00060266
Olfr851_1	0.0121508	0.00060379
Ppfibp1_3	7.00291	0.00060658
Gm45861_1	0.00742866	0.00061558
Tecta_2	0.00808831	0.00062746
Olfr1226_1	0.00692444	0.00062763
Fsip2_1	0.0098141	0.00062829
Olfr1204_1	0.01599	0.00063768
Rp1_3	0.00456685	0.00064381
Anks1_4	0.00280144	0.00064597
Celsr1_1	0.012652	0.00064611
Iqsec3_3	0.00093432	0.00064654
Adgrl3_1	0.00341919	0.00065101
Robo1_2	0.107455	0.00065154
Kcnq5_1	0.0316681	0.00065541
Onecut2_1	0.0108738	0.00066059
Olfr145_2	0.00520697	0.00066093
Psd2_5	0.0189053	0.00067457
Bmp3_2	0.00883705	0.00067537
Greb1_3	0.0153372	0.00067772
Itk_2	0.00407769	0.00067899
Sema3d_1	0.0193395	0.00068191
Ppargc1a_1	0.0066496	0.00068414
Papolb_1	0.00438504	0.00068428
Sbno2_2	3.94345	0.00068622
Ubap2l_4	0.00544794	0.00068636
Olfr446_2	0.00289175	0.00068768
Tenm1_1	0.0050667	0.00068899
Arhgef9_7	0.0332959	0.00069122
Thsd7b_1	0.00554275	0.00069223
Zdbf2_1	0.0110349	0.00070034
Hecw1_2	0.00954427	0.00070229
St8sia3_1	0.0135316	0.00070397
Vmn1r72_1	0.00296037	0.0007043
Igdcc4_1	0.0118943	0.00071098
Dnah3_3	0.013348	0.00071197
Zfp711_2	0.00167429	0.00071477
Olfr1414_1	0.0029922	0.00071477
Bicd1_2	0.00570325	0.00071639
Vmn1r198_2	0.00931066	0.000718
Vmn1r73_1	0.00990956	0.00071849
Myh7_1	0.00136118	0.00072083
4930516K23Rik_1	0.0122863	0.00072107
Gm45861_2	0.00281763	0.00072366
Ccdc144b_3	0.0021554	0.00072526
Pou6f2_1	0.0113076	0.00073989
Acsl6_1	0.00330329	0.00074101
Ptprb_2	0.107095	0.00074256
Scn1a_5	0.00859841	0.00074375
Sis_2	0.00789079	0.0007512
Lamc3_2	0.00184428	0.00075325
Cxxc4_1	0.00326452	0.00075532
Sh3rf3_2	0.0101485	0.00075692
Olfr1324_1	0.00859235	0.00075732
Vmn1r226_2	0.00220106	0.00076155
Mctp2_1	0.00564386	0.0007622
D430019H16Rik_1	0.0234162	0.00076431
Abca8a_1	0.00537488	0.0007654
AI593442_2	0.00148724	0.00076595
Cnr1_2	0.0018795	0.00076763
Rgs6_7	0.00876831	0.00076965
Olfr804_1	0.00111396	0.00077084
Trim67_3	0.00189795	0.00077516
Olfr1265_1	0.00203706	0.00077571
9330159F19Rik_1	0.0071548	0.00077844
Thsd7a_2	0.00147074	0.00077885
Olfr1225_2	0.0368438	0.00077955
Olfr1219_1	0.0135217	0.00078009
Muc4_2	0.0030198	0.00078431
Ndn_1	0.0349639	0.00078523
Olfr1209_1	0.00413947	0.00078815
Kcns2_1	0.014799	0.00078827
Ryr2_1	0.00569923	0.00078904
Cacna1c_12	0.00252061	0.00078955
Psg29_1	0.048301	0.00078986
Mylk4_1	0.00437889	0.00079381
Slc2a2_1	0.0286766	0.00079409
Vmn1r46_1	0.00579102	0.00079866
Vmn2r20_1	0.0102801	0.00080066
Vmn1r28_1	0.00306678	0.00080087
Olfr890_1	0.00106057	0.00080773
Hapln3_1	0.00190315	0.00081247
Olfr777_1	0.0287859	0.00081789
Gria4_2	0.0105587	0.00082597
Myo15_4	0.00468184	0.00082645
Pcdha7_1	0.00119745	0.00082861
Abca15_2	0.0488906	0.00082892
Lypd6_1	0.0104699	0.00082994
Hrnr_1	0.00549141	0.00083001
Casc4_4	0.00888034	0.00083472
Dab1_4	0.0124338	0.00083788
Clec1a_1	0.0512054	0.00083869
Sh3rf2_1	0.00456138	0.00084462
Neb_2	0.00944952	0.00084501
Lrriq1_2	0.0104094	0.00084524
Adcy10_5	0.00795693	0.00084611
Shisa7_1	0.0084727	0.00084865
Pcdha5_1	0.0136089	0.00084946
Sspo_3	0.0699707	0.00085176
Gria2_1	0.00879264	0.00085282
Chst10_2	0.00743676	0.00086033
Ndst4_3	0.127293	0.00086085
C2cd2l_2	0.00690034	0.00086175
Ranbp17_3	0.00321872	0.00086226
Serpinc1_2	0.00966005	0.00086535
Olfr358_1	0.00351066	0.00086675
Pde1c_2	0.037999	0.00086695
Pcdh9_4	0.00797615	0.0008678
Abca16_1	0.00228248	0.00086917
Gabrq_1	0.0251908	0.00087008
Myo3a_1	0.0100615	0.00087019
Olfr410_1	0.0072174	0.00087225
Vmn1r185_11	0.0021972	0.00087273
Nyap2_3	0.0047218	0.00087432
Olfr836_2	0.00460296	0.0008764
Olfr836_1	0.00253351	0.00087657
Prrt3_3	0.00351491	0.00087792
Gm13723_1	0.0161505	0.00087814
Cacna1i_1	0.0341486	0.00087942
Mmp16_3	0.0109367	0.00088252
Vmn2r79_3	0.00117555	0.000883
Olfr1099_1	0.00489227	0.00088367
Olfr1200_1	0.00348677	0.00088517
Glra3_1	0.0121066	0.00089141
Olfr1381_1	0.0040299	0.00089268
Olfr914_1	0.122228	0.00089376
Frmpd1_2	0.0217291	0.00089377
OR5BS1P_1	0.0395808	0.00089448
Myocd_1	0.0160063	0.00089611
Pcdha1_1	0.00439707	0.00089793
Gpr37_1	0.044358	0.00089894
Olfr95_2	0.00914163	0.00089939
Tdrd1_1	0.00118165	0.00089994
Cdh7_6	0.0111165	0.0009005
Kcns2_2	0.00170217	0.00090141
Luzp2_1	0.0837587	0.00090233
Lrch2_3	0.00118697	0.00090399
Olfr290_1_2	0.00134345	0.0009041
Vmn1r217_1	0.00539672	0.00090556
Syt1_2	0.00922546	0.00090639
Nfasc_1	0.00664334	0.00090817
Gpr139_1	0.0177506	0.00091313
Olfr659_1	0.00731597	0.00091332
Olfr1416_1	0.00252117	0.00091408
Ebf3_2	0.0112849	0.00091408
Esrrg_2	0.0196387	0.00091502
Nrxn1_10	0.00247249	0.00091565
Olfr1253_2	0.0149381	0.00091902
Olfr484_1	0.00273344	0.00091976
Oprk1_1	0.00480022	0.00091996
Olfr652_2	0.0112246	0.00092055
Kcnf1_1	0.090845	0.00092343
Ahdc1_4	0.164649	0.00092515
Col6a5_1	0.00850372	0.000926
Abat_1	0.108082	0.0009277
Olfr522_1	0.0037776	0.00092789
Fibcd1_1	0.00713827	0.00093082
Olfr788_1	0.00122322	0.0009316
Olfr488_2	0.00630471	0.00093394
Olfr711_3	0.00516402	0.00093614
Igf2_3	0.0768672	0.00093653
Vmn2r94_2	0.0072899	0.00093862
Hdx_2	0.00449627	0.00094242
Pzp_1	0.00657671	0.00094474
Ano1_1	0.0664175	0.00094482
Lhx9_2	0.00464346	0.00094502
Zfp473_1	0.0025797	0.00094508
Zfp827_3	0.0254955	0.00094544
Tcf7l2_5	0.0170839	0.00094823
Rbm20_3	0.00822317	0.00094838
Ntng1_1	0.00232755	0.00095063
Olfr338_2	0.012925	0.00095328
Plekha7_8	0.00314471	0.00095531
Chl1_1	0.00627337	0.00095556
Spock1_3	0.00487827	0.00095846
Vmn2r28_5	0.00469446	0.00095866
Olfr588-ps1_1	0.00638506	0.00095991
Carmil3_3	0.00596745	0.00096095
Dnah9_2	0.00423861	0.00096191
Olfr322_2	0.00895953	0.00096669
Lrfn5_1	0.0189636	0.00097524
Satb1_4	0.00245695	0.0009759
Col22a1_2	0.00527337	0.00097646
Trdn_2	0.0114032	0.00097969
Ntrk3_2	0.0013239	0.00098057
Olfr1352_1	0.00248572	0.00098733
Olfr299_1	0.00531607	0.00098734
Olfr116_1	0.0145279	0.00098778
Psd3_4	0.00383859	0.00098846
Adgrb3_2	0.00572265	0.00099
Olfr24_1	0.00711476	0.00099395
Olfr1259_1	0.00134257	0.0009944
Foxp2_7	0.0175484	0.0009968
Skint5_2	0.00188337	0.00099736
Olfr1359_1	0.00800541	0.00099939
Bclaf1_3	0.00117542	0.0010036
Olfr109_2	0.0303333	0.0010036
Kcnv1_1	0.00190268	0.00100759
Olfr1107_1	0.00600613	0.00100782
Skida1_1	0.0708384	0.00101058
Spef2_3	0.00601909	0.00101267
Etl4_1	0.164513	0.00101315
Plcd4_5	0.0160441	0.00101348
Hnf4a_2	0.0051601	0.00101383
AW551984_2	0.00274935	0.00101818
Zfp536_4	0.0142747	0.00101873
Ptprd_1	0.00645598	0.00102052
Cdhr1_1	0.00474336	0.00102085
Zfp711_1	0.00268205	0.00102132
Adamts7_2	0.0180613	0.00102221
Sorbs1_4	0.00984754	0.00102534
Gcnt3_1	0.0113452	0.00102821
Tenm1_3	0.00129441	0.00102828
Clstn2_2	0.0125203	0.00103038
Ank3_31	0.00493171	0.00103204
Olfr1370_1	0.00542043	0.00103204
Sntg1_1	0.0027883	0.00103261
Vmn2r16_1	0.00888604	0.00103591
Adgrf5_2	0.0208231	0.00103628
Snap91_1	0.0432524	0.00103634
Slitrk4_1	0.00287201	0.00104128
Fam171a1_4	0.0279798	0.00104161
Grin1_7	0.0108397	0.00104211
Olfr1382_2	0.00708218	0.00104398
Olfr789_1	0.00471408	0.00104423
Ryr2_2	0.011806	0.00104489
Olfr1501_2	0.00288355	0.00104546
Col28a1_1	0.0157429	0.00104546
Olfr827_1	0.00219796	0.00104583
Olfr1196_2	0.0153467	0.0010467
Gabra4_1	0.0152725	0.00104693
Arhgef10_4	0.0194497	0.00104819
Tlr3_2	0.107067	0.00105077
Dnah3_2	0.00312189	0.00105197
Zfp773_1	0.0279148	0.00105593
Zmat4_2	0.00138848	0.00105746
Enpep_1	0.00858025	0.00105772
Enam_2	0.00741318	0.00105805
Cldn18_1	0.00877242	0.00106
Slc10a2_1	0.0259851	0.0010651
Vmn1r51_5	0.00432793	0.00106852
Slc17a6_1	0.0312199	0.00106897
Brinp3_1	0.00924095	0.00106905
Olfr259_3	1.05293	0.00106905
Klhl14_1	0.00525943	0.00107038
Olfr31_1	0.00144552	0.00107065
Olfr693_1	0.0120064	0.00107118
Adcy1_1	0.0359379	0.00107231
Olfr640_1	0.0100536	0.00107279
Adamts9_1	0.014656	0.00107305
Fgf10_1	0.00296485	0.00107494
Olfr1537_1	0.00564573	0.00107494
Dlx1_1	0.0104556	0.00107573
Kcnma1_3	0.0174323	0.00107689
Olfr740_1	0.0631438	0.00107782
Slc44a5_1	0.0142137	0.00107914
Olfr870_1	0.00204127	0.00108099
Evc2_1	0.0130107	0.00108099
Ntng1_3	0.0132874	0.00108142
Sema3a_1	0.00265062	0.00108257
Ppp4r4_3	0.00312181	0.00108436
Dsg1b_1	0.0269078	0.00108469
Mme_5	0.0122109	0.0010851
Ranbp17_4	0.0110312	0.00108881
Olfr455_1	0.0073057	0.00109085
Olfr393_1	0.00143445	0.00109247
Olfr922_1	0.0547527	0.00109789
Slc4a4_1	0.0259425	0.00109988
Olfr213_1	0.00352176	0.00110008
Dclk2_3	0.0227289	0.00110227
Nrg3_1	0.362728	0.00110255
Syn3_2	0.0136286	0.00110392
Prokr2_1	0.0031914	0.0011042
Lrtm2_3	0.00435389	0.0011053
Zic4_6	0.0388094	0.00110532
Clmn_1	0.0880422	0.00110782
Ccdc24_1	0.0016017	0.00110835
Islr2_5	0.013682	0.00110845
Gm16485_1	0.00466688	0.0011103
Olfr623_1	0.00437686	0.00111113
Vwde_2	0.00272123	0.00111141
Olfr1448_3	0.00613089	0.00111141
Celf5_3	0.0292788	0.00111391
Fcgbp_2	0.00259186	0.00111562
Olfr1535_1	0.00630941	0.00111703
Adtrp_1	0.00499894	0.00111815
Ano5_1	0.0169345	0.0011205
Slc9c1_1	0.00151372	0.00112117
Tbx5_2	0.0132231	0.00112184
Prom1_9	0.00247417	0.00112298
Olfr819_1	0.00162615	0.00112527
Tlr5_3	0.0273754	0.00112645
Tnik_9	0.0140835	0.00112971
Cdh19_1	0.0581781	0.00112987
Olfr1477_2	0.00440035	0.00113016
Sult5a1_1	0.00457816	0.0011303
Adamtsl1_4	0.0095529	0.0011332
Scara5_1	0.0094908	0.00113358
Tram1l1_1	0.0109023	0.00113713
Snd1_4	0.0273238	0.00113748
Zfp78_1	0.0113704	0.00113889
Dsc1_2	0.00742949	0.00113929
St6galnac1_1	0.00242752	0.00114058
Olfr427_1	0.00531512	0.0011439
Olfr1087_1	0.00646955	0.00114538
Sytl4_2	0.00222511	0.00114596
Zfp735_1	0.020619	0.0011481
Ugt8a_1	0.00565037	0.00114995
Vmn2r69_1	0.00707911	0.00115262
Col11a1_2	0.139752	0.0011536
Macrod2_1	0.00122762	0.00115361
Grip1_1	0.0068718	0.00115613
Olfr876_1	0.00856096	0.00115616
Dnm3_2	0.0130484	0.00115671
Bace2_1	0.00217557	0.00115676
Bmp5_1	0.00552915	0.00115707
Zbtb16_2	0.028698	0.00115794
Cap2_1	0.0123175	0.00115831
Prickle2_4	0.0428864	0.00115987
Fgb_1	0.0240344	0.00116071
Olfr91_2	0.0126557	0.00116102
Sowaha_1	0.0499369	0.00116175
Syn2_3	0.0106796	0.00116193
Olfr487_1	0.00782492	0.00116838
Olfr918_1	0.0107445	0.001169
Pcnx2_2	0.0258221	0.00116931
Ccdc158_1	0.0313896	0.00116997
Olfr105-ps_1	0.0109133	0.00117054
Col25a1_2	0.0210663	0.00117054
Dlg3_3	0.00386851	0.00117056
Rnf43_4	0.00316438	0.00117188
Ppp1r9a_5	0.022043	0.00117334
Vmn1r220_2	0.0103007	0.00117393
Stk32a_1	0.0123863	0.00117458
Igfn1_3	0.194477	0.00117476
Nkain2_1	0.0177643	0.00117615
Gnas_3	0.00471127	0.00117673
Olfr837_1	0.00154514	0.00117677
Nox4_2	0.0153256	0.00117834
Vmn2r39_1	0.00175282	0.00117959
Sgo2b_1	0.0205516	0.00118275
Phf8_2	0.221378	0.00118497
Kcnj16_2	0.00657209	0.00118708
Olfr1484_1	0.00176492	0.00118774
Trpm5_4	0.0180359	0.00118807
Olfr1323_2	0.00624873	0.00118975
Olfr668_1	0.00498313	0.00119037
Olfr459_1	0.00830664	0.00119039
Sgip1_4	0.0120516	0.00119136
Radil_1	0.00627744	0.00119522
Scel_2	0.00742741	0.00119664
Adcyap1r1_1	0.0619693	0.00119684
Slitrk3_2	0.0153273	0.001199
Arhgap20_1	0.00329693	0.00120117
Gria2_3	0.0220845	0.00120139
Cacng5_1	0.00521442	0.00120237
Olfr675_1	0.0101288	0.00120466
Vmn2r86_1	0.00661966	0.00120499
Olfr699_1	0.00174183	0.00120532
Med12l_2	0.00791382	0.00120543
Olfr194_1	0.00633221	0.00120565
Olfr578_1	0.00386289	0.00120663
Capn6_1	0.0220182	0.00120775
Olfr1318_1	0.00304493	0.00120945
Clca3a2_1	0.0314721	0.00121027
Iqub_1	0.0565274	0.00121126
Itgb6_3	0.00597467	0.00121595
Gucy2d_2	0.0244717	0.00121595
Olfr1212_1	0.0565466	0.00121626
Rtl4_1	0.0131008	0.00121659
Olfr142_1	0.00159962	0.00121827
Olfr1293-ps_1	0.00704605	0.00121894
Pcdhb19_1	0.0350297	0.0012191
Kcnj6_4	0.00298533	0.00121928
Clvs1_2	0.00988083	0.00121974
Ccdc60_1	0.00362906	0.00122112
Cped1_2	0.00802491	0.00122182
Lrfn5_2	0.00299524	0.00122332
Prelp_1	0.00498037	0.00122332
Tmprss11f_1	0.00731065	0.00122672
Olfr390_1	0.0103729	0.00122706
Vmn1r229_1	0.00975565	0.00122782
Nwd1_3	0.00177653	0.00122933
Vmn2r24_2	0.00413195	0.00123091
Lrrc4c_3	0.00183012	0.00123162
Dsg2_2	0.00178016	0.00123184
Mak_5	0.046386	0.00123222
Kbtbd11_1	0.0404837	0.00123356
Tgfb2_2	0.0141115	0.00123409
Vmn2r58_5	0.00715251	0.00123736
Olfr303_2	0.00178913	0.00123805
Gja8_1	0.0173782	0.00123942
Olfr161_1	0.00565046	0.00123996
Gria4_4	0.0203426	0.00124065
Pcdhb20_1	0.00304237	0.00124257
Olfr112_1	0.0280157	0.00124292
Grid2ip_2	0.0424961	0.00124337
Flg2_1	0.0131003	0.0012442
AU018091_1	0.00858722	0.00124697
Myo1h_1	0.00982787	0.00124748
Sorcs1_3	0.0161071	0.00124924
2410004P03Rik_1	0.0138555	0.00125132
Prlr_1	0.00169043	0.00125205
Myo1h_3	0.00276	0.00125271
Olfr305_3	0.00164494	0.00125278
Olfr1_1	0.00338283	0.00125278
Gipc3_1	0.00329829	0.00125598
4932414N04Rik_3	0.00472703	0.0012567
Grm5_3	0.220861	0.00125777
Sgcg_1	0.00181814	0.00125813
Adgrg2_8	0.0172731	0.00125828
Olfr958_1	0.00512352	0.00125848
Olfr218_2	0.00244893	0.00126123
Frrs1l_1	0.00301427	0.00126179
Pcdhb7_1	0.00898124	0.00126316
Nlrp2_1	0.00170583	0.00126346
Eps15_5	1.20449	0.0012639
Pm20d1_1	0.00084154	0.00126422
Serpina10_1	0.00697393	0.00126424
Olfr1461_1	0.00333619	0.00127041
Lama2_2	0.00493695	0.0012713
Dsg4_1	0.00718199	0.00127151
Nfasc_5	0.00311501	0.00127224
Stxbp5l_4	0.00623002	0.00127224
Steap2_3	0.00334676	0.00127444
Mmp16_1	0.00496212	0.00127444
Adam7_1	0.00424953	0.00127481
Zfhx4_4	0.0113224	0.00127641
Kcna6_3	0.00519747	0.00127665
Snph_4	0.00683849	0.00127734
Wnt7b_2	0.0333071	0.0012781
Atp10b_1	0.0185316	0.00127811
Ing5_2	0.00127956	0.00127838
Slc6a3_1	0.00890787	0.0012796
Fscb_1	0.0324881	0.00127962
Ugt2b35_1	0.0821793	0.00128038
Ccdc136_6	0.00173022	0.00128153
Pde6a_2	0.00564805	0.00128177
Tuba8_1	0.0355965	0.00128177
Atp4a_2	0.0122418	0.00128295
Nr5a2_2	0.00314213	0.00128332
Rab27b_1	0.00923982	0.0012835
Gm5591_1	0.0145203	0.00128518
Otof_1	0.0211795	0.00128537
Olfr1340_3	0.014953	0.00128728
Slc6a14_1	0.00727585	0.0012878
Inpp5j_6	0.00676567	0.00128818
Steap2_2	0.00222431	0.0012888
Vmn2r87_1	0.0288132	0.00129037
Lipo1_1	0.00482737	0.0012932
Tmprss11e_1	0.0056125	0.00129459
Myo16_4	0.0204925	0.00129513
Vmn2r17_2	0.00410935	0.00129592
Olfr1355_1	0.00192667	0.00129659
Gcsam_2	0.00175162	0.00129738
Olfr615_1	0.00245397	0.00129953
Cfap61_4	0.00526599	0.00130012
Olfr1274-ps_1	0.00188241	0.0013026
Onecut2_2	0.0117109	0.00130283
Olfr596_1	0.00701966	0.00130375
Spata31d1c_1	0.00890898	0.00130452
Pclo_1	0.00641889	0.00130536
Olfr309_1	0.00194071	0.00130604
Cxcr2_1	0.0349345	0.0013066
Vmn1r46_3	0.00047914	0.00130801
Erv3_1	0.00247213	0.00130915
Malrd1_1	0.00638013	0.00131265
Cntnap2_2	0.00645876	0.00131295
Nxpe2_1	0.00569587	0.00131382
Pcdh20_2	0.0302301	0.00131538
Vmn2r81_1	0.00421228	0.00131577
Olfr1170_1	0.0146043	0.00131813
Gad1_3	0.144443	0.00131813
Kbtbd12_2	0.0159999	0.0013197
Nlrp9b_3	0.0017354	0.00132167
Astn1_4	0.00382223	0.00132246
Olfr1185-ps1_1	0.013964	0.00132246
Tmeff2_2	0.0107712	0.00132286
Slc6a7_1	0.00962344	0.00132325
2810459M11Rik_2	0.126761	0.00132762
Hmgcll1_2	0.0182879	0.00132782
Cutal_4	0.0108349	0.00133118
Mtss1l_2	0.0434148	0.00133358
Ntrk3_1	0.00389258	0.00133436
Olfr1228_2	0.00198286	0.00133441
Disp2_2	0.0121868	0.00133484
Olfr1404_1	0.00327618	0.00133807
Clrn3_1	0.0168157	0.00133807
Foxn1_1	0.0172334	0.00133815
Dhx35_1	0.104852	0.00133898
Arhgef5_1	0.00775258	0.00133899
Iqca_1	0.00459241	0.00133981
Ncald_4	0.0158603	0.00134213
Rgs9bp_1	0.0235593	0.00134213
Slc15a2_3	0.0193486	0.00134414
Hmgcs2_2	0.00352987	0.00134417
Olfr805_1	0.0147037	0.00134442
Mmp20_1	0.00506067	0.00134539
Olfr220_1	0.00718482	0.0013458
Vmn1r202_1	0.00117456	0.00134589
Rnf165_2	0.0350446	0.00134632
Lrrc31_2	0.0058381	0.00134662
Agtr2_1	0.0122768	0.00134703
Olfr632_1	0.00530771	0.00134744
Ctnna2_6	0.0101708	0.0013495
Rps6kc1_1	0.0105119	0.00134991
Nlrp4b_2	0.0763068	0.00135074
Rimbp2_2	0.0705147	0.00135326
Syt9_2	0.00177736	0.00135363
Olfr11_1	0.0195629	0.00135446
Scara5_2	0.00663874	0.00135571
Rlbp1_2	0.0149737	0.00135926
4932415D10Rik_1	0.0018358	0.00135972
Cdh15_1	0.00971313	0.00136029
Kcna1_2	0.0152394	0.00136533
Ptger3_1	0.00609032	0.0013662
Prox1_3	0.0163722	0.00136794
Vmn1r209_1	0.00219122	0.00136892
Adamts12_1	0.00352039	0.00136907
Vmn2r15_6	0.00179883	0.00136999
Olfr1331_2	0.0219031	0.00137012
Rasgrf2_4	0.0140035	0.00137147
Slc15a1_1	0.0073775	0.00137802
Aif1l_1	0.00391319	0.00137979
Ttll6_1	0.049026	0.00137982
Cacna2d1_6	0.00466716	0.00138177
Olfr76_1	0.0120245	0.00138334
Pdzrn4_1	0.00618063	0.00138646
Vmn1r5_2	0.0276243	0.00138717
Armh4_2	0.0118039	0.00138736
Alpk3_1	0.0115834	0.0013887
C1qtnf3_2	0.211782	0.0013892
Actrt3_1	0.0225179	0.00139127
Moxd1_1	0.013089	0.00139184
Celf3_4	0.00366003	0.00139373
Cntnap3_1	0.0075986	0.00139417
Wnt7a_1	0.0311965	0.00139417
Gpr165_1	0.0070792	0.00139505
Olfr66_1	0.00377054	0.00139636
A830018L16Rik_1	0.0031134	0.00139682
Dnah7b_1	0.0170319	0.00139704
Olfr469_1	0.00367044	0.0013977
Calhm4_2	0.00396664	0.00139863
Olfr1110_1	0.00264351	0.00139991
Foxr2_2	0.00416066	0.0014
Gprin1_2	0.26937	0.00140094
Rasl10b_3	0.00343086	0.00140124
Gm906_1	0.00571194	0.00140302
Prok1_1	0.00758294	0.00140411
Vmn2r59_1	0.0110673	0.0014048
Mpdz_5	0.0161972	0.00140502
Dtna_2	0.0348176	0.00140502
Unc5d_4	0.0150491	0.00140549
Mrgprd_1	0.00750933	0.00140659
Cfap44_3	0.0472504	0.00140718
Vmn1r195_1	0.00627366	0.00140733
Gata6_1	0.0326038	0.00140871
Olfr980_1	0.00209533	0.0014101
Sybu_1	0.00185693	0.00141423
Grm7_2	0.0088038	0.00141423
Igdcc4_2	0.00733852	0.00142128
Olfr582_3	0.00411247	0.00142288
Prob1_2	0.114646	0.00142363
Erbb4_2	0.0279161	0.00142919
Grm5_1	0.00158836	0.00142938
Pcdh15_25	0.00759547	0.00143057
Ptprd_2	0.0134698	0.00143158
Rnf112_2	0.0974874	0.00143302
Ddo_1	0.00360926	0.0014336
Abcc12_7	0.00351209	0.00143442
Olfr470_1	0.00188527	0.00143582
Slc7a14_2	0.00622478	0.00143582
Trim52_1	0.0179448	0.00143815
Olfr1251_1	0.299787	0.00144002
Crb1_2	0.00473238	0.00144167
Olfr15_1	0.131534	0.00144167
Slc45a2_1	0.0021424	0.00144177
Ebf4_1	0.0257057	0.00144225
Olfr654_1	0.00777365	0.00144378
Grm4_1	0.0437853	0.00144516
Gucy2f_1	0.0100388	0.00144611
Samd7_1	0.0175967	0.00144615
Nrg1_1	0.0248212	0.00144711
Adamts20_1	0.00951521	0.00144734
Adcyap1r1_2	0.00241389	0.00144828
Olfr73_1	0.00273978	0.00145089
Usp9y_1	0.00427952	0.00145111
Ano7_1	0.0326201	0.0014515
C4bp_1	0.00972654	0.00145232
Spesp1_1	0.0185918	0.00145375
Unc79_1	0.017873	0.00145396
Nanog_1	0.00418589	0.00145396
Erc2_2	0.00859111	0.00145399
Wscd1_4	0.0400708	0.00145494
Lactbl1_1	0.331947	0.00145592
Pcdhb12_1	0.00988797	0.00145758
Usp44_1	0.0305568	0.00145988
Plin5_2	0.00321791	0.00146055
Dpysl3_2	0.00545205	0.00146055
Cnpy1_1	0.00358773	0.00146531
Npr3_1	0.0237465	0.00146577
Piwil1_3	0.0134904	0.00146774
Olfr888_1	0.0109058	0.00146785
Olfr1431_1	0.0154121	0.00147361
Olfr32_1	0.00387367	0.00147509
Gm7361_1	0.00640144	0.00147657
Olfr518_1	0.00426905	0.00147706
Vmn1r224_8	0.00310839	0.00147903
Grm4_6	0.0214052	0.00148201
Olfr5_1	0.00194854	0.001484
Olfr510_1	0.00288159	0.00148406
Adad1_2	0.00347702	0.00148437
Olfr1508_1	0.0195567	0.00148534
Olfr1277_1	0.00140492	0.00148799
Dcaf12l2_1	0.0233545	0.00149075
Cachd1_1	0.0113834	0.00149204
Gjd2_1	0.0115769	0.00149385
Tbc1d2_2	0.0221448	0.00149441
Vmn2r102_1	0.00172118	0.00149443
Tunar_2	0.0371686	0.00149541
Slc45a1_2	0.112566	0.00149655
Cfap221_1	0.00404503	0.00149801
Gm281_1	0.614566	0.00149807
Gabrg2_3	0.00202463	0.00149958
Disp2_4	0.0130026	0.0014996
Hdgfl3_2	0.011338	0.00150115
Tdgf1_1	0.0129291	0.00150137
Syt17_4	0.135935	0.00150137
Olfr130_1	0.0155946	0.0015014
Olfr1443_1	0.00986181	0.00150214
Kcna5_1	0.0159075	0.00150273
Olfr1364_1	0.0160099	0.00150521
Lsamp_3	0.00799463	0.00150864
Olfr477_1	0.00634409	0.00150932
Cckar_2	0.0502395	0.00150932
Myct1_1	0.00408199	0.00151171
Mep1a_2	0.019693	0.00151397
Slco6d1_2	0.0851528	0.00151437
Crx_1	0.00596776	0.00151501
Unc5cl_1	0.00703457	0.00151543
Btnl10_2	0.0116824	0.00151709
Trim67_2	0.0108367	0.00151883
Epha3_1	0.158723	0.00151891
Nf2_4	0.538967	0.00151993
Olfr689_1	0.00419227	0.00151996
Sox6_6	0.00452444	0.00152241
Olfr1177-ps_1	0.00296024	0.00152457
Olfr101_1	0.00220447	0.00152546
Olfr1197_1	0.00420745	0.00152546
Pcdhb2_1	0.0129367	0.0015289
Zic1_2	0.027334	0.00152999
Adam24_1	0.00731985	0.0015318
Olfr1051_3	0.00455345	0.00153217
Galnt9_1	0.00893887	0.00153393
Usp29_1	0.0033137	0.00153487
Il9r_2	0.00228405	0.0015371
Mta1_3	0.0269382	0.00154151
Nrg1_5	0.00987555	0.00154317
Igfbpl1_1	0.00961004	0.0015441
Pnma5_3	0.0208497	0.00154427
Cfap65_1	0.0123709	0.00154437
Lingo1_3	0.0104361	0.00154594
Adra1b_3	0.0764338	0.00154664
Olfr193_1	0.0044769	0.00154897
Csnka2ip_1	0.00603102	0.00154897
Olfr10_1	0.040597	0.00154928
Klf5_2	0.060157	0.0015506
Trpc5os_2	0.018779	0.00155236
Olfr317_1	0.010907	0.0015532
Scn9a_5	0.00706767	0.00156113
Efcab1_3	0.0296276	0.00156279
Gucy2e_1	0.0182926	0.00156331
Camkv_4	0.00410798	0.00156431
Pear1_1	0.0021227	0.00157222
Cadps2_7	0.0122133	0.0015725
Abca8a_2	0.00617001	0.00157546
Ret_1	0.0147557	0.00157654
Ttll13_2	0.0125309	0.00157943
Olfr1104_2	0.00622807	0.00158109
Olfr316_1	0.00427115	0.00158176
Mdga1_4	0.00940165	0.00158176
Kcnq2_11	0.00399107	0.00158526
Gabrb3_3	0.0128723	0.00158534
C130079G13Rik_1	0.00208198	0.00158563
Cers1_2	0.0104197	0.00158643
Olfr1489_1	0.0404093	0.0015879
Otud5_3	0.367706	0.00158818
Olfr943_5	0.00930964	0.00158857
Rgs17_1	0.0065183	0.00159151
Olfr1183_2	0.00590893	0.00159184
Cdh6_1	0.00817926	0.00159211
Trcg1_1	0.0131151	0.0015923
Nat8f3_1	0.00350948	0.00159289
Svs1_1	0.0104624	0.00159363
Gabrr2_2	0.022868	0.00159376
Stab2_1	0.0123277	0.00159507
Vmn2r108_8	0.00386883	0.00159568
Vmn1r203_1	0.0286592	0.00159784
Zan_1	0.00845772	0.00159813
Olfr16_1	0.0155445	0.00159881
Gja3_1	0.0155398	0.00159881
Cacna1e_2	0.00150999	0.00159916
Epx_1	0.017852	0.00159941
Prdm10_4	0.0852118	0.0016011
Wnt3a_1	0.00925863	0.00160171
Ttc23_4	0.0131232	0.00160238
Olfr981_1	0.00690041	0.00160369
Piezo2_1	0.00541462	0.00160418
Vmn2r77_2	0.00348144	0.00160607
C2cd3_5	0.00319309	0.00160913
Syt16_1	0.0072932	0.00160915
Timp4_1	0.02185	0.00160928
Adgrg4_3	0.0138388	0.00160948
Vmn2r-ps117_1	0.00909317	0.00160987
Tbc1d14_9	0.486843	0.00161381
Triobp_2	0.00697163	0.00161439
Col6a3_4	0.00349336	0.00161654
Kcnip3_1	0.00234266	0.00162108
Olfr452_2	0.00540382	0.00162108
Lrrc4b_2	0.0110709	0.00162108
Dpysl4_3	0.00681635	0.00162168
Adam29_1	0.0112933	0.00162227
Htr5a_1	0.0219992	0.0016226
Ank3_2	0.0029141	0.00162276
Vmn1r200_2	0.00377101	0.00162316
Best3_1	0.00213558	0.00162645
Clvs2_1	0.00213715	0.00162765
Acmsd_1	0.0039852	0.00162765
Olfr123_1	0.00427587	0.00162824
Grik1_5	0.00616754	0.00163305
Egfl6_1	0.00236345	0.00163547
Tcf7l2_11	0.0097235	0.00163591
Tmem45a_1	0.0149741	0.00163729
Akr1d1_1	0.00947132	0.0016385
Crhr2_1	0.00646379	0.00164093
Pcdh20_1	0.0103069	0.00164121
St8sia2_1	0.00501845	0.00164766
4921509C19Rik_1	0.0181779	0.00164766
Mgat4c_9	0.00245516	0.00165225
Ebf2_2	0.00479995	0.00165288
Prdm6_1	0.0814534	0.00165352
Olfr1312_1	0.00119565	0.00165475
Abca15_3	0.0466294	0.00165785
Olfr765_1	0.0165702	0.00165798
Hephl1_1	0.0189918	0.00165807
Dsc3_1	0.0112167	0.00165847
Prph2_1	0.0159095	0.0016594
Bco1_2	0.0103057	0.00166036
Pck1_1	0.044097	0.0016619
Pde6c_2	0.0308283	0.00166311
Myocd_3	0.308702	0.00166375
Ccdc110_1	0.0321745	0.00166503
Olfr65_1	0.0118466	0.00167006
Trmt9b_1	0.0144486	0.00167151
Muc16_3	0.0177042	0.00167394
Il22ra1_1	0.0144736	0.00167411
Olfr1020_1	0.0153964	0.00167512
Fbn2_1	0.0155485	0.00167631
Olfr129_1	0.00546575	0.00167671
Gm9268_1	0.786855	0.00167673
Efcab14_2	0.0176226	0.00167766
Vmn2r118_1	0.00498889	0.00167869
Pex5l_8	0.00706238	0.00168021
Slc35d3_1	0.0273084	0.00168149
Lhcgr_1	0.0125187	0.00168461
Ccdc175_1	0.0158708	0.00168662
Cd3d_1	0.00395224	0.00168725
Sned1_2	0.0286126	0.00168741
Psapl1_1	0.0138236	0.00168791
Drd2_1	0.0254072	0.00168858
Hmbox1_8	0.373023	0.00169134
Pabpc4l_1	0.0081255	0.00169502
Pla2g3_2	0.00320201	0.00169567
Prss8_2	0.010193	0.00169728
Olfr525_1	0.00900365	0.00169809
Gm9817_1	0.00229421	0.00169925
Olig2_1	0.0228715	0.00169992
Abi3bp_6	0.0135294	0.0017022
Olfr763_1	0.00584289	0.00170464
Ntsr1_2	0.0134309	0.00170482
Wnt7b_5	0.00683005	0.00170599
Olfr1344_1	0.00246748	0.00170746
Lrrtm1_3	0.0462868	0.00170802
2410141K09Rik_4	0.0131118	0.00170944
Tmprss7_1	0.0131896	0.00170944
Ap1m2_2	0.00449082	0.0017101
Olfr137_1	0.0127104	0.00171074
Slc26a7_1	0.0109499	0.00171242
Olfr1167_1	0.0171152	0.00171257
D930020B18Rik_2	0.00495217	0.00171341
Sstr5_1	0.0275981	0.00171341
Gm4297_1	0.00743401	0.00171474
Obscn_2	0.00675801	0.00171563
Iqca_2	0.0135353	0.00171807
Vmn2r111_1	0.0203029	0.00171807
Qrich2_1	0.152203	0.00171978
S1pr5_1	0.0195159	0.00172032
Enpp3_1	0.00496882	0.00172183
Olfr398_2	0.00210862	0.00172242
Npy6r_1	0.00248959	0.00172276
Nuggc_2	0.00904813	0.00172276
Hoxa10_1	0.013986	0.0017241
Tcerg1l_1	0.0239046	0.0017241
Pacsin1_2	0.00278096	0.00172449
Gm13694_1	0.00800807	0.00172515
Gm13693_1	0.0126664	0.00172515
Gm13697_1	0.0173248	0.00172515
Sytl2_2	0.0310885	0.00172555
Nlrp4b_3	0.0042263	0.00172612
Slc9a3_1	0.00489856	0.00172723
Scn5a_3	0.0160767	0.00172823
Adam6a_1	0.00999339	0.00172882
Ncor2_7	0.122252	0.0017314
Olfr1328_1	0.00671952	0.00173146
Vmn1r216_1_2	0.00269553	0.00173203
Dbh_1	0.0093302	0.00173288
Adam2_1	0.00455244	0.00173356
Nrxn1_11	0.0367107	0.00173629
Epha10_1	0.0138454	0.00173833
Themis3_1	0.0534656	0.00173833
Wdr20rt_3	0.0373737	0.00174004
Rxfp2_2	0.0121606	0.00174333
Chodl_3	0.00229059	0.0017445
Fmo9_2	0.165374	0.00174687
Gm16223_1	0.00229511	0.00174795
Galnt18_2	0.0185388	0.00174795
Olfr1276_1	0.0135706	0.00175072
Scn4b_1	0.010607	0.00175093
Gm10295_1	0.00229966	0.00175141
Twist2_2	0.00836926	0.00175141
Tas1r2_2	0.00713314	0.0017521
Sgcd_1	0.0117956	0.00175543
Olfr1122_1	0.00230605	0.00175628
Slc4a4_6	0.00507607	0.00175628
Cadm3_2	0.0761776	0.00175628
Dact1_2	0.0215865	0.00175686
Olfr535_3	0.00126977	0.00175733
Tecta_1	0.0150349	0.0017583
Fabp12_1	0.018725	0.00176047
Cfap221_2	0.00254511	0.00176118
Tenm4_3	0.0137499	0.00176171
Olfr1034_1	0.0133227	0.0017619
Pde1a_4	0.00238074	0.00176335
Gm7697_1	0.00863804	0.00176399
Vmn2r74_3	0.00643798	0.00176403
Acvr1c_1	0.0147088	0.00176464
Cts8_1	0.0089585	0.00176539
Lrsam1_1	0.120236	0.00176566
Brsk2_3	0.00696518	0.00176822
Olfr319_1	0.00511262	0.00176892
Dlgap1_3	0.0286246	0.00176915
Cplx2_1	0.00601001	0.00177011
Clcnka_2	0.00891909	0.00177133
Dmd_1	0.0119004	0.00177145
Slco1c1_1	0.00239252	0.00177206
Cyp4a12a_1	0.00958982	0.00177572
Ank2_3	0.0154711	0.00178132
Gm15737_1	0.0136069	0.00178241
Rims4_1	0.013304	0.00178247
Krt28_1	0.0250286	0.00178611
Ankrd34c_2	0.0555044	0.00178679
Prdm12_1	0.0689441	0.00178969
Cbs_2	0.0258899	0.00179125
Cnksr1_1	0.00912007	0.00179186
Glb1l3_1	0.0317202	0.00179186
Bhmt2_1	0.0167128	0.00179259
Tacr1_2	0.00572627	0.00179295
Trim42_1	0.00495226	0.0017955
Olfr1302_1	0.0081122	0.00179696
Olfr694_1	0.0169918	0.00179747
Spag6_1	0.00440512	0.00179915
Cntnap4_1	0.0101857	0.00179932
Tbx3_2	0.0188024	0.00180063
Gpr27_1	0.0273997	0.00180101
Shank3_1	0.00812203	0.00180135
Fgf1_3	0.0122525	0.00180576
Shank2_2	0.116019	0.00180576
Scn7a_1	0.00804487	0.00180798
Ces2h_1	0.014406	0.00180872
Adamdec1_1	0.0170407	0.00181094
Btg3_1	0.00790265	0.001811
Tnxb_2	0.00190241	0.00181109
Olfr1377_2	0.0163298	0.00181168
Abcc9_1	0.00794776	0.0018159
Hfm1_2	0.0144776	0.00181614
Gm1113_1	0.00262562	0.00181689
Vmn2r10_1	0.00551968	0.00181689
Vmn1r70_1	0.0089497	0.00181689
Slc34a1_2	0.00715985	0.00181764
Cd19_1	0.00525557	0.00181838
Rasgef1b_7	0.00788984	0.00181988
Phactr3_1	0.00239055	0.00182063
Hal_2	0.0236317	0.00182237
Olfr54_2	0.00267284	0.00182416
Sult1d1_1	0.00504025	0.0018274
Olfr1387_1	0.0133967	0.0018274
Oxtr_1	0.0104961	0.00182857
Mast4_9	0.0410259	0.00183013
Olfr706_1	0.0264679	0.00183194
Htr3b_1	1.14183	0.00183422
Fezf1_1	0.012456	0.00183575
Clec2g_3	0.00241541	0.00183956
Pof1b_1	0.01061	0.00184009
Mageb4_1	0.00483282	0.00184033
Klf17_1	0.00266282	0.00184263
Dlg5_1	0.0432945	0.00184267
Olfr859_1	0.00209443	0.00184303
Olfr811_2	0.00242044	0.0018434
Capn8_3	0.00273929	0.00184346
Vmn1r18_1	0.012472	0.00184508
Siglecf_4	0.137895	0.0018452
Cyp4a12b_1	0.0136725	0.00184648
Mug1_1	0.00536374	0.00184703
Sgcz_2	0.00835668	0.00185111
Olfr1232_2	0.0125576	0.00185111
Fat1_4	0.00727346	0.0018514
Fmo1_1	0.203015	0.00185189
Itga3_3	0.0173074	0.00185266
Vmn1r81_4	0.00125486	0.00185552
Habp2_1	0.0583853	0.0018586
Hnf1b_5	0.00268972	0.00186124
Trp73_1	0.00713677	0.00186124
Mfsd4b5_2	0.00979196	0.00186438
Myh8_2	0.00469548	0.00186505
Olfr1023_1	0.00269653	0.00186595
Trpv6_2	0.055373	0.00186667
Mycs_1	0.00245213	0.00186753
Olfr611_1	0.00470568	0.0018691
Hecw1_1	0.00706064	0.0018699
Vmn1r43_1	0.00690183	0.00187295
Mst1r_1	0.0024594	0.00187307
Htr4_1	0.15769	0.00187312
Akain1_1	0.00278344	0.00187317
Pou4f3_1	0.0245191	0.00187386
Rims2_3	0.00423058	0.00187426
Frem1_2	0.00803003	0.00187453
Olfr1258_2	0.00511014	0.00187604
Gprc6a_3	0.0159652	0.00187644
Cngb3_1	0.00695532	0.00187864
Vmn1r67_1	0.00543433	0.00188023
Olfr1157_1	0.0119412	0.00188771
Dmrt1_1	0.0027311	0.00188988
Vmn2r56_5	0.00356874	0.00188988
Tbx18_1	0.006205	0.00189028
C1qtnf3_1	0.019134	0.00189149
Mrgprx2_1	0.0186795	0.00189222
Wnt5a_1	0.00941719	0.00189257
Hoxb9_2	0.00563312	0.00189546
Padi6_1	0.0577053	0.00189555
Olfr1297_1	0.00583422	0.00189582
Caln1_5	0.0268122	0.00189656
Gm10310_1	0.0422548	0.00189758
Gm7298_1	0.0321983	0.00189921
Rims2_5	0.0346139	0.00189957
Olfr691_1	0.0377852	0.00190043
Trpm1_4	0.0101633	0.00190371
Mug2_1	0.0134464	0.00190503
Caps2_2	0.00275346	0.00190535
Hemgn_2	0.00775702	0.00190535
Nrxn3_4	0.00413731	0.00190864
Slco6c1_2	0.0100331	0.00191029
Slmap_4	0.0180611	0.00191104
Barhl2_1	0.0218418	0.00191111
Gm853_1	0.102087	0.00191111
Lonrf2_1	0.012591	0.00191387
Gm10447_1	0.00251696	0.00191691
Gpr174_1	0.00679881	0.00191691
Vmn1r52_1	0.135916	0.00191691
Gm12830_1	0.00554273	0.00191774
Smarca1_4	0.0126012	0.00191941
A2m_2	0.00403652	0.00192066
Adgrg2_6	0.00416699	0.00192233
Stx1b_1	0.0036672	0.00192308
Fgf3_2	0.810578	0.00192358
Gm18336_1	0.0102739	0.00192442
Olfr1038-ps_1	0.012227	0.00192563
Pgr_1	0.00337154	0.00192581
D130052B06Rik_1	0.00363871	0.00192693
Colec10_1	0.0111459	0.00192819
Vmn1r29_3	0.00256931	0.00192989
Kcnj12_1	0.0162271	0.0019303
Large2_7	0.0409456	0.0019303
Sectm1b_1	0.0350528	0.00193367
Hnf4g_1	0.00862064	0.00193381
Vmn1r9_1	0.00473553	0.0019341
Dazl_1	0.00205909	0.00193495
Sbsn_2	0.0101343	0.00193643
Nkain3_1	0.00364231	0.00193664
Ano1_2	0.0598984	0.00193706
Chrna4_3	0.0160316	0.00193749
Pdzk1_5	0.00261678	0.00193817
Vmn2r85_1	0.00984912	0.00193933
Kera_1	0.00280297	0.00193961
Sppl2c_2	0.00550176	0.00193992
Krt6a_1	0.00535444	0.00194131
Dtna_3	0.00387971	0.00194279
Sema4g_2	0.00765374	0.00194302
Tmem215_2	0.0222389	0.00194302
Me3_1	0.127632	0.00194495
4833423E24Rik_1	0.0350271	0.00194644
Sptbn4_4	0.0171663	0.00194689
Gpr119_1	0.00623953	0.00194901
Dcx_1	0.00558615	0.00194944
Dnah3_5	0.0644652	0.00195048
Acsm2_2	0.00712439	0.00195094
Syngap1_6	0.0025625	0.00195159
Olfr50_2	0.0211327	0.00195202
Hhla1_1	0.00761209	0.00195505
Zfand4_6	0.0091624	0.00195576
Agtr1a_3	0.0310799	0.0019558
Olfr1030_1	0.00128409	0.00195591
Sema3a_4	0.00659974	0.00195659
Zfhx4_1	0.0215238	0.00195903
Tmprss11d_1	0.00257386	0.00196024
Olfr1129_1	0.0113362	0.00196111
St6galnac3_1	0.00281861	0.00196167
4933416C03Rik_1	0.0159752	0.00196198
Gm8251_1	0.00644149	0.00196245
Cyp2b23_1	0.021065	0.00196473
Trim10_1	0.00258647	0.00196985
Gabra2_3	0.00371976	0.00196985
Pabpc5_2	0.00741615	0.00197161
Myo5c_1	0.0325227	0.00197219
Fbxw21_2	0.00803035	0.00197249
Nsg2_2	0.0028543	0.00197513
Col25a1_3	0.00901401	0.00197984
Ptgfr_1	0.00775063	0.00198132
Erg_4	0.0109296	0.00198132
Cftr_5	0.00294438	0.00198148
Btnl10_1	0.00726224	0.00198253
Cilp_2	0.00941718	0.00198276
Hcrtr2_2	0.00573163	0.0019831
Olfr122_2	0.0026109	0.00198845
Pkia_2	0.00321075	0.001991
Otop2_2	0.0143936	0.00199203
Olfr1384_1	0.0146135	0.00199338
Dhodh_3	0.162896	0.00199357
Cr2_3	0.00305221	0.00199436
Kcna2_1	0.00337337	0.00199614
Olfr1097_2	0.00131075	0.00199653
Slc26a10_2	0.00750989	0.00199653
Lmod3_1	0.0678202	0.00199653
Olfr1346_1	0.0105748	0.00199698
Fam205c_2	0.00400182	0.00199907
Vmn2r95_2	0.00838669	0.00200009
Igsf1_2	0.0152404	0.00200059
Kndc1_2	0.00262744	0.00200105
Duxbl1_1	0.0184004	0.00200195
Hnf4a_3	0.00381874	0.00200255
Grm6_2	0.00820848	0.00200457
Hoxb13_1	0.0151087	0.00200467
Otx2_2	0.00568909	0.00200597
Kcnj15_2	0.0201603	0.00200604
Nhlrc4_1	0.00867795	0.00200784
Gprc5c_5	0.00580979	0.00201014
Olfr25_1	0.00842665	0.00201017
Sorcs1_1	0.00246198	0.00201106
Sorcs1_2	0.0024631	0.00201197
Phf6_2	0.190093	0.00201236
Olfr266_1	0.0185177	0.00201472
Olfr1278_1	0.00315206	0.00201648
Dnaic2_1	0.00581131	0.00201855
Fam19a4_1	0.00673133	0.00201932
Peg3_1	0.0100701	0.00202067
Vmn1r28_2	0.00446707	0.0020217
Cxcl15_1	0.0172037	0.002022
Tshz2_1	0.0291346	0.00202205
Cyp2j13_2	0.0019092	0.00202209
Lhx3_1	0.0204832	0.00202487
Bves_1	0.0283732	0.00202487
Ctnna2_4	0.0120944	0.00202559
Olfr1254_1	0.00265993	0.0020258
Gabre_1	0.0083623	0.0020258
Usp2_3	0.00301167	0.00202677
Adam18_3	0.0159128	0.00202765
Plcz1_3	0.00880562	0.00203045
Ebf2_1	0.0554878	0.00203231
Snap25_1	0.0051171	0.00203251
Olfr532_1	0.00622753	0.00203251
Scn2a_3	0.359625	0.00203251
Fam170a_1	0.0086537	0.00203299
Aknad1_2	0.0336693	0.00203418
Olfr846_1	0.00192327	0.00203699
Plin4_2	0.00777196	0.00204053
Spdye4b_1	0.0190441	0.00204264
Vmn1r39_2	0.00607199	0.00204314
Otol1_1	0.0386062	0.00204642
Catsperb_3	0.00564695	0.00204737
Mgat5b_1	0.0125004	0.00204864
Csrnp3_1	0.0167905	0.00204915
Gm364_1	0.00565742	0.00205117
Vmn2r70_2	0.00639358	0.00205288
Sgip1_1	0.00269762	0.0020545
4930438A08Rik_1	0.00554862	0.00205485
Kcnj4_1	0.0176432	0.00205498
Vgll1_3	0.00297107	0.00205593
Olfr1341_1	0.00549054	0.00205689
Olfr992_2	0.00891736	0.00205689
Slitrk6_1	0.00136949	0.00205734
Rhcg_1	0.0177877	0.0020578
Plce1_1	0.0114708	0.00205854
Olfr353_1	0.0667429	0.00206125
Gpr20_1	0.0182539	0.00206265
Serpinb11_2	0.0252603	0.00206372
Meis2_2	0.00413284	0.00206452
Fga_1	0.0123719	0.00206471
Scn3a_2	0.0162993	0.00206892
Olfr1309_5	0.0220109	0.0020694
Rorc_1	0.028005	0.00207037
Fsip1_1	0.0596859	0.00207168
Adgrb1_1	0.0694791	0.00207168
Nwd2_1	0.031539	0.0020728
Olfr1440_2	0.00641182	0.00207328
Myoc_1	0.0266058	0.00207367
Grm1_3	0.0243318	0.00207377
Pnmal2_1	0.0713701	0.00207417
Syne1_4	0.014707	0.00207486
Chrna4_1	0.00683606	0.00207668
Nlrp4a_1	0.00663247	0.00207669
Msx3_2	0.00926199	0.00207768
Gm595_1	0.00602335	0.00208403
Rgr_2	0.0172919	0.002086
Cnga1_4	0.00525365	0.00208675
Adam5_1	0.0127251	0.00208895
Tex13b_1	0.0115287	0.00208994
AC122413.2_1	0.00979429	0.00209063
Slc5a4a_1	0.0544742	0.00209285
Gm3139_1	0.00891272	0.00209384
Gpr149_1	0.007015	0.00209489
Igfals_1	0.0190638	0.00209489
Grm2_3	0.0349448	0.00209489
Olfr346_1	0.0355241	0.00209591
Rptn_1	0.0142078	0.00210398
Rfx6_4	0.00912833	0.00210486
Itih3_2	0.0113384	0.00210586
Mrap2_3	0.00569557	0.00210927
Cyp4f15_2	0.0138583	0.00211089
Frmd4a_5	0.00277299	0.0021119
Pet2_1	0.0131434	0.00211442
Alb_1	0.00285479	0.00211445
Pet2_2	0.0163907	0.00211493
Podnl1_1	0.00889386	0.00211594
Adcyap1_1	0.0107476	0.00211797
Olfr961_1	0.0104394	0.00211932
Olfr1211_2	0.00417443	0.00211949
Nid2_2	0.101154	0.00211984
Lrrc6_1	0.0328946	0.00212203
Myf5_1	0.0123719	0.00212305
Olfr1495_2	0.0709184	0.00212385
Vwa2_1	0.0171096	0.00212438
Olfr1469_1	0.0802085	0.00212448
Olfr350_2	0.0175193	0.002127
Trpc7_4	0.0242321	0.002127
Kcnk9_1	0.0103728	0.00212759
Cnmd_1	0.00794991	0.0021297
Dgkb_3	0.0029859	0.00213022
Mfrp_3	0.00287671	0.00213069
Trdn_1	0.00742	0.00213175
Tex13c1_1	0.00896248	0.00213226
Tie1_2	0.00889535	0.00213227
Olfr1116_1	0.00723574	0.00213256
Stmn2_1	0.0393381	0.00213329
Lrp1b_5	0.0252945	0.00213524
Hyal5_1	0.00523081	0.00213638
Mbd5_6	0.0141786	0.00214086
Olfr849_1	0.00596067	0.00214095
Agbl4_7	0.00738218	0.00214397
Pde1a_2	0.00620162	0.00214571
Olfr215_1	1.17702	0.00215093
Ccdc185_1	0.00932959	0.00215198
Ncam2_2	0.0150299	0.00215287
9330182O14Rik_1	0.00876963	0.00215407
Dlk1_5	0.0138658	0.00215407
Olfr482_1	0.00734009	0.00215503
Cnih3_1	0.00291059	0.00215579
Zcchc12_3	0.00811039	0.00215617
Olfr1205_1	0.00198364	0.00215758
Sult2a8_2	0.0124759	0.00215828
Baat_2	0.00919499	0.00216016
Galnt16_2	0.0144686	0.00216039
Tex19.2_1	0.00937063	0.00216144
Fam221b_1	0.00312507	0.0021625
Pnmal1_1	0.00829192	0.0021625
Pdgfra_4	0.0242224	0.00216356
Susd5_1	0.00881903	0.00216621
Ntm_2	0.0122506	0.00216886
Apob_3	0.00062464	0.00217063
Hcn1_1	0.0137424	0.00217192
Gm382_1	0.0148081	0.00217313
Zfp286_3	0.0293413	0.00217322
Sox6_4	0.00797835	0.00217449
Ppp2r2b_2	0.151496	0.00217741
Olfr362_1	0.0104456	0.00217902
Pax5_1	0.0129427	0.00217969
Lrrc7_4	0.00618427	0.0021802
Mcf2l_3	0.01311	0.0021817
Slc30a8_1	0.011682	0.00218204
Ccdc158_4	0.0105649	0.002184
Gimap3_2	0.0101444	0.00218537
Olfr1418_1	0.00459421	0.00218602
Pramef6_2	0.0437041	0.00218648
Tex16_3	0.00745652	0.00219082
Galnt16_3	0.00765079	0.00219317
Ces2a_1	0.042072	0.00219429
Slc22a22_1	0.0031716	0.0021947
Gckr_2	0.00317317	0.00219579
Olfr1160_1	0.00711403	0.00219579
Cntnap5b_1	0.00591276	0.00219633
Xirp2_1	0.0192363	0.00219915
Sv2b_3	0.00742536	0.0021999
Dact2_1	0.0138286	0.00220018
Ctnna2_1	0.0101161	0.00220125
Gm6614_3	0.00327228	0.00220215
Gm13305_1	0.169007	0.00220215
Dcp1a_4	0.836667	0.00220247
Olfr801_2	0.00367255	0.00220344
Gm4969_2	0.0114647	0.00220441
Olfr921_2	0.00429176	0.00220454
Prlr_2	0.0122271	0.00220894
Ankrd36_3	0.00278135	0.0022095
5430419D17Rik_2	0.00562851	0.00221033
C1ql2_1	0.00998206	0.00221116
Ehf_2	0.00292959	0.00221451
Grhl2_1	0.00290914	0.00221559
Spin2c_3	0.00488218	0.00221593
Cyp2c55_1	0.038252	0.0022167
Olfr1181_1	0.00295203	0.00221736
Steap1_1	0.0176062	0.00221811
C8a_2	0.112629	0.00221892
Cpped1_2	0.0855689	0.00221932
Ror2_2	0.00419114	0.00221948
Cnr1_1	0.0334316	0.00222187
Rab9b_1	0.0219805	0.00222227
Htr5b_1	0.0309141	0.00222264
Gprin2_1	0.0139342	0.00222371
Ntrk3_6	0.0133483	0.00222394
Olfr553_1	0.00453274	0.00222674
4931406B18Rik_1	0.00502875	0.00222787
Vmn1r206_1	0.0149206	0.00222787
Zfp474_1	0.00662256	0.00222839
Tex21_2	0.0042176	0.00223349
Gm43517_1	0.0105095	0.0022344
Cylc1_2	0.0242826	0.00223651
Slc22a2_2	0.0100982	0.00223688
Olfr463_1	0.0146855	0.00223688
Rnf32_2	0.00896778	0.00223988
Olfr703_1	0.00332853	0.00224
Gnas_6	0.00598159	0.00224085
Shisal1_1	0.00324021	0.00224217
Zkscan2_1	0.00410695	0.00224336
Cyp2j11_1	0.0100045	0.00224351
4930447C04Rik_5	0.00294753	0.00224483
Vmn1r226_5	0.00784816	0.00224512
Synm_1	0.0143404	0.00224709
Prf1_2	0.00324734	0.00224711
Slc17a1_2	0.00720483	0.00225054
Olfm3_3	0.00212598	0.00225169
Klf12_1	0.032076	0.00225245
Hoxc10_1	0.0853336	0.00225291
Cyp3a44_1	0.0705262	0.00225398
Cct8l1_1	0.0488663	0.00225513
Loxhd1_2	0.00872282	0.00225527
Trmt9b_2	0.00662411	0.00225866
Sncaip_10	0.0194327	0.00225907
Kcng4_2	0.0212148	0.00226001
Scube1_2	0.0062343	0.00226032
Zfp853_3	1.2835	0.0022609
Gm3005_2	0.00980681	0.00226205
Rbm31y_1	0.0200219	0.00226205
Smarca2_1	0.473116	0.00226239
Olfr109_1	0.00099072	0.0022636
Gm14444_2	0.0199556	0.00226436
Gdpd4_2	0.00745523	0.00226477
Vmn2r73_4	0.00343122	0.00226595
9130409I23Rik_1	0.00611869	0.00226596
Cdc42ep1_1	0.0210461	0.00226613
Slc22a20_1	0.00612191	0.00226716
Rasgrf2_1	0.00410741	0.00226763
Upk1b_1	0.00440911	0.00227075
Alox8_2	0.0395672	0.00227135
Mast4_3	0.0117181	0.00227225
Abhd14b_6	0.0611097	0.00227357
Pom121l2_1	0.00627761	0.00227602
Dsg2_1	0.011258	0.00227615
Chst4_1	0.0145457	0.00227719
Marveld2_4	0.0119218	0.00227797
Krtap16-1_1	0.0155805	0.00227797
Arhgap20_2	0.00478953	0.00227896
Cyp1a2_1	0.0155678	0.00227954
Pard3_1	0.00410435	0.00227998
4930447C04Rik_4	0.0188717	0.00228072
Vmn1r16_1	0.00558805	0.00228229
Rhbg_1	0.00329931	0.00228307
Ces1e_2	0.0354719	0.00228402
Cadm2_1	0.0178155	0.00228655
Chst9_2	0.00559865	0.00228661
Gk2_1	0.00957662	0.00228766
Mapk15_1	0.0172288	0.00229017
Cyp2b9_1	0.00340659	0.00229254
Morc2b_2	0.00948722	0.00229314
Olfr297_1	0.0722998	0.00229373
Tg_2	0.0039332	0.00229498
Cntfr_2	0.0249243	0.00229611
Hapln1_1	0.0214098	0.00230016
Olfr683_1	0.006047	0.00230269
Fn3k_3	0.010834	0.00230269
Olfr873_1	0.00322342	0.00230526
Ccer1_1	0.0160892	0.00230606
Olfr800_1	0.0145561	0.0023087
Olfr1000_2	0.080972	0.0023093
Duox2_1	0.0124126	0.0023097
Ebf3_4	0.0324398	0.00230977
Olfr1458_1	0.00303377	0.00231051
Pld5_3	0.00936051	0.00231102
Btnl1_1	0.0131084	0.00231102
Grid2ip_1	0.0166988	0.00231232
Dmd_2	0.00687919	0.00231475
Gja10_1	0.0068829	0.00231599
Olfr342_1	0.00608343	0.00231656
Wdr64_1	0.00608502	0.00231717
Pcdhb13_1	0.00622439	0.00231849
Cbln2_2	0.0174456	0.00231899
Olfr43_2	0.00450423	0.00231974
Nmrk2_1	0.0125278	0.00231974
Ces3a_2	0.00671652	0.00232386
Mroh7_1	0.0380919	0.00232446
Cldn15_2	0.00941616	0.00232476
Vmn1r76_1	0.00962639	0.00232618
Casq1_1	0.00692016	0.00232853
Adra1d_1	0.0232918	0.00232876
Plppr4_1	0.0021414	0.00232917
Sult1c2_1	0.00314552	0.00232979
Olfr872_1	0.0165365	0.00233121
4930444P10Rik_2	0.00693142	0.00233232
Dsg1a_1	0.0147079	0.00233326
Cacna1c_1	0.00088233	0.00233347
Ugt2b37_1	0.272857	0.00233491
Bcl11b_1	0.0114543	0.00233593
Cdh13_1	0.0234551	0.00233676
Dgki_4	0.00286146	0.00233737
Esrp1_4	0.00920714	0.00233737
Chrm2_1	0.00961879	0.00233737
Oxgr1_1	0.00616966	0.00233738
Mme_6	0.00572595	0.00233861
Nrsn1_2	0.0122827	0.00233861
Olfr670_1	0.0051431	0.00233926
Abcg8_2	0.00316697	0.00234568
Chrna3_1	0.00514939	0.00234594
Ddr1_1	0.0141222	0.00234668
Olfr1320_1	0.00698063	0.00234888
Suv39h2_2	0.0319257	0.00234888
Scn2a_4	0.00822003	0.00234954
C030005K15Rik_1	0.00308535	0.00234979
Gfral_1	0.00592005	0.00235145
Apol6_1	0.0153342	0.00235145
Syt13_1	0.00339844	0.00235167
Sik3_3	1.09398	0.00235209
Gm1043_1	0.0006849	0.00235667
Gnao1_4	0.00256198	0.00235684
Aass_1	0.00810594	0.00235696
Mybpc1_4	0.0291025	0.00235731
Fbxw26_1	0.0186701	0.0023579
Vwde_1	0.00730475	0.00235815
Mtcl1_3	0.00305724	0.00236178
Thrb_6	0.00468277	0.00236225
Cyp2c39_1	0.0109874	0.00236698
Hoxc8_1	0.0172171	0.0023674
Oog3_1	0.00342669	0.00237121
Npy4r_1	0.0164557	0.00237155
Hoxd1_1	0.00791709	0.00237503
Slc35f4_1	0.00353081	0.00237613
Elavl2_1	0.00348176	0.00237622
Slit1_4	0.0136899	0.00237758
Inhbc_1	0.0214422	0.00237887
Efcc1_1	0.0366386	0.00237966
Pip_3	0.00344145	0.00238143
Arpp21_9	0.00762385	0.00238143
Calhm4_1	0.00156471	0.00238335
Pcdhgb1_1	0.0192803	0.00238362
Ankub1_2	0.00313195	0.00238528
Usp29_2	0.0169292	0.00238657
Slfn14_1	0.0566916	0.00238657
Krt12_1	0.0193341	0.00238786
Nxnl1_2	0.0184699	0.00238799
Slc22a27_1	0.00354846	0.00238801
Kndc1_1	0.0131288	0.00239022
Thsd7a_1	0.0234995	0.00239051
Cntnap5a_1	0.0114245	0.00239099
Btbd16_3	0.0138254	0.00239173
Krt24_1	0.0407498	0.00239432
Lrrc74a_3	0.0103915	0.00239692
Lrtm1_1	0.0015863	0.00239964
Akr1c21_1	0.0405943	0.00240319
4930430A15Rik_2	0.00453851	0.00240343
Nefm_1	0.00907701	0.00240343
Olfr1229_1	0.00528908	0.00240448
Acan_1	0.00655411	0.00240506
Dnah17_3	0.00245397	0.00240518
Olfr645_1	0.00505526	0.00240539
Irgc1_2	0.00348271	0.00240998
Bmp7_1	0.652828	0.00240998
Tex13c2_1	0.0152924	0.00241129
Dlk2_5	0.00936719	0.00241211
Mypn_2	0.0101408	0.00241261
Syde2_1	0.00232603	0.00241437
Pcdh19_2	0.00152035	0.0024152
Ehd3_1	0.024118	0.00241722
Tbx20_1	0.0182522	0.00241888
Apba2_4	0.018298	0.00241921
Fam57b_5	0.00469941	0.00242026
Unc5c_3	0.0168019	0.00242057
Pclo_2	0.00607147	0.0024221
Olfr1305_2	0.00654269	0.00242299
Agxt2_3	0.00943482	0.00242318
Mrgprg_1	0.00318871	0.00242851
Spdye4a_1	0.0059526	0.00243118
Sctr_2	0.0204783	0.00243118
Olfr1326-ps1_1	0.00159655	0.00243185
Vmn1r61_1	0.00958191	0.00243251
Oog4_2	0.0102302	0.00243385
Cadps2_9	0.0317233	0.00243465
A830018L16Rik_3	0.0119249	0.00243519
Olfr739_1	0.0181272	0.00243594
Slc7a9_2	0.0373984	0.00243671
Fgf23_1	0.0272182	0.00243788
E330021D16Rik_1	0.00704994	0.00243922
Kcne4_2	0.0123778	0.00243922
Cfhr2_1	0.0182133	0.00243957
Ccdc162_7	0.0202167	0.00244327
Ptprr_1	0.00320897	0.00244394
Gnas_7	0.0184257	0.00244433
Gpr3_2	0.0253115	0.00244469
Fam189a1_1	0.0219578	0.00244642
Vmn2r25_2	0.00546775	0.00244868
Hand1_1	0.00643038	0.00244868
Cd209e_1	0.072512	0.00245411
Nupl1_1	0.00177423	0.00245548
Tmem47_1	0.0241905	0.00245548
Gc_1	0.0308209	0.00245548
Astn1_2	0.00204887	0.00245855
Prg4_3	0.00332282	0.00246112
Fgf9_1	0.0168113	0.00246163
Cbfa2t3_1	0.0264003	0.00246242
Aspa_2	0.0961722	0.00246323
Pdgfd_2	0.00646979	0.00246368
Gm13128_1	0.0128988	0.00246464
Rxfp1_1	0.0167262	0.00246506
Kcnu1_1	0.0272086	0.00246694
Fcamr_2	0.00733307	0.00246747
Zfp185_2	0.0547941	0.00246904
Olfr106-ps_1	0.0588232	0.00246919
Ddi1_1	0.00576739	0.00246946
Olfr978_1	0.00357026	0.00247057
Gabra3_2	0.00604904	0.00247057
Rasl10b_4	0.0178556	0.00247101
Arl13a_1	0.0146951	0.00247172
Spata16_2	0.0178613	0.00247195
Kif6_2	0.00565876	0.00247254
Tacc2_2	0.0422186	0.00247467
Lrrc15_1	0.00386973	0.0024756
Kcnk2_2	0.028838	0.0024761
Gm7903_1	0.0140306	0.00247886
Olfr1505_1	0.00358328	0.00247957
Olfr869_1	0.00358428	0.00248026
Asgr1_2	0.0104341	0.00248131
Rbp3_1	0.00965556	0.00248261
Adamts6_6	0.0108783	0.00248343
Stoml3_1	0.0140331	0.00248445
Tc2n_1	0.00944384	0.00248496
Cyp3a16_1	0.0110859	0.00248601
Olfr1493-ps1_1	0.00469941	0.00248864
Olfr796_1	0.00653532	0.00248864
Olfr279_1	0.00577591	0.00248911
Sema6c_7	0.0152225	0.00248934
Cntn3_2	0.00508487	0.00248937
Tcp11x2_1	0.00686791	0.00249004
Chrdl1_1	0.00163567	0.00249144
Unc5c_4	0.00309542	0.00249374
Tex44_1	0.0148278	0.00249466
Olfr545_1	0.015225	0.00249517
Epyc_1	0.00337007	0.00249611
Ngfr_1	0.0065122	0.00249611
Il17rd_2	0.028074	0.00249614
Sall1_1	0.0214468	0.00249676
Kcnt2_2	0.00469899	0.00249848
Meis1_5	0.0112316	0.00249942
Ccbe1_1	0.00157444	0.00250131
Mdh1b_1	0.0101337	0.00250192
Ccdc183_1	0.108093	0.00250192
Phxr2_1	0.0100201	0.00250272
Tspan6_1	0.00613472	0.00250556
Npy5r_3	0.0037264	0.00250776
Siglec15_1	0.0576695	0.00250921
Tspan11_1	0.0121332	0.00251039
Btnl4_1	0.00329735	0.00251125
Hapln2_1	0.0217278	0.00251362
Khdrbs2_3	0.00609351	0.00251363
Slc5a12_2	0.0147977	0.00251411
Slc5a7_1	0.0154021	0.00251427
Syt6_1	0.00373729	0.00251509
Slc28a3_3	0.039005	0.00251656
Ankrd42_6	0.00770374	0.00251686
Gm30302_1	0.00655801	0.00251912
Tmem200a_1	0.268411	0.00251984
Grhl3_1	0.00666482	0.00252029
Lepr_1	0.00851413	0.00252246
Gdf10_1	0.00761221	0.00252311
Lin28a_1	0.00331334	0.00252343
Lrtm2_1	0.0031781	0.00252469
Olfr1408_1	0.0273551	0.00252624
Cdx1_1	0.00995423	0.00252704
Mypn_1	0.0144623	0.00252896
Olfr143_1	0.00595774	0.00252917
Krt15_1	0.00636928	0.00252988
1700123L14Rik_1	0.016054	0.00253138
Arpp19_10	0.285557	0.00253138
Vtn_1	0.0346347	0.00253573
Efcab8_4	0.0113044	0.00253585
Vmn2r76_2	0.00584429	0.0025373
B020004J07Rik_2	0.00342574	0.00253735
Dnah5_1	0.0100996	0.00253753
Ptprz1_2	0.00436619	0.00253911
Bpifb3_2	0.014012	0.0025401
Rgma_1	0.0036718	0.00254083
Ccdc129_1	0.0260671	0.00254244
Lrrtm4_8	0.00640129	0.0025426
Slc22a8_1	0.0450774	0.00254302
Olfr1174-ps_1	0.00367708	0.00254448
Nebl_4	0.0113446	0.00254485
Dach2_4	0.00687176	0.00254593
Asz1_1	0.0347943	0.00254741
Olfr1462_1	0.00339173	0.00254764
Naa11_1	0.0212052	0.00254764
Olfr291_1	0.0187385	0.00254815
Thy1_1	0.114526	0.00254888
Adamts20_2	0.00185616	0.00255123
Rgl3_1	0.00863055	0.00255696
Tigd4_1	0.0116927	0.00255699
Cacna2d2_3	0.00739815	0.0025597
Gm11232_1	0.0114121	0.00256
Cacna1g_11	0.0239274	0.00256152
Kcnj3_2	0.00878	0.00256153
Ptprt_1	0.00531278	0.00256217
Rdh7_1	0.0141899	0.00256305
Mageb16_1	0.00370479	0.00256366
Atp8a2_3	0.00673233	0.00256366
Vmn1r196_4	1.66458	0.00256646
Olfr845_1	0.00168504	0.00256664
Hdac9_4	0.135506	0.00256664
Slc22a8_2	0.0206882	0.00256713
Nxph4_1	0.0107487	0.00256764
ccdc198_2	0.00337203	0.00256813
Olfr1490_1	0.0124134	0.00256862
Gpx5_1	0.0268477	0.00256918
Olfr1280_1	0.0119804	0.00256999
Kif1c_2	0.0152981	0.00257379
Robo2_1	0.00371946	0.00257381
Btbd16_1	0.00169092	0.0025756
Btbd17_1	0.0517404	0.0025756
Syt14_2	0.0156334	0.00257607
Ccdc15_4	0.0104373	0.00257687
Olfr924_1	0.00671093	0.00257786
Cxcr1_2	0.0170477	0.00257836
Tbx22_5	0.00338579	0.00257861
Ace2_3	0.0318531	0.00258011
Npy1r_1	0.00532189	0.00258144
Megf6_1	0.0122922	0.002582
Ttc25_1	0.0210826	0.00258987
Poteg_1	0.069463	0.00259221
Unc13c_2	0.0259784	0.00259358
Pnma3_1	0.00187688	0.00259754
Fam205c_1	0.00386149	0.00259867
Adamts18_3	0.00877931	0.00260103
Clnk_1	0.00375928	0.00260136
Olfr979_1	0.0340092	0.00260366
Smgc_7	0.0101405	0.00260442
Slco1a1_2	0.00513105	0.00260519
Smim1_2	0.00114057	0.00260596
Pknox2_1	0.00565055	0.00260673
Ankrd36_4	0.00342372	0.0026075
Panx2_2	0.0171237	0.00260826
Dlgap2_3	0.0026612	0.0026083
Rp1l1_1	0.00672398	0.00261015
C2cd4c_1	0.0114196	0.00261075
Muc5b_1	0.0112254	0.00261105
Vmn1r188_2	0.00474332	0.00261148
Scnn1a_4	0.0224137	0.00261324
Sall4_2	0.00329227	0.00261521
5830473C10Rik_2	0.0243824	0.00261521
Vmn2r53_1	0.00503187	0.00261675
Olfr1318_3	0.00378152	0.00261675
Fam13c_1	0.0154614	0.00261675
Tinag_1	0.0351574	0.00261675
Rasgef1c_3	0.0154706	0.0026183
Nrxn2_8	0.0235349	0.00261845
Hs3st1_1	0.0256887	0.00262296
Uroc1_1	0.00172304	0.00262452
Ccdc144b_2	0.0209036	0.00262452
Tbc1d30_2	0.0620762	0.00262564
Zfp661_1	0.00118213	0.00262671
Erbb4_1	0.0989924	0.00262741
Arpp21_15	0.00800328	0.00262764
Lrit3_2	0.0113918	0.00262764
Olfr64_1	0.0204139	0.00262856
Nova1_1	0.0233619	0.00263143
Dkk3_1	0.00685477	0.00263311
Cdh7_2	0.00606675	0.00263375
Tmem196_1	0.00346045	0.00263547
Impg1_1	0.00519067	0.00263547
Lamp3_1	0.0127497	0.00263547
Ccbe1_2	0.0283579	0.00263691
Rxfp1_2	0.00128251	0.00263805
Trpm1_6	0.00739968	0.00264032
Fsip1_2	0.0426608	0.00264334
Vmn1r58_1	0.00589459	0.00264362
Rasgrp2_12	0.00761939	0.00264658
Ankfn1_2	0.0107199	0.00264665
Proser2_2	0.0236728	0.00264753
Lgr6_1	0.10985	0.00265007
Ildr2_1	0.0258061	0.00265041
Srl_2	0.00399282	0.00265339
Spata18_2	0.00501252	0.00265445
Rdh16_2	0.00353417	0.00265463
Sox18_1	0.00752926	0.00265482
Hcar1_1	0.00683137	0.00265544
Pla2g2c_3	0.00789959	0.0026581
Rag1_1	0.00446175	0.00265856
Tespa1_2	0.00768583	0.00265924
Npy2r_2	0.00251153	0.00266004
Gm8334_1	0.00769046	0.00266084
Negr1_1	0.015918	0.00266244
Grb10_3	0.0103185	0.00266433
Trim75_1	0.00863052	0.00266517
Mmd2_1	0.167884	0.00266645
Wdr64_3	0.0596422	0.00266716
Abcc6_2	0.0195382	0.00266726
Slc23a4_1	0.150518	0.00266726
Olfr1342_1	0.0124339	0.00266843
Hyal4_1	0.0268783	0.00266843
Trabd2b_1	0.011554	0.0026733
Fermt1_1	0.117873	0.00267455
Olfr1271_1	0.0138776	0.00267492
Chst13_1	0.0104166	0.00267532
Lpin3_4	0.0442907	0.00267546
Olfr741_1	0.0163426	0.00267613
Khdrbs2_2	0.00908785	0.00267662
Htr7_6	0.0420831	0.00267796
Spatc1_1	0.0319457	0.00267963
Ccl11_1	0.0100072	0.00268082
Kcnb2_2	0.0104761	0.00268109
Tmprss3_1	0.00893256	0.00268142
Fhdc1_3	0.0318657	0.00268344
Itgb6_1	0.00604103	0.00268464
Vmn2r36_1	0.00329012	0.00268752
Tnfrsf18_3	0.010773	0.00269077
Chn1_1	0.0335032	0.0026946
Vmn1r227_3	0.0140176	0.00269634
Olfr1391_1	0.017601	0.00269648
Olfr894_1	0.00730035	0.00269731
Spata31_1	0.00197734	0.00269898
Axin2_1	0.011453	0.00270006
Cfap61_7	0.00359544	0.00270065
Slc4a4_2	0.00510912	0.00270561
Agtr1b_2	0.00355581	0.00270809
Ankef1_3	0.227577	0.00270809
Mab21l2_1	0.00472865	0.0027092
Prrx1_3	0.00097913	0.00271017
Abca12_1	0.0173138	0.00271087
[truncated: 34,894 more rows]

## Sheet: FIG-6C DeltaG
High Loading	Minimum Free Energy (MFE)	Low Loading	Minimum Free Energy (MFE)
B2M	-14.5	NR3C2	-110.5			Highlighted in Red are Experimental Validated
RGS1	-1.9	CIB2	-88.2
ITGP1	-95.1	Des1	-87
ATPV1	-5.3	FKBP5	-110.7
RAB11FIP1	-23.7	GM4631	-29.2
Itgam	-13.3	Amz2	-88.8
Zeb2	-25.8	GM45062	-30.1
Poldip3	-14.5	Gid4	-152.6
Capza1	-9	Rcbtb1	-207.6
ywhab	-154.6	Lbhd1	-55.3
tnfaip2	-12.5
