# Supplementary material for: 5′ Untranslated mRNA Regions Allow Bypass of Host Cell Translation Inhibition by Legionella pneumophila
Source: Infect Immun. 2022 Nov 2;90(11):e00179-22. doi: 10.1128/iai.00179-22 (PMC9670960; doi:10.1128/iai.00179-22)
Supplement: Supplemental file 5 — Data Set S5. Download iai.00179-22-s0006.xlsx, XLSX file, 0.01 MB [file iai.00179-22-s0006.xlsx]

## Sheet: Information
Each sheet has underlying data for the panels displayed in Fig. 6

## Sheet: Fig 6A
	NO5UTR	B2M	RGS1	ITGP1	ATPV1	RAB11FIP1	EIF6	EIF6-no intron	Des1	NR3C2	CIB2
SET 1	1	241.729	74.3931	108.628	131.529	80.7616	33.9695	16.7303	27.9103	31.9732	26.4131
SET 2	1	242.037	186.42	120.602	219.056	353.02	64.5415	7.41437	18.0542	26.5911	52.5412
SET 3	1	120.028	48.2332	76.7421	69.5442	116.204	18.9039	4.30195	12.7181	16.8845	25.4157

## Sheet: Fig 6B
	NO5UTR	B2M	RGS1	ITGP1	ATPV1	RAB11FIP1	EIF6	EIF6-No Intron	DES1	NR3C2	CIB2
SET 1	1	1063.91	411.995	417.207	1137.4	722.701	97.8893	8.05573	43.0382	152.941	92.5317
SET 2	1	1086.8	628.801	791.828	1482.63	713.828	145.703	21.232	165.344	284.651	86.9335
SET 3	1	752.344	331.286	415.573	774.41	488.675	115.639	42.7272	267.655	156.797	102.453
SET 4	1	414.967	289.77	380.082	480.615	466.888	33.0901	10.8285	131.943		119.354
SET 5	1	489.311	217.331	254.364	593.358	567.738	89.5602	19.7139	138.077	125.082	61.3844
SET 6	1	369.961	431.545	416.524	499.293	618.74	73.8484	23.2556	217.658	212.851

## Sheet: Fig 6D
	NO5UTR	B2M	Des1	CAA_Des1	NR3C2	CAA_NR3C2	CIB2	CAA_CIB2
SET 1	1	1012.83	115.349	174.128	134.647	51.7051	96.9701	41.8692
SET 2	1	1663.81	389.922	294.049	293.184	73.7048	215.506	61.7144
SET 3	1	1431.05	530.449	279.042	516.541	124.427	270.815	86.4529

## Sheet: Fig 6E
	NO5UTR	B2M	Des1	Des1_CAA	NR3C2	NR3C2_CAA	CIB2	CIB2_CAA
SET 1	1	49.5138	21.3363	17.74	21.4887	22.0731	5.36633	12.9412
SET 2	1	109.347		25.6008		21.9071		5.04008
SET 3	1		33.8414	41.7306	28.6986	30.5506	19.2958	22.1846
SET 4	1			38.1302		41.9839		2.47999
SET 5	1	240.143	35.0993	58.5381	56.9837	52.6898	30.8868	42.8594
SET 6	1	214.711		56.0272		51.3158		29.3505
SET 7	1	220.565	25.4042	102.969	110.477	59.8175	53.8161	68.2472
SET 8	1			67.6081		104.724		13.2663
